# Supplementary material for: Interstitial boron-triggered electron-deficient Os aerogels for enhanced pH-universal hydrogen evolution
Source: Nat Commun. 2022 Mar 3;13:1143. doi: 10.1038/s41467-022-28805-8 (PMC8894469; doi:10.1038/s41467-022-28805-8)
Supplement: Supplementary file 2 — Source Data [file 41467_2022_28805_MOESM2_ESM.zip]

Archive with 5 entries (5 files):
- Fig.1(f, g, h, i).xlsx
- Fig.2(a, b, c, d, e, f).xlsx
- Fig.3(a, b, c, d, e, f, g).xlsx
- Fig.4(a, b, c, d, e, f, g).xlsx
- Fig.5(a, b, c,  f).xlsx
