# Supplementary material for: Interstitial boron-triggered electron-deficient Os aerogels for enhanced pH-universal hydrogen evolution
Source: Nat Commun. 2022 Mar 3;13:1143. doi: 10.1038/s41467-022-28805-8 (PMC8894469; doi:10.1038/s41467-022-28805-8)
Supplement: Supplementary file 2 — Source Data [file 41467_2022_28805_MOESM2_ESM.zip › Fig.1(f, g, h, i).xlsx]

## Sheet: Fig.1f
B-Os			Os
10.0019	2		10.0019	1.75758
10.0221	2.13333		10.0221	1.60606
10.0423	2.03636		10.0423	1.72727
10.0626	1.91515		10.0626	1.54545
10.0828	1.70909		10.0828	1.57576
10.1031	1.67273		10.1031	1.51515
10.1233	1.66061		10.1233	1.72727
10.1435	1.96364		10.1435	1
10.1638	1.64848		10.1638	1.24242
10.184	2.04848		10.184	1.72727
10.2043	1.62424		10.2043	1.27273
10.2245	1.33333		10.2245	1.15152
10.2448	1.7697		10.2448	1.51515
10.265	1.75758		10.265	1.18182
10.2852	1.96364		10.2852	1.36364
10.3055	1.69697		10.3055	1.51515
10.3257	1.66061		10.3257	1.84848
10.346	1.8303		10.346	1.24242
10.3662	1.7697		10.3662	1.12121
10.3865	1.67273		10.3865	1.27273
10.4067	1.90303		10.4067	1.0303
10.4269	1.72121		10.4269	1.66667
10.4472	1.66061		10.4472	1.09091
10.4674	1.92727		10.4674	1.27273
10.4877	1.63636		10.4877	1.36364
10.5079	1.62424		10.5079	0.9697
10.5282	1.51515		10.5282	1.09091
10.5484	1.81818		10.5484	1.78788
10.5686	1.34545		10.5686	1.27273
10.5889	1.91515		10.5889	1.48485
10.6091	1.64848		10.6091	1.09091
10.6294	1.64848		10.6294	1.30303
10.6496	1.61212		10.6496	1.63636
10.6698	1.67273		10.6698	1.39394
10.6901	1.74545		10.6901	0.9697
10.7103	1.68485		10.7103	1.12121
10.7306	1.63636		10.7306	1.30303
10.7508	1.7697		10.7508	1
10.7711	2.03636		10.7711	1.66667
10.7913	1.64848		10.7913	1.30303
10.8115	1.51515		10.8115	1.33333
10.8318	1.78182		10.8318	1.12121
10.852	1.69697		10.852	1.21212
10.8723	1.58788		10.8723	1.21212
10.8925	1.63636		10.8925	1.0303
10.9128	1.64848		10.9128	1.06061
10.933	1.67273		10.933	1.48485
10.9532	1.74545		10.9532	1.42424
10.9735	1.64848		10.9735	1.30303
10.9937	1.61212		10.9937	1.30303
11.014	1.72121		11.014	1.54545
11.0342	1.35758		11.0342	0.57576
11.0544	1.49091		11.0544	1.09091
11.0747	1.45455		11.0747	1.33333
11.0949	1.72121		11.0949	1.24242
11.1152	1.52727		11.1152	0.90909
11.1354	1.51515		11.1354	0.81818
11.1556	1.29697		11.1556	0.87879
11.1759	1.52727		11.1759	0.66667
11.1961	1.2		11.1961	1.30303
11.2164	1.62424		11.2164	1.09091
11.2366	1.34545		11.2366	1.12121
11.2569	1.52727		11.2569	0.84848
11.2771	1.46667		11.2771	1.06061
11.2973	1.53939		11.2973	0.84848
11.3176	1.27273		11.3176	1.21212
11.3378	1.61212		11.3378	0.90909
11.3581	1.53939		11.3581	0.72727
11.3783	1.49091		11.3783	1.12121
11.3986	1.68485		11.3986	1.24242
11.4188	1.46667		11.4188	1.06061
11.439	1.51515		11.439	1.18182
11.4593	1.45455		11.4593	0.93939
11.4795	1.6		11.4795	0.93939
11.4998	1.78182		11.4998	1.0303
11.52	1.44242		11.52	0.87879
11.5403	1.49091		11.5403	1.39394
11.5605	1.62424		11.5605	1.33333
11.5807	1.69697		11.5807	1.0303
11.601	1.56364		11.601	0.63636
11.6212	1.34545		11.6212	1.18182
11.6415	1.40606		11.6415	1.0303
11.6617	1.47879		11.6617	1.18182
11.682	1.72121		11.682	1.39394
11.7022	1.50303		11.7022	1
11.7224	1.29697		11.7224	1.0303
11.7427	1.18788		11.7427	0.90909
11.7629	1.23636		11.7629	0.78788
11.7832	1.39394		11.7832	1.18182
11.8034	1.3697		11.8034	0.84848
11.8236	1.49091		11.8236	1.48485
11.8439	1.40606		11.8439	1.06061
11.8641	1.40606		11.8641	0.75758
11.8844	1.33333		11.8844	1.57576
11.9046	1.47879		11.9046	1.12121
11.9248	1.24848		11.9248	1.09091
11.9451	1.23636		11.9451	1.33333
11.9653	1.49091		11.9653	1.21212
11.9856	1.63636		11.9856	0.87879
12.0058	1.57576		12.0058	0.93939
12.0261	1.47879		12.0261	1.24242
12.0463	1.64848		12.0463	1.18182
12.0665	1.34545		12.0665	1.18182
12.0868	1.35758		12.0868	1.30303
12.107	1.23636		12.107	1.12121
12.1273	1.13939		12.1273	1.06061
12.1475	1.80606		12.1475	1.18182
12.1678	1.38182		12.1678	1.15152
12.188	1.28485		12.188	0.93939
12.2082	1.28485		12.2082	0.78788
12.2285	1.61212		12.2285	1.12121
12.2487	1.35758		12.2487	1.0303
12.269	1.39394		12.269	1.0303
12.2892	1.34545		12.2892	1.51515
12.3095	1.38182		12.3095	0.78788
12.3297	1.49091		12.3297	1.24242
12.3499	1.53939		12.3499	1.27273
12.3702	1.34545		12.3702	1.18182
12.3904	1.33333		12.3904	1.30303
12.4107	1.41818		12.4107	1.21212
12.4309	1.40606		12.4309	1.0303
12.4512	1.50303		12.4512	1
12.4714	1.49091		12.4714	0.90909
12.4916	1.41818		12.4916	1.48485
12.5119	1.32121		12.5119	1.18182
12.5321	1.49091		12.5321	1.21212
12.5524	1.40606		12.5524	1.33333
12.5726	1.57576		12.5726	0.81818
12.5928	1.55152		12.5928	0.87879
12.6131	1.27273		12.6131	0.93939
12.6333	1.51515		12.6333	0.87879
12.6536	1.27273		12.6536	1.39394
12.6738	1.58788		12.6738	1.33333
12.6941	1.46667		12.6941	0.90909
12.7143	1.57576		12.7143	1.36364
12.7345	1.18788		12.7345	1.0303
12.7548	1.22424		12.7548	1.15152
12.775	1.33333		12.775	1.33333
12.7953	1.32121		12.7953	1.21212
12.8155	1.39394		12.8155	1.27273
12.8358	1.61212		12.8358	0.9697
12.856	1.30909		12.856	0.93939
12.8762	1.21212		12.8762	1.0303
12.8965	1.17576		12.8965	1.21212
12.9167	1.35758		12.9167	1.06061
12.937	1.35758		12.937	0.90909
12.9572	1.24848		12.9572	0.87879
12.9774	1.58788		12.9774	1.15152
12.9977	1.22424		12.9977	0.87879
13.0179	1.26061		13.0179	1.18182
13.0382	1.32121		13.0382	1.36364
13.0584	1.38182		13.0584	1.0303
13.0786	1.38182		13.0786	1.24242
13.0989	1.28485		13.0989	1
13.1191	1.51515		13.1191	0.9697
13.1394	1.30909		13.1394	1.27273
13.1596	1.10303		13.1596	1.39394
13.1799	1.24848		13.1799	1.21212
13.2001	1.12727		13.2001	0.72727
13.2203	1.24848		13.2203	0.87879
13.2406	1.2		13.2406	0.9697
13.2608	1.2		13.2608	1.0303
13.2811	1.2		13.2811	1
13.3013	1.24848		13.3013	1.48485
13.3216	1.13939		13.3216	0.84848
13.3418	1.10303		13.3418	0.93939
13.362	0.98182		13.362	1.09091
13.3823	1.40606		13.3823	0.93939
13.4025	0.9697		13.4025	0.90909
13.4228	1.10303		13.4228	1.39394
13.443	1.13939		13.443	1.27273
13.4633	1.38182		13.4633	1
13.4835	1.35758		13.4835	0.63636
13.5037	1.30909		13.5037	1.27273
13.524	1.38182		13.524	0.93939
13.5442	1.24848		13.5442	1.18182
13.5645	1.28485		13.5645	1.39394
13.5847	1.3697		13.5847	1.27273
13.6049	1.33333		13.6049	1.06061
13.6252	1.56364		13.6252	0.81818
13.6454	1.16364		13.6454	1.12121
13.6657	1.07879		13.6657	1.09091
13.6859	1.29697		13.6859	1.21212
13.7061	1.11515		13.7061	1.15152
13.7264	1.23636		13.7264	1.0303
13.7466	1.18788		13.7466	1.09091
13.7669	1.41818		13.7669	0.87879
13.7871	1.49091		13.7871	1.15152
13.8074	1.18788		13.8074	0.9697
13.8276	1.11515		13.8276	1.24242
13.8478	1.46667		13.8478	1.36364
13.8681	1.15152		13.8681	1
13.8883	1.35758		13.8883	1.06061
13.9086	1.4303		13.9086	0.66667
13.9288	1.40606		13.9288	1.0303
13.9491	1.21212		13.9491	0.9697
13.9693	1.34545		13.9693	1.15152
13.9895	1.24848		13.9895	1.21212
14.0098	1.50303		14.0098	1.42424
14.03	1.06667		14.03	1.15152
14.0503	1.45455		14.0503	1.36364
14.0705	1.27273		14.0705	1.42424
14.0907	1.34545		14.0907	0.81818
14.111	1.16364		14.111	0.9697
14.1312	1.2		14.1312	1.30303
14.1515	1.35758		14.1515	1.18182
14.1717	1.41818		14.1717	0.66667
14.192	1.2		14.192	1
14.2122	1.45455		14.2122	0.9697
14.2325	1.09091		14.2325	1.12121
14.2527	1.18788		14.2527	0.75758
14.2729	1.26061		14.2729	0.93939
14.2932	1.4303		14.2932	1.30303
14.3134	1.33333		14.3134	0.75758
14.3337	1.39394		14.3337	0.78788
14.3539	1.18788		14.3539	1.21212
14.3741	1.15152		14.3741	1.60606
14.3944	1.41818		14.3944	0.84848
14.4146	1.12727		14.4146	1
14.4349	1.13939		14.4349	1.27273
14.4551	1.21212		14.4551	1.27273
14.4754	1.22424		14.4754	1.33333
14.4956	1.39394		14.4956	1.36364
14.5158	1.16364		14.5158	0.93939
14.5361	1.34545		14.5361	1.18182
14.5563	1.18788		14.5563	1.06061
14.5766	1.23636		14.5766	1.12121
14.5968	1.40606		14.5968	1.27273
14.6171	1.33333		14.6171	1
14.6373	1.17576		14.6373	1.54545
14.6575	1.22424		14.6575	1.18182
14.6778	1.23636		14.6778	1.45455
14.698	1.29697		14.698	1.36364
14.7183	1.3697		14.7183	1.12121
14.7385	1.22424		14.7385	1.30303
14.7587	1.34545		14.7587	1.87879
14.779	1.33333		14.779	1.27273
14.7992	1.26061		14.7992	1.12121
14.8195	1.21212		14.8195	1.0303
14.8397	1.38182		14.8397	1.09091
14.8599	1.26061		14.8599	1.24242
14.8802	1.41818		14.8802	1
14.9004	1.34545		14.9004	0.87879
14.9207	1.21212		14.9207	0.93939
14.9409	1.26061		14.9409	1.21212
14.9612	1.23636		14.9612	1.09091
14.9814	1.24848		14.9814	1.21212
15.0016	1.27273		15.0016	1.06061
15.0219	1.26061		15.0219	1.48485
15.0421	1.18788		15.0421	0.90909
15.0624	1.13939		15.0624	1.18182
15.0826	1.23636		15.0826	1.30303
15.1029	1.18788		15.1029	1.30303
15.1231	1.28485		15.1231	0.75758
15.1433	1.11515		15.1433	0.93939
15.1636	1.40606		15.1636	1.27273
15.1838	1.04242		15.1838	1
15.2041	1.38182		15.2041	1.30303
15.2243	0.98182		15.2243	1.12121
15.2446	1.22424		15.2446	1.15152
15.2648	1.50303		15.2648	0.78788
15.285	1.30909		15.285	1.21212
15.3053	1.30909		15.3053	1.69697
15.3255	1.28485		15.3255	1.06061
15.3458	1.26061		15.3458	0.87879
15.366	1.24848		15.366	1.09091
15.3863	1.09091		15.3863	1.27273
15.4065	1.27273		15.4065	1.0303
15.4267	1.00606		15.4267	1.15152
15.447	1.27273		15.447	0.84848
15.4672	1.17576		15.4672	1.09091
15.4875	1.09091		15.4875	0.81818
15.5077	1.11515		15.5077	1
15.5279	1.29697		15.5279	1.45455
15.5482	1.16364		15.5482	0.84848
15.5684	1.28485		15.5684	0.84848
15.5887	1.05455		15.5887	1.27273
15.6089	1.11515		15.6089	1.33333
15.6291	1.27273		15.6291	1.39394
15.6494	1.11515		15.6494	1.36364
15.6696	1.01818		15.6696	0.87879
15.6899	1.17576		15.6899	1.18182
15.7101	1.07879		15.7101	1.0303
15.7304	1.27273		15.7304	0.78788
15.7506	0.99394		15.7506	1.30303
15.7708	1.06667		15.7708	1
15.7911	1.04242		15.7911	1.24242
15.8113	1.27273		15.8113	0.78788
15.8316	1.17576		15.8316	0.75758
15.8518	1.22424		15.8518	0.63636
15.8721	1.18788		15.8721	1.27273
15.8923	1.47879		15.8923	1.12121
15.9125	1.22424		15.9125	0.9697
15.9328	1.15152		15.9328	0.78788
15.953	1.28485		15.953	1.27273
15.9733	1.18788		15.9733	1
15.9935	1.0303		15.9935	1.06061
16.0138	1.45455		16.0138	1
16.034	1.12727		16.034	0.72727
16.0542	1.29697		16.0542	1.21212
16.0745	1.62424		16.0745	1.27273
16.0947	1.16364		16.0947	1.06061
16.115	1.23636		16.115	1
16.1352	1.23636		16.1352	1.24242
16.1554	1.23636		16.1554	1.12121
16.1757	1.24848		16.1757	1.15152
16.1959	1.10303		16.1959	1.18182
16.2162	1.07879		16.2162	1
16.2364	1.29697		16.2364	0.9697
16.2567	1.22424		16.2567	1.15152
16.2769	1.05455		16.2769	1.06061
16.2971	1.3697		16.2971	1.24242
16.3174	1.10303		16.3174	1.0303
16.3376	1.26061		16.3376	1.0303
16.3579	1.27273		16.3579	0.78788
16.3781	1.13939		16.3781	1.06061
16.3984	1.16364		16.3984	1.36364
16.4186	1.10303		16.4186	1
16.4388	1.4303		16.4388	1.06061
16.4591	1.23636		16.4591	1.15152
16.4793	1.15152		16.4793	1.27273
16.4996	1.10303		16.4996	1.18182
16.5198	1.07879		16.5198	1.24242
16.54	0.95758		16.54	0.78788
16.5603	1.22424		16.5603	1.27273
16.5805	1.29697		16.5805	0.9697
16.6008	1.30909		16.6008	0.90909
16.621	1.24848		16.621	0.84848
16.6413	1.3697		16.6413	1.45455
16.6615	1.13939		16.6615	0.72727
16.6817	1.4303		16.6817	1.15152
16.702	1.28485		16.702	1.21212
16.7222	1.11515		16.7222	1.27273
16.7425	0.9697		16.7425	0.93939
16.7627	1.13939		16.7627	1
16.7829	1.09091		16.7829	1
16.8032	1.34545		16.8032	1.27273
16.8234	1.01818		16.8234	0.87879
16.8437	0.98182		16.8437	1.15152
16.8639	1.10303		16.8639	1.06061
16.8842	1.33333		16.8842	1.12121
16.9044	1.22424		16.9044	0.78788
16.9246	1.2		16.9246	1.33333
16.9449	1.2		16.9449	1.0303
16.9651	1.06667		16.9651	1.12121
16.9854	1.39394		16.9854	1.09091
17.0056	1.15152		17.0056	0.72727
17.0258	1.34545		17.0258	1.12121
17.0461	1.24848		17.0461	0.90909
17.0663	1.24848		17.0663	1.27273
17.0866	1.13939		17.0866	1.27273
17.1068	1.28485		17.1068	1.0303
17.1271	1.18788		17.1271	1.0303
17.1473	1.18788		17.1473	0.81818
17.1675	1.18788		17.1675	1.15152
17.1878	1.18788		17.1878	1.0303
17.208	1.06667		17.208	1.54545
17.2283	1.07879		17.2283	1.36364
17.2485	1.04242		17.2485	0.9697
17.2688	1.06667		17.2688	1.18182
17.289	1.18788		17.289	1.21212
17.3092	1.06667		17.3092	1.21212
17.3295	1.18788		17.3295	0.81818
17.3497	1.09091		17.3497	0.87879
17.37	1.29697		17.37	1.0303
17.3902	1.23636		17.3902	1.15152
17.4105	1.30909		17.4105	1.12121
17.4307	1.10303		17.4307	0.90909
17.4509	1.17576		17.4509	0.9697
17.4712	1.22424		17.4712	1.06061
17.4914	1.11515		17.4914	1.30303
17.5117	1.11515		17.5117	1.27273
17.5319	1.10303		17.5319	1.15152
17.5522	1.24848		17.5522	1.15152
17.5724	1.3697		17.5724	0.66667
17.5926	1.10303		17.5926	0.87879
17.6129	1.27273		17.6129	1.09091
17.6331	1.12727		17.6331	1
17.6534	1.12727		17.6534	0.9697
17.6736	1.22424		17.6736	1.06061
17.6938	1.12727		17.6938	0.69697
17.7141	1.2		17.7141	1.09091
17.7343	1.26061		17.7343	1.45455
17.7546	1.13939		17.7546	0.93939
17.7748	1.27273		17.7748	0.93939
17.795	1.26061		17.795	1.06061
17.8153	1.18788		17.8153	0.69697
17.8355	1.29697		17.8355	1.12121
17.8558	1.32121		17.8558	0.78788
17.876	0.83636		17.876	0.93939
17.8963	1.18788		17.8963	0.9697
17.9165	1.39394		17.9165	0.81818
17.9367	1.04242		17.9367	1.06061
17.957	1.07879		17.957	1.06061
17.9772	1.06667		17.9772	0.78788
17.9975	1.09091		17.9975	1.21212
18.0177	1.11515		18.0177	1.36364
18.038	1.26061		18.038	1.30303
18.0582	1.27273		18.0582	1.06061
18.0784	1.18788		18.0784	1.15152
18.0987	1.21212		18.0987	0.90909
18.1189	1.33333		18.1189	1.15152
18.1392	1.27273		18.1392	1.06061
18.1594	1.09091		18.1594	1.57576
18.1796	1.10303		18.1796	1.51515
18.1999	1.22424		18.1999	1.0303
18.2201	1.15152		18.2201	0.87879
18.2404	1.2		18.2404	0.93939
18.2606	1.16364		18.2606	0.78788
18.2809	0.98182		18.2809	0.90909
18.3011	1.15152		18.3011	1.0303
18.3213	1.01818		18.3213	1.06061
18.3416	0.86061		18.3416	1.09091
18.3618	0.98182		18.3618	1.18182
18.3821	1.41818		18.3821	1
18.4023	1.41818		18.4023	0.84848
18.4226	1.3697		18.4226	0.78788
18.4428	1.55152		18.4428	1.21212
18.463	1.24848		18.463	0.9697
18.4833	1.17576		18.4833	1.12121
18.5035	1.38182		18.5035	0.90909
18.5238	1.26061		18.5238	0.84848
18.544	1.38182		18.544	0.90909
18.5643	1.00606		18.5643	1
18.5845	1.07879		18.5845	0.81818
18.6047	1.09091		18.6047	1.0303
18.625	1.28485		18.625	1.15152
18.6452	1.27273		18.6452	1.0303
18.6655	1.10303		18.6655	1.45455
18.6857	0.98182		18.6857	1.06061
18.706	0.92121		18.706	0.87879
18.7262	1.00606		18.7262	0.78788
18.7464	1.01818		18.7464	0.78788
18.7667	1.18788		18.7667	1.0303
18.7869	1.12727		18.7869	1.09091
18.8072	1.27273		18.8072	0.60606
18.8274	1.0303		18.8274	1.33333
18.8476	1.0303		18.8476	1.06061
18.8679	1.07879		18.8679	1.33333
18.8881	1.22424		18.8881	0.90909
18.9084	1.11515		18.9084	0.87879
18.9286	1.47879		18.9286	0.72727
18.9489	1.09091		18.9489	1.06061
18.9691	1.04242		18.9691	0.93939
18.9893	1.10303		18.9893	1.24242
19.0096	1.34545		19.0096	1.21212
19.0298	1.34545		19.0298	1.33333
19.0501	1.12727		19.0501	1.24242
19.0703	1.30909		19.0703	0.93939
19.0906	1.40606		19.0906	1.0303
19.1108	1.12727		19.1108	1
19.131	1.24848		19.131	1.15152
19.1513	1.29697		19.1513	1.06061
19.1715	1.16364		19.1715	0.9697
19.1918	0.94545		19.1918	0.63636
19.212	1.18788		19.212	1.06061
19.2322	1.32121		19.2322	1.09091
19.2525	1.2		19.2525	0.60606
19.2727	1.17576		19.2727	0.93939
19.293	1.06667		19.293	1.09091
19.3132	1.26061		19.3132	1.33333
19.3334	1.15152		19.3334	1.24242
19.3537	0.92121		19.3537	1.27273
19.3739	1.16364		19.3739	0.81818
19.3942	1.12727		19.3942	0.63636
19.4144	1.30909		19.4144	0.93939
19.4347	1.16364		19.4347	0.81818
19.4549	1.26061		19.4549	1.39394
19.4751	1.33333		19.4751	1
19.4954	1.29697		19.4954	0.84848
19.5156	1.24848		19.5156	0.9697
19.5359	1.26061		19.5359	0.90909
19.5561	1.23636		19.5561	0.9697
19.5764	1.09091		19.5764	1.06061
19.5966	1.04242		19.5966	0.87879
19.6168	1.15152		19.6168	1.15152
19.6371	1.15152		19.6371	0.87879
19.6573	1.28485		19.6573	0.90909
19.6776	1.15152		19.6776	0.9697
19.6978	1.39394		19.6978	0.87879
19.7181	1.30909		19.7181	1.0303
19.7383	1.24848		19.7383	1.12121
19.7585	1.11515		19.7585	0.9697
19.7788	1.35758		19.7788	1.27273
19.799	1.2		19.799	1.15152
19.8193	1.10303		19.8193	0.78788
19.8395	1.10303		19.8395	0.81818
19.8597	1.27273		19.8597	0.87879
19.88	1.22424		19.88	1.12121
19.9002	1.12727		19.9002	0.87879
19.9205	1.23636		19.9205	1.57576
19.9407	1.11515		19.9407	1.0303
19.961	1.07879		19.961	0.81818
19.9812	1.33333		19.9812	0.72727
20.0014	1.29697		20.0014	0.87879
20.0217	1.10303		20.0217	0.87879
20.0419	1.33333		20.0419	0.90909
20.0622	1.16364		20.0622	0.84848
20.0824	1.22424		20.0824	1.30303
20.1027	0.99394		20.1027	1
20.1229	1.21212		20.1229	1.09091
20.1431	1.04242		20.1431	1.12121
20.1634	1.18788		20.1634	1
20.1836	1.15152		20.1836	1
20.2039	1.18788		20.2039	0.93939
20.2241	1.0303		20.2241	1
20.2443	1.38182		20.2443	0.66667
20.2646	1.2		20.2646	1.24242
20.2848	1.23636		20.2848	1.18182
20.3051	1.04242		20.3051	1.27273
20.3253	1.27273		20.3253	1.0303
20.3455	1.22424		20.3455	0.93939
20.3658	1.26061		20.3658	0.87879
20.386	1.18788		20.386	1.42424
20.4063	1.23636		20.4063	1.18182
20.4265	1.27273		20.4265	1.33333
20.4468	1.13939		20.4468	0.90909
20.467	0.87273		20.467	1.21212
20.4872	1.01818		20.4872	0.87879
20.5075	1.05455		20.5075	1.0303
20.5277	1.17576		20.5277	1.27273
20.548	1.63636		20.548	1.06061
20.5682	1.06667		20.5682	0.84848
20.5885	0.9697		20.5885	0.9697
20.6087	1.35758		20.6087	0.9697
20.6289	1.28485		20.6289	1
20.6492	1.27273		20.6492	1.33333
20.6694	1.09091		20.6694	1.18182
20.6897	0.88485		20.6897	0.87879
20.7099	1.2		20.7099	0.90909
20.7301	1.07879		20.7301	0.69697
20.7504	1.41818		20.7504	1.24242
20.7706	1.05455		20.7706	1.15152
20.7909	1.23636		20.7909	1
20.8111	1.05455		20.8111	0.78788
20.8314	1.11515		20.8314	1.06061
20.8516	1.06667		20.8516	0.90909
20.8718	1.2		20.8718	0.9697
20.8921	1.05455		20.8921	1.24242
20.9123	1.07879		20.9123	0.81818
20.9326	1.15152		20.9326	0.84848
20.9528	1.28485		20.9528	0.75758
20.9731	1.4303		20.9731	1.0303
20.9933	1.26061		20.9933	0.93939
21.0135	1.10303		21.0135	1.0303
21.0338	1.13939		21.0338	1.21212
21.054	1.27273		21.054	1.12121
21.0743	1.32121		21.0743	0.75758
21.0945	1.2		21.0945	1.30303
21.1148	1.16364		21.1148	1.12121
21.135	1.34545		21.135	0.84848
21.1552	1.33333		21.1552	1.06061
21.1755	1.55152		21.1755	1
21.1957	1.13939		21.1957	0.90909
21.216	1.21212		21.216	0.90909
21.2362	1.16364		21.2362	0.72727
21.2565	1.16364		21.2565	1.06061
21.2767	1.28485		21.2767	1.24242
21.2969	1.12727		21.2969	0.93939
21.3172	1.05455		21.3172	0.90909
21.3374	1.16364		21.3374	1.06061
21.3577	1.11515		21.3577	1.24242
21.3779	1.13939		21.3779	1.15152
21.3981	1.05455		21.3981	0.87879
21.4184	1.2		21.4184	1
21.4386	1.22424		21.4386	1.27273
21.4589	1.06667		21.4589	0.90909
21.4791	1.16364		21.4791	0.93939
21.4993	1.16364		21.4993	0.93939
21.5196	1.18788		21.5196	1.12121
21.5398	1.09091		21.5398	1.0303
21.5601	1.2		21.5601	1.27273
21.5803	1.17576		21.5803	1.15152
21.6006	1.05455		21.6006	0.93939
21.6208	1.09091		21.6208	0.93939
21.641	1.30909		21.641	1
21.6613	1.23636		21.6613	0.72727
21.6815	1.34545		21.6815	0.63636
21.7018	1.3697		21.7018	1.06061
21.722	1.15152		21.722	1
21.7423	1.24848		21.7423	0.90909
21.7625	1.32121		21.7625	0.93939
21.7827	1.16364		21.7827	0.69697
21.803	0.98182		21.803	0.78788
21.8232	1.16364		21.8232	0.81818
21.8435	1.3697		21.8435	0.9697
21.8637	1.15152		21.8637	1.0303
21.8839	1.18788		21.8839	0.90909
21.9042	1.16364		21.9042	0.9697
21.9244	1.45455		21.9244	1.15152
21.9447	1.29697		21.9447	0.9697
21.9649	1.33333		21.9649	1.0303
21.9852	1.16364		21.9852	1.09091
22.0054	1.23636		22.0054	1.18182
22.0256	1.16364		22.0256	1.39394
22.0459	1.26061		22.0459	0.75758
22.0661	1.35758		22.0661	1.12121
22.0864	1.06667		22.0864	0.78788
22.1066	1.24848		22.1066	1.30303
22.1269	1.27273		22.1269	0.84848
22.1471	1.10303		22.1471	1.0303
22.1673	1.47879		22.1673	1.06061
22.1876	1.23636		22.1876	1.06061
22.2078	1.16364		22.2078	0.81818
22.2281	1.23636		22.2281	1
22.2483	1.12727		22.2483	0.9697
22.2686	1.13939		22.2686	1.09091
22.2888	1.44242		22.2888	0.72727
22.309	1.09091		22.309	0.87879
22.3293	1.13939		22.3293	0.93939
22.3495	1.27273		22.3495	0.87879
22.3698	1.23636		22.3698	0.75758
22.39	1.18788		22.39	1.15152
22.4103	1.16364		22.4103	0.78788
22.4305	1.0303		22.4305	1.0303
22.4507	1.28485		22.4507	0.63636
22.471	1.28485		22.471	1
22.4912	1.3697		22.4912	1.0303
22.5115	1.24848		22.5115	0.78788
22.5317	1.21212		22.5317	0.9697
22.5519	1.23636		22.5519	1
22.5722	1.41818		22.5722	0.93939
22.5924	1.24848		22.5924	1.0303
22.6127	1.24848		22.6127	1.48485
22.6329	1.29697		22.6329	0.90909
22.6532	1.21212		22.6532	1.06061
22.6734	1.29697		22.6734	0.9697
22.6936	1.6		22.6936	0.84848
22.7139	1.32121		22.7139	0.63636
22.7341	1.26061		22.7341	1.0303
22.7544	1.27273		22.7544	0.78788
22.7746	1.10303		22.7746	0.93939
22.7948	1.0303		22.7948	1.15152
22.8151	1.22424		22.8151	0.93939
22.8353	1.17576		22.8353	0.81818
22.8556	1.44242		22.8556	0.9697
22.8758	1.29697		22.8758	1
22.896	1.2		22.896	0.81818
22.9163	1.16364		22.9163	0.60606
22.9365	1.32121		22.9365	1.33333
22.9568	1.22424		22.9568	1
22.977	1.26061		22.977	1.24242
22.9973	1.49091		22.9973	1.12121
23.0175	1.0303		23.0175	0.9697
23.0377	0.99394		23.0377	1
23.058	1.21212		23.058	1.12121
23.0782	1.13939		23.0782	0.87879
23.0985	1.24848		23.0985	0.90909
23.1187	1.18788		23.1187	0.72727
23.139	1.16364		23.139	1.0303
23.1592	1.22424		23.1592	1
23.1794	0.99394		23.1794	1.18182
23.1997	1.24848		23.1997	0.75758
23.2199	1.10303		23.2199	1.06061
23.2402	1.07879		23.2402	0.87879
23.2604	1.07879		23.2604	1.21212
23.2807	1.09091		23.2807	0.60606
23.3009	1.33333		23.3009	0.72727
23.3211	1.29697		23.3211	0.72727
23.3414	1.23636		23.3414	0.93939
23.3616	1.22424		23.3616	0.93939
23.3819	1.26061		23.3819	0.87879
23.4021	1.2		23.4021	0.69697
23.4224	1.05455		23.4224	0.9697
23.4426	1.28485		23.4426	0.93939
23.4628	1.53939		23.4628	1.15152
23.4831	1.3697		23.4831	1.15152
23.5033	1.07879		23.5033	1.30303
23.5236	1.17576		23.5236	1.30303
23.5438	1.30909		23.5438	0.81818
23.564	1.17576		23.564	1.21212
23.5843	1.50303		23.5843	1
23.6045	1.09091		23.6045	1.0303
23.6248	1.12727		23.6248	1.06061
23.645	1.18788		23.645	1.15152
23.6653	1.29697		23.6653	0.87879
23.6855	1.16364		23.6855	0.78788
23.7057	1.29697		23.7057	0.66667
23.726	1.0303		23.726	1
23.7462	1.46667		23.7462	1.15152
23.7665	1.16364		23.7665	0.81818
23.7867	1.23636		23.7867	1
23.807	1.12727		23.807	0.54545
23.8272	1.39394		23.8272	0.90909
23.8474	1.29697		23.8474	1.15152
23.8677	1.2		23.8677	0.93939
23.8879	1.15152		23.8879	0.87879
23.9082	1.34545		23.9082	0.93939
23.9284	1.13939		23.9284	0.90909
23.9486	1.26061		23.9486	1.30303
23.9689	1.17576		23.9689	1.0303
23.9891	1.12727		23.9891	1.09091
24.0094	1.32121		24.0094	1.09091
24.0296	1.24848		24.0296	0.90909
24.0498	1.53939		24.0498	1
24.0701	1.32121		24.0701	0.9697
24.0903	1.21212		24.0903	0.9697
24.1106	1.24848		24.1106	1.06061
24.1308	1.13939		24.1308	1.27273
24.1511	1.18788		24.1511	0.87879
24.1713	1.28485		24.1713	0.90909
24.1915	1.28485		24.1915	0.90909
24.2118	1.4303		24.2118	1.06061
24.232	1.28485		24.232	0.84848
24.2523	1.22424		24.2523	1.15152
24.2725	1.39394		24.2725	1.06061
24.2928	1.17576		24.2928	0.9697
24.313	1.27273		24.313	0.69697
24.3332	1.27273		24.3332	0.63636
24.3535	1.18788		24.3535	0.72727
24.3737	1.17576		24.3737	0.69697
24.394	1.38182		24.394	1.09091
24.4142	1.21212		24.4142	0.78788
24.4344	1.53939		24.4344	0.9697
24.4547	1.24848		24.4547	0.69697
24.4749	1.16364		24.4749	1.0303
24.4952	1.16364		24.4952	1.18182
24.5154	1.16364		24.5154	0.87879
24.5357	1.27273		24.5357	0.72727
24.5559	1.30909		24.5559	1.24242
24.5761	1.24848		24.5761	1.06061
24.5964	1.01818		24.5964	0.9697
24.6166	1.39394		24.6166	1
24.6369	1.23636		24.6369	1.09091
24.6571	1.18788		24.6571	1.06061
24.6774	1.6		24.6774	1.06061
24.6976	1.38182		24.6976	0.90909
24.7178	1.22424		24.7178	0.9697
24.7381	1.29697		24.7381	0.78788
24.7583	1.2		24.7583	1.18182
24.7786	1.27273		24.7786	0.90909
24.7988	1.44242		24.7988	0.84848
24.8191	1.33333		24.8191	1.15152
24.8393	1.30909		24.8393	0.45455
24.8595	1.26061		24.8595	0.72727
24.8798	1.24848		24.8798	0.78788
24.9	1.30909		24.9	1.06061
24.9203	1.15152		24.9203	1
24.9405	1.30909		24.9405	0.81818
24.9608	1.29697		24.9608	0.60606
24.981	1.15152		24.981	1.0303
25.0012	1.01818		25.0012	0.81818
25.0215	1.41818		25.0215	1.09091
25.0417	1.39394		25.0417	0.66667
25.062	1.21212		25.062	0.84848
25.0822	1.10303		25.0822	1
25.1024	1.33333		25.1024	1.27273
25.1227	1.23636		25.1227	0.63636
25.1429	1.27273		25.1429	0.72727
25.1632	1.40606		25.1632	0.87879
25.1834	1.49091		25.1834	1.15152
25.2036	1.23636		25.2036	0.87879
25.2239	1.61212		25.2239	0.66667
25.2441	1.28485		25.2441	0.81818
25.2644	1.22424		25.2644	0.75758
25.2846	1.40606		25.2846	0.69697
25.3049	1.28485		25.3049	1.06061
25.3251	1.24848		25.3251	0.87879
25.3453	1.39394		25.3453	1
25.3656	1.21212		25.3656	0.75758
25.3858	1.52727		25.3858	0.90909
25.4061	1.28485		25.4061	0.87879
25.4263	1.2		25.4263	0.69697
25.4466	1.46667		25.4466	1
25.4668	1.34545		25.4668	0.84848
25.487	1.23636		25.487	0.72727
25.5073	1.12727		25.5073	0.90909
25.5275	1.09091		25.5275	1
25.5478	1.45455		25.5478	0.75758
25.568	1.26061		25.568	0.78788
25.5882	1.26061		25.5882	0.93939
25.6085	1.34545		25.6085	1
25.6287	1.39394		25.6287	0.66667
25.649	1.38182		25.649	0.9697
25.6692	1.23636		25.6692	0.93939
25.6895	1.06667		25.6895	0.69697
25.7097	1.23636		25.7097	0.9697
25.7299	1.21212		25.7299	1.15152
25.7502	1.50303		25.7502	0.69697
25.7704	1.50303		25.7704	1.06061
25.7907	1.0303		25.7907	1.09091
25.8109	1.39394		25.8109	0.78788
25.8312	1.3697		25.8312	0.81818
25.8514	1.27273		25.8514	0.93939
25.8716	1.21212		25.8716	1.12121
25.8919	1.50303		25.8919	0.69697
25.9121	1.21212		25.9121	0.93939
25.9324	1.46667		25.9324	0.84848
25.9526	1.51515		25.9526	0.93939
25.9729	1.23636		25.9729	0.87879
25.9931	1.33333		25.9931	1.27273
26.0133	1.0303		26.0133	0.78788
26.0336	1.17576		26.0336	1.0303
26.0538	1.35758		26.0538	1.0303
26.0741	1.47879		26.0741	0.9697
26.0943	1.18788		26.0943	0.66667
26.1145	1.49091		26.1145	0.69697
26.1348	1.29697		26.1348	0.90909
26.155	1.34545		26.155	1
26.1753	1.47879		26.1753	0.9697
26.1955	1.24848		26.1955	1.15152
26.2157	1.38182		26.2157	0.63636
26.236	1.4303		26.236	0.90909
26.2562	1.26061		26.2562	1.0303
26.2765	1.24848		26.2765	1.06061
26.2967	1.49091		26.2967	0.90909
26.317	1.47879		26.317	0.78788
26.3372	1.2		26.3372	0.81818
26.3575	1.10303		26.3575	0.9697
26.3777	1.28485		26.3777	1.06061
26.3979	1.45455		26.3979	0.63636
26.4182	1.56364		26.4182	1.06061
26.4384	1.41818		26.4384	0.51515
26.4587	1.33333		26.4587	0.90909
26.4789	1.4303		26.4789	1.06061
26.4991	1.46667		26.4991	1.12121
26.5194	1.47879		26.5194	1.0303
26.5396	1.35758		26.5396	1
26.5599	1.33333		26.5599	0.90909
26.5801	1.40606		26.5801	0.90909
26.6003	1.56364		26.6003	1
26.6206	1.57576		26.6206	1.24242
26.6408	1.49091		26.6408	0.63636
26.6611	1.79394		26.6611	0.69697
26.6813	1.38182		26.6813	1.15152
26.7016	1.17576		26.7016	0.93939
26.7218	1.58788		26.7218	0.57576
26.742	1.57576		26.742	0.90909
26.7623	1.13939		26.7623	0.78788
26.7825	1.23636		26.7825	0.75758
26.8028	1.56364		26.8028	0.81818
26.823	1.49091		26.823	0.63636
26.8433	1.16364		26.8433	0.75758
26.8635	1.45455		26.8635	1.06061
26.8837	1.28485		26.8837	0.81818
26.904	1.35758		26.904	0.48485
26.9242	1.21212		26.9242	0.84848
26.9445	1.47879		26.9445	1
26.9647	1.6		26.9647	0.60606
26.985	1.30909		26.985	0.81818
27.0052	1.33333		27.0052	0.72727
27.0254	1.40606		27.0254	0.93939
27.0457	1.52727		27.0457	0.87879
27.0659	1.39394		27.0659	0.87879
27.0862	1.4303		27.0862	0.90909
27.1064	1.67273		27.1064	1.18182
27.1267	1.73333		27.1267	0.72727
27.1469	1.39394		27.1469	1
27.1671	1.52727		27.1671	1.15152
27.1874	1.40606		27.1874	0.69697
27.2076	1.47879		27.2076	0.75758
27.2279	1.44242		27.2279	0.54545
27.2481	1.56364		27.2481	0.78788
27.2683	1.78182		27.2683	0.87879
27.2886	1.56364		27.2886	1.27273
27.3088	1.50303		27.3088	1.06061
27.3291	1.27273		27.3291	0.57576
27.3493	1.58788		27.3493	0.81818
27.3696	1.68485		27.3696	0.57576
27.3898	1.61212		27.3898	0.81818
27.41	1.27273		27.41	0.66667
27.4303	1.21212		27.4303	0.66667
27.4505	1.49091		27.4505	0.60606
27.4708	1.44242		27.4708	0.87879
27.491	1.6		27.491	0.9697
27.5113	1.29697		27.5113	0.78788
27.5315	1.61212		27.5315	0.90909
27.5517	1.51515		27.5517	0.84848
27.572	1.55152		27.572	1.09091
27.5922	1.34545		27.5922	0.51515
27.6125	1.38182		27.6125	1.0303
27.6327	1.39394		27.6327	0.66667
27.6529	1.51515		27.6529	0.9697
27.6732	1.74545		27.6732	1
27.6934	1.44242		27.6934	1.12121
27.7137	1.32121		27.7137	1.06061
27.7339	1.39394		27.7339	1.0303
27.7541	1.07879		27.7541	1.12121
27.7744	1.50303		27.7744	1.18182
27.7946	1.72121		27.7946	0.9697
27.8149	1.4303		27.8149	1.09091
27.8351	1.56364		27.8351	0.75758
27.8554	1.51515		27.8554	0.72727
27.8756	1.85455		27.8756	0.60606
27.8958	1.4303		27.8958	0.72727
27.9161	1.70909		27.9161	0.75758
27.9363	1.47879		27.9363	0.90909
27.9566	1.70909		27.9566	0.93939
27.9768	1.63636		27.9768	0.75758
27.9971	1.61212		27.9971	0.9697
28.0173	1.3697		28.0173	0.84848
28.0375	1.39394		28.0375	0.66667
28.0578	1.68485		28.0578	1.06061
28.078	1.68485		28.078	0.9697
28.0983	1.51515		28.0983	0.72727
28.1185	1.33333		28.1185	0.72727
28.1388	1.34545		28.1388	0.78788
28.159	1.51515		28.159	0.90909
28.1792	1.28485		28.1792	0.63636
28.1995	1.34545		28.1995	0.84848
28.2197	1.3697		28.2197	0.69697
28.24	1.67273		28.24	1
28.2602	1.66061		28.2602	0.72727
28.2804	1.51515		28.2804	0.69697
28.3007	1.39394		28.3007	0.81818
28.3209	1.34545		28.3209	0.9697
28.3412	1.33333		28.3412	0.72727
28.3614	1.35758		28.3614	0.87879
28.3817	1.40606		28.3817	0.87879
28.4019	1.49091		28.4019	0.81818
28.4221	1.47879		28.4221	0.75758
28.4424	1.41818		28.4424	0.72727
28.4626	1.7697		28.4626	0.75758
28.4829	1.4303		28.4829	0.87879
28.5031	1.52727		28.5031	0.84848
28.5234	1.39394		28.5234	1.12121
28.5436	1.53939		28.5436	0.63636
28.5638	1.21212		28.5638	0.78788
28.5841	1.50303		28.5841	0.9697
28.6043	1.53939		28.6043	0.72727
28.6246	1.3697		28.6246	0.75758
28.6448	1.53939		28.6448	0.87879
28.6651	1.56364		28.6651	0.63636
28.6853	1.73333		28.6853	0.78788
28.7055	1.69697		28.7055	0.81818
28.7258	1.55152		28.7258	0.9697
28.746	1.52727		28.746	0.93939
28.7663	1.61212		28.7663	1.0303
28.7865	1.30909		28.7865	0.78788
28.8067	1.35758		28.8067	0.66667
28.827	1.39394		28.827	0.90909
28.8472	1.46667		28.8472	0.84848
28.8675	1.39394		28.8675	0.84848
28.8877	1.52727		28.8877	0.9697
28.9079	1.50303		28.9079	1.06061
28.9282	1.27273		28.9282	0.87879
28.9484	1.67273		28.9484	0.78788
28.9687	1.32121		28.9687	0.60606
28.9889	1.49091		28.9889	0.72727
29.0092	1.44242		29.0092	1.0303
29.0294	1.29697		29.0294	0.81818
29.0496	1.56364		29.0496	0.81818
29.0699	1.38182		29.0699	0.81818
29.0901	1.40606		29.0901	0.84848
29.1104	1.39394		29.1104	0.84848
29.1306	1.30909		29.1306	0.87879
29.1508	1.27273		29.1508	0.72727
29.1711	1.44242		29.1711	1.21212
29.1913	1.57576		29.1913	0.93939
29.2116	1.49091		29.2116	1.30303
29.2318	1.28485		29.2318	0.84848
29.2521	1.45455		29.2521	1.15152
29.2723	1.47879		29.2723	0.66667
29.2925	1.66061		29.2925	1.09091
29.3128	1.41818		29.3128	0.81818
29.333	1.52727		29.333	0.9697
29.3533	1.3697		29.3533	0.81818
29.3735	1.35758		29.3735	0.87879
29.3938	1.46667		29.3938	1.06061
29.414	1.4303		29.414	0.69697
29.4342	1.49091		29.4342	0.69697
29.4545	1.56364		29.4545	0.84848
29.4747	1.51515		29.4747	0.90909
29.495	1.24848		29.495	0.9697
29.5152	1.35758		29.5152	0.84848
29.5355	1.45455		29.5355	1.09091
29.5557	1.52727		29.5557	0.72727
29.5759	1.38182		29.5759	0.9697
29.5962	1.26061		29.5962	1.09091
29.6164	1.61212		29.6164	0.63636
29.6367	1.04242		29.6367	1.09091
29.6569	1.74545		29.6569	0.81818
29.6772	1.32121		29.6772	1.06061
29.6974	1.28485		29.6974	1.06061
29.7176	1.46667		29.7176	1
29.7379	1.52727		29.7379	0.9697
29.7581	1.12727		29.7581	0.57576
29.7784	1.62424		29.7784	0.93939
29.7986	1.56364		29.7986	0.90909
29.8188	1.72121		29.8188	0.78788
29.8391	1.2		29.8391	0.9697
29.8593	1.50303		29.8593	0.81818
29.8796	1.22424		29.8796	1.30303
29.8998	1.24848		29.8998	1.12121
29.92	1.28485		29.92	0.69697
29.9403	1.24848		29.9403	0.87879
29.9605	1.28485		29.9605	0.66667
29.9808	1.26061		29.9808	1.12121
30.001	1.40606		30.001	0.78788
30.0213	1.52727		30.0213	0.9697
30.0415	1.51515		30.0415	1
30.0617	1.40606		30.0617	0.72727
30.082	1.35758		30.082	0.87879
30.1022	1.05455		30.1022	0.72727
30.1225	1.23636		30.1225	0.69697
30.1427	1.56364		30.1427	0.69697
30.163	1.52727		30.163	0.75758
30.1832	1.41818		30.1832	0.66667
30.2034	1.40606		30.2034	0.81818
30.2237	1.49091		30.2237	0.81818
30.2439	1.40606		30.2439	0.72727
30.2642	1.55152		30.2642	0.78788
30.2844	1.39394		30.2844	1.0303
30.3046	1.10303		30.3046	0.9697
30.3249	1.38182		30.3249	0.84848
30.3451	1.29697		30.3451	0.63636
30.3654	1.50303		30.3654	0.78788
30.3856	1.39394		30.3856	0.78788
30.4059	1.23636		30.4059	0.63636
30.4261	1.61212		30.4261	1.12121
30.4463	1.27273		30.4463	0.78788
30.4666	1.46667		30.4666	1.06061
30.4868	1.26061		30.4868	1.12121
30.5071	1.21212		30.5071	0.87879
30.5273	1.40606		30.5273	0.60606
30.5476	1.49091		30.5476	1
30.5678	1.61212		30.5678	0.81818
30.588	1.51515		30.588	1.12121
30.6083	1.21212		30.6083	0.81818
30.6285	1.38182		30.6285	0.84848
30.6488	1.47879		30.6488	0.9697
30.669	1.45455		30.669	0.69697
30.6893	1.46667		30.6893	0.81818
30.7095	1.10303		30.7095	1.0303
30.7297	1.10303		30.7297	0.93939
30.75	1.39394		30.75	0.84848
30.7702	1.38182		30.7702	0.81818
30.7905	1.27273		30.7905	0.72727
30.8107	1.28485		30.8107	1.06061
30.831	1.33333		30.831	0.72727
30.8512	1.61212		30.8512	0.78788
30.8714	1.47879		30.8714	1.12121
30.8917	1.41818		30.8917	0.84848
30.9119	1.24848		30.9119	1.09091
30.9322	1.63636		30.9322	0.90909
30.9524	1.39394		30.9524	0.81818
30.9726	1.29697		30.9726	1
30.9929	1.24848		30.9929	0.81818
31.0131	1.63636		31.0131	0.93939
31.0334	1.24848		31.0334	0.84848
31.0536	1.17576		31.0536	0.9697
31.0739	1.33333		31.0739	0.81818
31.0941	1.29697		31.0941	0.90909
31.1143	1.2		31.1143	1.15152
31.1346	1.38182		31.1346	0.63636
31.1548	1.27273		31.1548	0.87879
31.1751	1.16364		31.1751	0.81818
31.1953	1.39394		31.1953	1.09091
31.2156	1.30909		31.2156	0.81818
31.2358	1.55152		31.2358	0.93939
31.256	1.2		31.256	1
31.2763	1.38182		31.2763	1.30303
31.2965	1.55152		31.2965	1.06061
31.3168	1.39394		31.3168	0.75758
31.337	1.34545		31.337	0.78788
31.3572	1.13939		31.3572	0.81818
31.3775	1.33333		31.3775	0.9697
31.3977	1.41818		31.3977	0.9697
31.418	1.56364		31.418	1.06061
31.4382	1.51515		31.4382	0.69697
31.4584	1.16364		31.4584	0.93939
31.4787	1.26061		31.4787	0.75758
31.4989	1.30909		31.4989	0.72727
31.5192	1.30909		31.5192	0.78788
31.5394	1.29697		31.5394	0.66667
31.5597	1.47879		31.5597	0.84848
31.5799	1.10303		31.5799	1.15152
31.6001	1.32121		31.6001	1.09091
31.6204	1.32121		31.6204	0.81818
31.6406	1.35758		31.6406	0.84848
31.6609	1.33333		31.6609	1.09091
31.6811	1.45455		31.6811	0.36364
31.7014	1.46667		31.7014	1.39394
31.7216	1.30909		31.7216	0.42424
31.7418	1.30909		31.7418	1.30303
31.7621	1.41818		31.7621	0.81818
31.7823	1.63636		31.7823	1.18182
31.8026	1.27273		31.8026	0.78788
31.8228	1.41818		31.8228	0.84848
31.8431	1.38182		31.8431	1.12121
31.8633	1.18788		31.8633	0.90909
31.8835	1.35758		31.8835	0.69697
31.9038	1.21212		31.9038	0.81818
31.924	1.40606		31.924	0.81818
31.9443	1.16364		31.9443	0.90909
31.9645	1.35758		31.9645	0.69697
31.9847	1.34545		31.9847	1.0303
32.005	1.16364		32.005	0.9697
32.0252	1.27273		32.0252	1.21212
32.0455	1.41818		32.0455	0.78788
32.0657	1.21212		32.0657	0.72727
32.086	1.23636		32.086	0.90909
32.1062	1.46667		32.1062	0.72727
32.1264	1.24848		32.1264	0.75758
32.1467	1.66061		32.1467	0.87879
32.1669	1.28485		32.1669	1.12121
32.1872	1.34545		32.1872	1.15152
32.2074	1.51515		32.2074	0.84848
32.2276	1.47879		32.2276	1.12121
32.2479	1.33333		32.2479	0.9697
32.2681	1.45455		32.2681	0.87879
32.2884	1.4303		32.2884	0.81818
32.3086	1.52727		32.3086	1
32.3289	1.15152		32.3289	0.75758
32.3491	1.39394		32.3491	0.81818
32.3693	1.41818		32.3693	0.78788
32.3896	1.47879		32.3896	0.78788
32.4098	1.39394		32.4098	1.15152
32.4301	1.24848		32.4301	0.93939
32.4503	1.17576		32.4503	1
32.4706	1.52727		32.4706	0.78788
32.4908	1.29697		32.4908	0.84848
32.511	1.41818		32.511	0.81818
32.5313	1.57576		32.5313	1
32.5515	1.24848		32.5515	0.9697
32.5718	1.6		32.5718	0.9697
32.592	1.39394		32.592	0.72727
32.6123	1.6		32.6123	0.81818
32.6325	1.68485		32.6325	0.72727
32.6527	1.32121		32.6527	0.75758
32.673	1.56364		32.673	0.75758
32.6932	1.56364		32.6932	1.24242
32.7135	1.51515		32.7135	1
32.7337	1.33333		32.7337	1.15152
32.7539	1.51515		32.7539	0.72727
32.7742	1.39394		32.7742	0.81818
32.7944	1.51515		32.7944	1.06061
32.8147	1.52727		32.8147	0.90909
32.8349	1.47879		32.8349	0.84848
32.8552	1.47879		32.8552	0.9697
32.8754	1.46667		32.8754	0.72727
32.8956	1.26061		32.8956	0.84848
32.9159	1.3697		32.9159	1.06061
32.9361	1.3697		32.9361	0.90909
32.9564	1.24848		32.9564	0.78788
32.9766	1.34545		32.9766	1.09091
32.9969	1.33333		32.9969	0.81818
33.0171	1.39394		33.0171	1.0303
33.0373	1.3697		33.0373	0.72727
33.0576	1.39394		33.0576	0.60606
33.0778	1.46667		33.0778	1.09091
33.0981	1.40606		33.0981	0.9697
33.1183	1.3697		33.1183	0.75758
33.1385	1.49091		33.1385	0.87879
33.1588	1.45455		33.1588	1.21212
33.179	1.3697		33.179	0.66667
33.1993	1.70909		33.1993	0.63636
33.2195	1.40606		33.2195	1.06061
33.2398	1.27273		33.2398	0.78788
33.26	1.38182		33.26	0.87879
33.2802	1.3697		33.2802	0.93939
33.3005	1.53939		33.3005	0.75758
33.3207	1.33333		33.3207	1.15152
33.341	1.58788		33.341	0.81818
33.3612	1.49091		33.3612	0.84848
33.3815	1.50303		33.3815	0.9697
33.4017	1.3697		33.4017	0.78788
33.4219	1.34545		33.4219	1.09091
33.4422	1.33333		33.4422	0.87879
33.4624	1.49091		33.4624	0.90909
33.4827	1.38182		33.4827	1.12121
33.5029	1.52727		33.5029	0.9697
33.5231	1.4303		33.5231	0.81818
33.5434	1.35758		33.5434	0.90909
33.5636	1.28485		33.5636	1.0303
33.5839	1.45455		33.5839	0.93939
33.6041	1.78182		33.6041	1.0303
33.6243	1.44242		33.6243	1
33.6446	1.64848		33.6446	0.60606
33.6648	1.6		33.6648	1.15152
33.6851	1.6		33.6851	1.24242
33.7053	1.3697		33.7053	1.06061
33.7256	1.33333		33.7256	1
33.7458	1.67273		33.7458	0.69697
33.766	1.41818		33.766	1.0303
33.7863	1.47879		33.7863	1.27273
33.8065	1.51515		33.8065	0.81818
33.8268	1.34545		33.8268	1.0303
33.847	1.69697		33.847	0.9697
33.8673	1.41818		33.8673	1.15152
33.8875	1.73333		33.8875	0.9697
33.9077	1.70909		33.9077	1.12121
33.928	1.62424		33.928	1.0303
33.9482	1.6		33.9482	1.12121
33.9685	1.68485		33.9685	0.84848
33.9887	1.61212		33.9887	1.06061
34.0089	1.72121		34.0089	0.69697
34.0292	1.7697		34.0292	0.66667
34.0494	1.6		34.0494	0.63636
34.0697	1.3697		34.0697	1.0303
34.0899	1.49091		34.0899	1
34.1102	1.80606		34.1102	0.66667
34.1304	1.58788		34.1304	1.06061
34.1506	1.78182		34.1506	1.12121
34.1709	1.80606		34.1709	1.09091
34.1911	1.45455		34.1911	1.09091
34.2114	1.53939		34.2114	1.12121
34.2316	1.68485		34.2316	1.12121
34.2519	1.55152		34.2519	1.0303
34.2721	1.47879		34.2721	1.21212
34.2923	1.4303		34.2923	0.9697
34.3126	1.51515		34.3126	1.33333
34.3328	1.53939		34.3328	1.0303
34.3531	1.64848		34.3531	1.15152
34.3733	1.57576		34.3733	0.84848
34.3935	1.38182		34.3935	1.36364
34.4138	1.35758		34.4138	1.21212
34.434	1.51515		34.434	1.30303
34.4543	1.3697		34.4543	0.9697
34.4745	1.50303		34.4745	1
34.4948	1.49091		34.4948	1.24242
34.515	1.64848		34.515	1.12121
34.5352	1.52727		34.5352	1.48485
34.5555	1.47879		34.5555	1.18182
34.5757	1.55152		34.5757	1.12121
34.596	1.58788		34.596	1.30303
34.6162	1.61212		34.6162	1.27273
34.6365	1.45455		34.6365	1.15152
34.6567	1.86667		34.6567	1.06061
34.6769	1.64848		34.6769	1.42424
34.6972	1.61212		34.6972	1.15152
34.7174	1.73333		34.7174	1.21212
34.7377	1.75758		34.7377	1.15152
34.7579	1.67273		34.7579	1
34.7781	1.85455		34.7781	1
34.7984	1.80606		34.7984	0.90909
34.8186	1.6		34.8186	1.33333
34.8389	2.07273		34.8389	0.75758
34.8591	1.61212		34.8591	1.21212
34.8794	1.73333		34.8794	1.06061
34.8996	1.58788		34.8996	1.24242
34.9198	1.79394		34.9198	0.81818
34.9401	1.70909		34.9401	0.69697
34.9603	2		34.9603	1.09091
34.9806	1.81818		34.9806	1
35.0008	1.92727		35.0008	0.78788
35.0211	1.72121		35.0211	1.15152
35.0413	1.6		35.0413	0.90909
35.0615	1.75758		35.0615	0.93939
35.0818	1.85455		35.0818	0.72727
35.102	1.74545		35.102	0.87879
35.1223	2.14545		35.1223	0.87879
35.1425	1.7697		35.1425	1.0303
35.1628	1.70909		35.1628	1
35.183	1.7697		35.183	1.0303
35.2032	1.81818		35.2032	1.06061
35.2235	1.61212		35.2235	1
35.2437	1.73333		35.2437	0.90909
35.264	1.92727		35.264	0.69697
35.2842	1.81818		35.2842	1
35.3044	1.53939		35.3044	0.78788
35.3247	1.84242		35.3247	0.87879
35.3449	1.57576		35.3449	1.0303
35.3652	1.80606		35.3652	0.87879
35.3854	1.97576		35.3854	0.93939
35.4057	1.78182		35.4057	0.75758
35.4259	1.84242		35.4259	0.81818
35.4461	1.81818		35.4461	0.90909
35.4664	1.80606		35.4664	0.87879
35.4866	1.70909		35.4866	0.72727
35.5069	1.75758		35.5069	1.09091
35.5271	1.62424		35.5271	1
35.5474	1.69697		35.5474	0.93939
35.5676	1.78182		35.5676	0.93939
35.5878	1.84242		35.5878	0.93939
35.6081	1.75758		35.6081	1.30303
35.6283	2.04848		35.6283	0.90909
35.6486	1.93939		35.6486	1.21212
35.6688	1.75758		35.6688	1.12121
35.689	1.58788		35.689	0.75758
35.7093	2.21818		35.7093	0.93939
35.7295	1.74545		35.7295	0.84848
35.7498	1.68485		35.7498	1.06061
35.77	1.80606		35.77	0.90909
35.7903	1.72121		35.7903	1.09091
35.8105	1.62424		35.8105	1.15152
35.8307	1.96364		35.8307	0.87879
35.851	1.91515		35.851	0.9697
35.8712	2.01212		35.8712	1.18182
35.8915	2.08485		35.8915	1
35.9117	2.03636		35.9117	1.09091
35.932	1.8303		35.932	1.06061
35.9522	1.87879		35.9522	0.75758
35.9724	1.75758		35.9724	0.90909
35.9927	1.89091		35.9927	1.09091
36.0129	2		36.0129	0.72727
36.0332	1.66061		36.0332	0.69697
36.0534	1.8303		36.0534	0.72727
36.0736	2.01212		36.0736	0.81818
36.0939	1.87879		36.0939	0.75758
36.1141	2.19394		36.1141	0.9697
36.1344	2.12121		36.1344	0.9697
36.1546	2.08485		36.1546	0.90909
36.1748	1.69697		36.1748	0.87879
36.1951	2.13333		36.1951	0.93939
36.2153	2		36.2153	1
36.2356	2.31515		36.2356	1.15152
36.2558	2.07273		36.2558	1
36.2761	2.02424		36.2761	1.09091
36.2963	2.06061		36.2963	0.90909
36.3165	2		36.3165	1.21212
36.3368	1.86667		36.3368	1.06061
36.357	1.79394		36.357	0.66667
36.3773	2.10909		36.3773	1.15152
36.3975	1.95152		36.3975	0.87879
36.4178	1.92727		36.4178	0.93939
36.438	1.87879		36.438	0.90909
36.4582	2.1697		36.4582	0.75758
36.4785	2.35152		36.4785	0.81818
36.4987	2.09697		36.4987	0.81818
36.519	1.93939		36.519	1.12121
36.5392	2.15758		36.5392	0.9697
36.5594	1.90303		36.5594	1.0303
36.5797	1.81818		36.5797	0.84848
36.5999	2.21818		36.5999	1.12121
36.6202	2.18182		36.6202	0.84848
36.6404	2.15758		36.6404	1.30303
36.6607	2.13333		36.6607	0.87879
36.6809	2.27879		36.6809	1.33333
36.7011	1.98788		36.7011	1.15152
36.7214	1.92727		36.7214	0.66667
36.7416	2.19394		36.7416	1.24242
36.7619	1.93939		36.7619	1.18182
36.7821	1.95152		36.7821	0.90909
36.8024	1.95152		36.8024	1.24242
36.8226	1.98788		36.8226	1.12121
36.8428	2.2303		36.8428	1
36.8631	2.59394		36.8631	1.06061
36.8833	2.14545		36.8833	1.15152
36.9036	2.54545		36.9036	0.87879
36.9238	2.1697		36.9238	1.18182
36.944	2.43636		36.944	1.27273
36.9643	2.33939		36.9643	1.21212
36.9845	2.41212		36.9845	1.45455
37.0048	2.35152		37.0048	1.18182
37.025	2.47273		37.025	1.15152
37.0453	2.29091		37.0453	1.18182
37.0655	2.32727		37.0655	1.0303
37.0857	2.33939		37.0857	1.39394
37.106	2.13333		37.106	1.36364
37.1262	2.26667		37.1262	1.45455
37.1465	2.25455		37.1465	1.0303
37.1667	2.66667		37.1667	1.48485
37.187	2.2303		37.187	1.54545
37.2072	2.4		37.2072	1.30303
37.2274	2.29091		37.2274	1.09091
37.2477	2.58182		37.2477	1.48485
37.2679	2.5697		37.2679	1.36364
37.2882	2.54545		37.2882	1.48485
37.3084	2.53333		37.3084	1.45455
37.3287	2.66667		37.3287	0.81818
37.3489	2.5697		37.3489	1.54545
37.3691	2.78788		37.3691	1.51515
37.3894	2.61818		37.3894	1.57576
37.4096	2.44848		37.4096	1.06061
37.4299	2.50909		37.4299	1.66667
37.4501	2.42424		37.4501	1.48485
37.4704	2.76364		37.4704	1.39394
37.4906	2.59394		37.4906	1.69697
37.5108	2.24242		37.5108	1.75758
37.5311	2.43636		37.5311	1.75758
37.5513	2.46061		37.5513	1.81818
37.5716	2.64242		37.5716	1.78788
37.5918	2.50909		37.5918	1.93939
37.612	2.48485		37.612	2.42424
37.6323	2.60606		37.6323	2.12121
37.6525	2.44848		37.6525	2.09091
37.6728	2.48485		37.6728	2.12121
37.693	2.65455		37.693	2.36364
37.7133	2.73939		37.7133	2.36364
37.7335	2.81212		37.7335	2.45455
37.7537	2.94545		37.7537	2.81818
37.774	2.55758		37.774	3.12121
37.7942	2.89697		37.7942	2.81818
37.8145	2.69091		37.8145	3.0303
37.8347	2.82424		37.8347	3.48485
37.855	2.84848		37.855	3.30303
37.8752	2.38788		37.8752	4.09091
37.8954	2.64242		37.8954	4.51515
37.9157	2.82424		37.9157	3.84848
37.9359	2.48485		37.9359	4.24242
37.9562	2.65455		37.9562	4.93939
37.9764	2.75152		37.9764	4.93939
37.9966	2.61818		37.9966	5.87879
38.0169	2.9697		38.0169	6.78788
38.0371	2.9697		38.0371	7.57576
38.0574	3.00606		38.0574	7.06061
38.0776	2.94545		38.0776	8.15152
38.0979	2.52121		38.0979	9.36364
38.1181	2.49697		38.1181	10.697
38.1383	2.72727		38.1383	10.7879
38.1586	2.94545		38.1586	12.6667
38.1788	2.75152		38.1788	13.0606
38.1991	3.05455		38.1991	14.1515
38.2193	2.93333		38.2193	16.2727
38.2395	2.76364		38.2395	14.9394
38.2598	3.0303		38.2598	17.5151
38.28	2.9697		38.28	19.2727
38.3003	2.73939		38.3003	19.8788
38.3205	2.76364		38.3205	21.0909
38.3407	3.22424		38.3407	21.3333
38.361	3.26061		38.361	20.7576
38.3812	2.95758		38.3812	21.5151
38.4015	2.90909		38.4015	19.8182
38.4217	2.82424		38.4217	21.3333
38.442	3.00606		38.442	19.0909
38.4622	2.72727		38.4622	18.2121
38.4825	2.88485		38.4825	16.4242
38.5027	2.83636		38.5027	14.8485
38.5229	2.75152		38.5229	13.9091
38.5432	2.76364		38.5432	13.3939
38.5634	2.6303		38.5634	11.5152
38.5837	2.71515		38.5837	9.93939
38.6039	2.71515		38.6039	9.54545
38.6241	2.73939		38.6241	7.72727
38.6444	3.28485		38.6444	7.51515
38.6646	2.99394		38.6646	7.06061
38.6849	3.04242		38.6849	5.9697
38.7051	2.69091		38.7051	5.30303
38.7253	2.86061		38.7253	5.12121
38.7456	2.76364		38.7456	4.42424
38.7658	2.5697		38.7658	4.87879
38.7861	2.88485		38.7861	4.39394
38.8063	3.16364		38.8063	3.51515
38.8266	3.13939		38.8266	3.60606
38.8468	2.93333		38.8468	3.48485
38.867	3.3697		38.867	3.27273
38.8873	3.23636		38.8873	2.90909
38.9075	3.29697		38.9075	2.57576
38.9278	3.18788		38.9278	3.18182
38.948	2.95758		38.948	2.66667
38.9683	2.95758		38.9683	1.90909
38.9885	2.98182		38.9885	2.81818
39.0087	3.21212		39.0087	2.12121
39.029	3.00606		39.029	2.30303
39.0492	2.84848		39.0492	2.21212
39.0695	3.38182		39.0695	1.78788
39.0897	2.95758		39.0897	2.06061
39.1099	2.88485		39.1099	2.18182
39.1302	3.17576		39.1302	2
39.1504	2.89697		39.1504	2.45455
39.1707	3.24848		39.1707	1.9697
39.1909	2.67879		39.1909	2.30303
39.2112	2.70303		39.2112	2.42424
39.2314	3.07879		39.2314	2.12121
39.2516	3.15152		39.2516	1.87879
39.2719	2.84848		39.2719	1.75758
39.2921	3.13939		39.2921	2.21212
39.3124	2.84848		39.3124	2
39.3326	3.22424		39.3326	2.33333
39.3529	3.0303		39.3529	2.36364
39.3731	3.05455		39.3731	2.51515
39.3933	3.23636		39.3933	1.87879
39.4136	3.09091		39.4136	1.93939
39.4338	3.16364		39.4338	2.12121
39.4541	3.10303		39.4541	2.51515
39.4743	2.88485		39.4743	2.69697
39.4945	3.34545		39.4945	2.57576
39.5148	3.01818		39.5148	2.15152
39.535	2.95758		39.535	2.42424
39.5553	3.29697		39.5553	1.78788
39.5755	3.06667		39.5755	2.27273
39.5958	2.64242		39.5958	2.21212
39.616	3.34545		39.616	2.48485
39.6362	3.10303		39.6362	2.45455
39.6565	3.21212		39.6565	1.78788
39.6767	2.71515		39.6767	2.27273
39.697	2.94545		39.697	2.06061
39.7172	3.30909		39.7172	1.84848
39.7375	2.84848		39.7375	1.51515
39.7577	3.50303		39.7577	1.93939
39.7779	3.04242		39.7779	1.78788
39.7982	2.99394		39.7982	1.54545
39.8184	3.41818		39.8184	1.48485
39.8387	2.86061		39.8387	1.45455
39.8589	3.0303		39.8589	1.30303
39.8792	3.22424		39.8792	1.78788
39.8994	3.61212		39.8994	1.48485
39.9196	3.0303		39.9196	1.24242
39.9399	3.24848		39.9399	1.51515
39.9601	3.28485		39.9601	1.48485
39.9804	3.34545		39.9804	1.45455
40.0006	3.47879		40.0006	1.30303
40.0209	3.45455		40.0209	1.78788
40.0411	3.11515		40.0411	1.48485
40.0613	3.34545		40.0613	1.42424
40.0816	3.50303		40.0816	0.9697
40.1018	3.27273		40.1018	0.9697
40.1221	3.44242		40.1221	1.09091
40.1423	3.0303		40.1423	1.45455
40.1625	3.26061		40.1625	1.63636
40.1828	3.40606		40.1828	1.24242
40.203	3.04242		40.203	1.66667
40.2233	3.29697		40.2233	1.12121
40.2435	3.34545		40.2435	1.15152
40.2638	3.40606		40.2638	1.48485
40.284	3.56364		40.284	1.12121
40.3042	3.6		40.3042	1.18182
40.3245	3.33333		40.3245	1.57576
40.3447	3.44242		40.3447	1.18182
40.365	3.3697		40.365	1.15152
40.3852	3.30909		40.3852	1.30303
40.4055	2.9697		40.4055	1.36364
40.4257	3.23636		40.4257	1.42424
40.4459	3.57576		40.4459	1.51515
40.4662	3.47879		40.4662	1.12121
40.4864	3.49091		40.4864	1.24242
40.5067	3.40606		40.5067	1.27273
40.5269	3.55152		40.5269	1.48485
40.5471	3.98788		40.5471	1.27273
40.5674	3.39394		40.5674	1.60606
40.5876	3.39394		40.5876	1.66667
40.6079	3.44242		40.6079	1.27273
40.6281	3.3697		40.6281	1.45455
40.6484	3.30909		40.6484	1.81818
40.6686	3.79394		40.6686	1.72727
40.6888	3.45455		40.6888	1.63636
40.7091	3.70909		40.7091	1.21212
40.7293	3.92727		40.7293	1.36364
40.7496	3.45455		40.7496	1.54545
40.7698	3.95152		40.7698	1.48485
40.7901	4		40.7901	1.66667
40.8103	4.12121		40.8103	1.42424
40.8305	3.95152		40.8305	1.78788
40.8508	3.68485		40.8508	2.21212
40.871	3.68485		40.871	1.57576
40.8913	3.74545		40.8913	1.45455
40.9115	3.87879		40.9115	1.87879
40.9317	3.70909		40.9317	1.75758
40.952	3.98788		40.952	1.63636
40.9722	3.95152		40.9722	2.18182
40.9925	3.84242		40.9925	1.81818
41.0127	3.66061		41.0127	1.60606
41.0329	4.4		41.0329	1.66667
41.0532	4		41.0532	1.87879
41.0734	3.92727		41.0734	1.30303
41.0937	4.01212		41.0937	2.09091
41.1139	4.19394		41.1139	1.9697
41.1342	3.58788		41.1342	1.75758
41.1544	4.20606		41.1544	1.66667
41.1746	4.20606		41.1746	1.75758
41.1949	3.95152		41.1949	1.72727
41.2151	4.21818		41.2151	2.21212
41.2354	4.65455		41.2354	2.12121
41.2556	4.09697		41.2556	2.06061
41.2759	4.20606		41.2759	1.78788
41.2961	4.06061		41.2961	1.78788
41.3163	4.33939		41.3163	2.06061
41.3366	4.43636		41.3366	2.12121
41.3568	4.32727		41.3568	1.87879
41.3771	4.61818		41.3771	2.36364
41.3973	4.01212		41.3973	2.24242
41.4175	4.4		41.4175	2.15152
41.4378	4.46061		41.4378	2.33333
41.458	4.10909		41.458	1.90909
41.4783	4.4		41.4783	2.66667
41.4985	4.20606		41.4985	2.42424
41.5188	4.52121		41.5188	2.48485
41.539	4.60606		41.539	3.72727
41.5592	4.52121		41.5592	3.06061
41.5795	4.24242		41.5795	2.93939
41.5997	4.46061		41.5997	3
41.62	4.33939		41.62	3.27273
41.6402	4.37576		41.6402	3.93939
41.6604	4.69091		41.6604	3.57576
41.6807	4.6303		41.6807	4.09091
41.7009	4.55758		41.7009	4.06061
41.7212	4.31515		41.7212	4.81818
41.7414	4.54545		41.7414	5.09091
41.7617	4.37576		41.7617	5.06061
41.7819	4.84848		41.7819	4.78788
41.8021	4.44848		41.8021	6.78788
41.8224	4.98182		41.8224	5.72727
41.8426	4.90909		41.8426	7.0303
41.8629	4.76364		41.8629	7.36364
41.8831	4.54545		41.8831	8
41.9034	4.31515		41.9034	9.36364
41.9236	4.88485		41.9236	10.5758
41.9438	4.65455		41.9438	10.8788
41.9641	4.93333		41.9641	10.9091
41.9843	4.86061		41.9843	12.5455
42.0046	5.04242		42.0046	13.5152
42.0248	4.66667		42.0248	14.6667
42.0451	4.58182		42.0451	16.1212
42.0653	4.86061		42.0653	17.0303
42.0855	4.72727		42.0855	15.697
42.1058	4.89697		42.1058	18.0909
42.126	5.09091		42.126	20.6364
42.1463	4.69091		42.1463	18.4242
42.1665	4.55758		42.1665	19.697
42.1868	5.40606		42.1868	19.8788
42.207	4.8		42.207	19.2121
42.2272	5.18788		42.2272	18.3939
42.2475	4.67879		42.2475	18.5151
42.2677	5.38182		42.2677	17.2727
42.288	4.69091		42.288	16.1212
42.3082	5.33333		42.3082	16.7879
42.3284	4.93333		42.3284	13.4545
42.3487	5.07879		42.3487	13.697
42.3689	5.52727		42.3689	13.8788
42.3892	5.07879		42.3892	11.1212
42.4094	4.70303		42.4094	10.1818
42.4297	5.34545		42.4297	10.1212
42.4499	5.28485		42.4499	9.42424
42.4701	5.11515		42.4701	8.48485
42.4904	4.6303		42.4904	8.18182
42.5106	5.17576		42.5106	7.33333
42.5309	5.29697		42.5309	7.12121
42.5511	6.04848		42.5511	5.9697
42.5714	5.34545		42.5714	6.27273
42.5916	5.51515		42.5916	6.18182
42.6118	5.75758		42.6118	5.15152
42.6321	5.44242		42.6321	4.84848
42.6523	5.4303		42.6523	4.84848
42.6726	5.2		42.6726	4.57576
42.6928	4.82424		42.6928	4.9697
42.713	5.23636		42.713	4.33333
42.7333	5.17576		42.7333	4.27273
42.7535	5.24848		42.7535	4.60606
42.7738	5.27273		42.7738	4
42.794	5.24848		42.794	4.90909
42.8143	5.57576		42.8143	4.72727
42.8345	5.40606		42.8345	4.0303
42.8547	5.30909		42.8547	4.12121
42.875	5.28485		42.875	3.57576
42.8952	5.34545		42.8952	4.24242
42.9155	5.67273		42.9155	4.09091
42.9357	5.4303		42.9357	3.72727
42.956	5.49091		42.956	4.78788
42.9762	5.58788		42.9762	4.24242
42.9964	5.38182		42.9964	4.42424
43.0167	5.39394		43.0167	4.93939
43.0369	5.46667		43.0369	4.33333
43.0572	5.38182		43.0572	4
43.0774	5.28485		43.0774	4.33333
43.0976	5.4303		43.0976	4.87879
43.1179	6.13333		43.1179	4.87879
43.1381	5.6		43.1381	5.15152
43.1584	5.16364		43.1584	5.39394
43.1786	5.47879		43.1786	5.18182
43.1989	5.51515		43.1989	6.06061
43.2191	5.78182		43.2191	5.63636
43.2393	5.58788		43.2393	5.69697
43.2596	5.33333		43.2596	6.66667
43.2798	4.92121		43.2798	6.09091
43.3001	5.40606		43.3001	6.9697
43.3203	5.05455		43.3203	7.27273
43.3406	5.45455		43.3406	7.87879
43.3608	5.49091		43.3608	8.09091
43.381	5.4303		43.381	8.9697
43.4013	5.41818		43.4013	8.84848
43.4215	5.23636		43.4215	9.84848
43.4418	5.66061		43.4418	12.5455
43.462	5.79394		43.462	12.5758
43.4822	5.56364		43.4822	12.3333
43.5025	5.41818		43.5025	13.8788
43.5227	6.08485		43.5227	15.1818
43.543	5.51515		43.543	16.0909
43.5632	5.47879		43.5632	17.9394
43.5834	5.13939		43.5834	20.3333
43.6037	5.01818		43.6037	21.3939
43.6239	5.28485		43.6239	23.4242
43.6442	5.51515		43.6442	25.8485
43.6644	5.18788		43.6644	27.2121
43.6847	5.30909		43.6847	33.8182
43.7049	5.70909		43.7049	35.0909
43.7251	5.58788		43.7251	38.7576
43.7454	5.22424		43.7454	41.3939
43.7656	5.13939		43.7656	47.3939
43.7859	5.23636		43.7859	50.0909
43.8061	5.50303		43.8061	55.7576
43.8264	4.94545		43.8264	60.9394
43.8466	5.29697		43.8466	60.6364
43.8668	5.4303		43.8668	65.6364
43.8871	5.18788		43.8871	64.6061
43.9073	5.28485		43.9073	67.7576
43.9276	4.90909		43.9276	69.1818
43.9478	4.67879		43.9478	68.3333
43.968	5.26061		43.968	70.5152
43.9883	4.75152		43.9883	65.303
44.0085	4.41212		44.0085	63.5758
44.0288	4.65455		44.0288	62.4545
44.049	5.15152		44.049	55.8485
44.0693	5.05455		44.0693	54.9697
44.0895	4.70303		44.0895	48.4849
44.1097	4.82424		44.1097	45.697
44.13	4.87273		44.13	42.4242
44.1502	4.94545		44.1502	36.6061
44.1705	4.82424		44.1705	33.0303
44.1907	4.30303		44.1907	30.0606
44.211	5.00606		44.211	26.8182
44.2312	4.6303		44.2312	24.9091
44.2514	4.35152		44.2514	21.2727
44.2717	4.41212		44.2717	20.4849
44.2919	4.48485		44.2919	17.8788
44.3122	4.71515		44.3122	17.5151
44.3324	4.55758		44.3324	15.1515
44.3526	4.48485		44.3526	13.9394
44.3729	4.43636		44.3729	11.9091
44.3931	4.36364		44.3931	9.72727
44.4134	4.82424		44.4134	11.2727
44.4336	4.73939		44.4336	9.39394
44.4539	4.4		44.4539	9.48485
44.4741	4.60606		44.4741	8.48485
44.4943	4.49697		44.4943	7.48485
44.5146	4.30303		44.5146	6.75758
44.5348	4.2303		44.5348	6.24242
44.5551	4.08485		44.5551	5.66667
44.5753	4.12121		44.5753	5.90909
44.5956	3.91515		44.5956	5.54545
44.6158	3.95152		44.6158	5.63636
44.636	4		44.636	4.9697
44.6563	4.30303		44.6563	5.15152
44.6765	4.19394		44.6765	4.63636
44.6968	4.31515		44.6968	4.48485
44.717	3.66061		44.717	4.84848
44.7373	3.8303		44.7373	4.06061
44.7575	4.21818		44.7575	4.45455
44.7777	3.91515		44.7777	3.90909
44.798	3.92727		44.798	3.87879
44.8182	3.55152		44.8182	3.60606
44.8385	3.34545		44.8385	3.21212
44.8587	3.63636		44.8587	3.51515
44.8789	3.67273		44.8789	3.09091
44.8992	3.78182		44.8992	3.12121
44.9194	3.7697		44.9194	3.15152
44.9397	3.6		44.9397	2.84848
44.9599	3.29697		44.9599	3.12121
44.9802	3.53939		44.9802	2.90909
45.0004	3.62424		45.0004	2.15152
45.0206	3.4303		45.0206	2.81818
45.0409	3.85455		45.0409	3.21212
45.0611	3.51515		45.0611	2.36364
45.0814	3.49091		45.0814	3.33333
45.1016	3.68485		45.1016	2.12121
45.1219	2.86061		45.1219	1.90909
45.1421	3.22424		45.1421	1.9697
45.1623	2.95758		45.1623	2.18182
45.1826	3.61212		45.1826	2.27273
45.2028	3.53939		45.2028	1.9697
45.2231	3.17576		45.2231	2.60606
45.2433	3.17576		45.2433	2.39394
45.2635	3.01818		45.2635	2.36364
45.2838	2.90909		45.2838	2.39394
45.304	2.89697		45.304	2.33333
45.3243	2.93333		45.3243	2.09091
45.3445	3.07879		45.3445	2.27273
45.3648	2.83636		45.3648	2.48485
45.385	3.15152		45.385	2.0303
45.4052	2.78788		45.4052	1.9697
45.4255	2.92121		45.4255	2.06061
45.4457	3.2		45.4457	1.9697
45.466	2.71515		45.466	1.90909
45.4862	2.90909		45.4862	2.09091
45.5065	2.93333		45.5065	2
45.5267	2.88485		45.5267	1.90909
45.5469	2.67879		45.5469	1.75758
45.5672	2.84848		45.5672	2.21212
45.5874	2.81212		45.5874	1.42424
45.6077	2.72727		45.6077	1.69697
45.6279	2.53333		45.6279	1.30303
45.6481	2.60606		45.6481	1.60606
45.6684	2.89697		45.6684	1.60606
45.6886	2.87273		45.6886	1.57576
45.7089	2.78788		45.7089	1.60606
45.7291	2.48485		45.7291	1.69697
45.7493	2.69091		45.7493	1.75758
45.7696	2.69091		45.7696	2
45.7898	2.5697		45.7898	1.27273
45.8101	2.77576		45.8101	1.51515
45.8303	2.32727		45.8303	1.27273
45.8506	2.38788		45.8506	1.54545
45.8708	2.55758		45.8708	1.84848
45.891	2.52121		45.891	1.66667
45.9113	2.42424		45.9113	1.42424
45.9315	2.21818		45.9315	1.57576
45.9518	2.59394		45.9518	2.0303
45.972	2.38788		45.972	1.51515
45.9923	2.2303		45.9923	1.51515
46.0125	2.43636		46.0125	1.12121
46.0327	2.87273		46.0327	0.87879
46.053	2.4		46.053	1.54545
46.0732	2.25455		46.0732	1.15152
46.0935	2.46061		46.0935	1.63636
46.1137	2.32727		46.1137	1.27273
46.1339	2.31515		46.1339	1.33333
46.1542	2.21818		46.1542	1.15152
46.1744	2.29091		46.1744	1.06061
46.1947	2.65455		46.1947	1.30303
46.2149	2.25455		46.2149	1.42424
46.2352	2.10909		46.2352	1.27273
46.2554	2.26667		46.2554	1.33333
46.2756	2.02424		46.2756	2.06061
46.2959	2.2303		46.2959	1.27273
46.3161	2.32727		46.3161	1.45455
46.3364	2.06061		46.3364	1.0303
46.3566	2.2303		46.3566	1.60606
46.3769	1.91515		46.3769	1.39394
46.3971	2.12121		46.3971	1.81818
46.4173	1.93939		46.4173	1.39394
46.4376	2.13333		46.4376	1.45455
46.4578	2.2303		46.4578	1
46.4781	2.09697		46.4781	1.39394
46.4983	2.07273		46.4983	1.39394
46.5185	1.98788		46.5185	1.09091
46.5388	1.96364		46.5388	1.18182
46.559	1.90303		46.559	1.21212
46.5793	2.19394		46.5793	1.45455
46.5995	1.96364		46.5995	1.21212
46.6198	1.97576		46.6198	1.15152
46.64	1.85455		46.64	1.24242
46.6602	1.95152		46.6602	0.9697
46.6805	1.78182		46.6805	1.09091
46.7007	1.79394		46.7007	1.24242
46.721	1.78182		46.721	1.24242
46.7412	1.93939		46.7412	1.30303
46.7615	1.8303		46.7615	0.93939
46.7817	1.72121		46.7817	1.30303
46.8019	1.97576		46.8019	1.39394
46.8222	1.92727		46.8222	1.15152
46.8424	2		46.8424	1.21212
46.8627	1.93939		46.8627	1.09091
46.8829	1.75758		46.8829	1.0303
46.9031	1.74545		46.9031	1.21212
46.9234	1.8303		46.9234	1.18182
46.9436	1.81818		46.9436	1.18182
46.9639	2		46.9639	0.9697
46.9841	1.85455		46.9841	1.09091
47.0044	1.80606		47.0044	1.06061
47.0246	1.7697		47.0246	1.36364
47.0448	2		47.0448	0.9697
47.0651	2.21818		47.0651	1.06061
47.0853	1.8303		47.0853	1.0303
47.1056	1.90303		47.1056	1.09091
47.1258	2.04848		47.1258	0.78788
47.1461	1.67273		47.1461	1.51515
47.1663	1.92727		47.1663	0.9697
47.1865	1.98788		47.1865	1.21212
47.2068	1.91515		47.2068	1.27273
47.227	1.84242		47.227	1.12121
47.2473	1.68485		47.2473	1.48485
47.2675	1.81818		47.2675	1.21212
47.2878	1.73333		47.2878	1.39394
47.308	1.92727		47.308	0.9697
47.3282	1.8303		47.3282	1.06061
47.3485	1.78182		47.3485	1.09091
47.3687	1.72121		47.3687	1.12121
47.389	1.74545		47.389	1.21212
47.4092	1.80606		47.4092	0.93939
47.4294	1.69697		47.4294	1.0303
47.4497	1.8303		47.4497	1.0303
47.4699	1.69697		47.4699	1.27273
47.4902	1.53939		47.4902	1.09091
47.5104	1.98788		47.5104	0.78788
47.5307	1.47879		47.5307	0.84848
47.5509	1.72121		47.5509	0.84848
47.5711	1.62424		47.5711	0.9697
47.5914	1.69697		47.5914	1.30303
47.6116	1.75758		47.6116	1.21212
47.6319	1.79394		47.6319	0.9697
47.6521	1.55152		47.6521	0.63636
47.6724	1.70909		47.6724	0.81818
47.6926	1.53939		47.6926	0.9697
47.7128	1.44242		47.7128	1.0303
47.7331	1.80606		47.7331	1.0303
47.7533	1.6		47.7533	0.93939
47.7736	1.66061		47.7736	1.06061
47.7938	1.3697		47.7938	0.93939
47.814	1.58788		47.814	1.24242
47.8343	1.61212		47.8343	0.90909
47.8545	1.56364		47.8545	0.87879
47.8748	1.58788		47.8748	0.9697
47.895	1.6		47.895	1.15152
47.9153	1.49091		47.9153	0.9697
47.9355	1.33333		47.9355	1
47.9557	1.38182		47.9557	0.84848
47.976	1.40606		47.976	1.06061
47.9962	1.52727		47.9962	0.9697
48.0165	1.8303		48.0165	1.06061
48.0367	1.4303		48.0367	1.15152
48.057	1.55152		48.057	0.87879
48.0772	1.61212		48.0772	0.90909
48.0974	1.40606		48.0974	1.09091
48.1177	1.52727		48.1177	0.90909
48.1379	1.51515		48.1379	0.9697
48.1582	1.46667		48.1582	1.30303
48.1784	1.45455		48.1784	1.09091
48.1986	1.66061		48.1986	1.06061
48.2189	1.6		48.2189	0.87879
48.2391	1.50303		48.2391	1.15152
48.2594	1.44242		48.2594	0.9697
48.2796	1.66061		48.2796	1.09091
48.2998	1.51515		48.2998	0.81818
48.3201	1.18788		48.3201	1.09091
48.3403	1.57576		48.3403	0.78788
48.3606	1.34545		48.3606	0.72727
48.3808	1.49091		48.3808	0.66667
48.4011	1.55152		48.4011	1.18182
48.4213	1.56364		48.4213	0.93939
48.4415	1.23636		48.4415	1.06061
48.4618	1.4303		48.4618	0.63636
48.482	1.4303		48.482	0.84848
48.5023	1.44242		48.5023	1.15152
48.5225	1.46667		48.5225	0.93939
48.5428	1.45455		48.5428	1
48.563	1.12727		48.563	0.72727
48.5832	1.41818		48.5832	1.27273
48.6035	1.29697		48.6035	0.90909
48.6237	1.40606		48.6237	1
48.644	1.24848		48.644	1.06061
48.6642	1.44242		48.6642	0.93939
48.6844	1.24848		48.6844	1.06061
48.7047	1.47879		48.7047	1.12121
48.7249	1.40606		48.7249	0.87879
48.7452	1.41818		48.7452	0.9697
48.7654	1.26061		48.7654	1
48.7857	1.50303		48.7857	0.75758
48.8059	1.69697		48.8059	1.09091
48.8261	1.51515		48.8261	1.06061
48.8464	1.57576		48.8464	0.9697
48.8666	1.6		48.8666	0.81818
48.8869	1.56364		48.8869	0.78788
48.9071	1.23636		48.9071	1.12121
48.9274	1.3697		48.9274	0.93939
48.9476	1.29697		48.9476	0.75758
48.9678	1.44242		48.9678	0.81818
48.9881	1.52727		48.9881	1.06061
49.0083	1.33333		49.0083	0.75758
49.0286	1.44242		49.0286	0.93939
49.0488	1.10303		49.0488	0.78788
49.069	1.35758		49.069	0.90909
49.0893	1.41818		49.0893	0.63636
49.1095	1.28485		49.1095	1.09091
49.1298	1.30909		49.1298	1.0303
49.15	1.72121		49.15	0.69697
49.1703	1.3697		49.1703	0.87879
49.1905	1.26061		49.1905	0.72727
49.2107	1.34545		49.2107	1.09091
49.231	1.30909		49.231	0.78788
49.2512	1.23636		49.2512	0.90909
49.2715	1.57576		49.2715	0.69697
49.2917	1.27273		49.2917	0.81818
49.312	1.38182		49.312	0.87879
49.3322	1.34545		49.3322	0.63636
49.3524	1.27273		49.3524	0.90909
49.3727	1.11515		49.3727	1.0303
49.3929	1.30909		49.3929	0.81818
49.4132	1.41818		49.4132	0.90909
49.4334	1.3697		49.4334	1.0303
49.4537	1.41818		49.4537	0.87879
49.4739	1.34545		49.4739	0.90909
49.4941	1.16364		49.4941	1.12121
49.5144	1.46667		49.5144	0.69697
49.5346	1.51515		49.5346	1.0303
49.5549	1.26061		49.5549	0.75758
49.5751	1.30909		49.5751	0.66667
49.5954	1.3697		49.5954	0.90909
49.6156	1.23636		49.6156	1.09091
49.6358	1.15152		49.6358	0.81818
49.6561	1.29697		49.6561	1.0303
49.6763	1.24848		49.6763	0.78788
49.6966	1.38182		49.6966	1.18182
49.7168	1.22424		49.7168	0.72727
49.737	1.35758		49.737	0.87879
49.7573	1.29697		49.7573	1
49.7775	1.40606		49.7775	1.09091
49.7978	1.23636		49.7978	0.69697
49.818	1.22424		49.818	1.09091
49.8383	1.35758		49.8383	0.69697
49.8585	1.29697		49.8585	0.9697
49.8787	1.45455		49.8787	0.90909
49.899	1.18788		49.899	0.72727
49.9192	1.41818		49.9192	0.87879
49.9395	1.39394		49.9395	0.93939
49.9597	1.29697		49.9597	0.84848
49.98	1.40606		49.98	1.06061
50.0002	1.29697		50.0002	1.12121
50.0204	1.3697		50.0204	0.93939
50.0407	1.11515		50.0407	0.78788
50.0609	1.34545		50.0609	0.90909
50.0812	1.3697		50.0812	0.78788
50.1014	1.2		50.1014	0.75758
50.1216	1.39394		50.1216	0.63636
50.1419	1.17576		50.1419	0.63636
50.1621	1.28485		50.1621	0.66667
50.1824	1.26061		50.1824	0.93939
50.2026	1.24848		50.2026	0.90909
50.2229	1.29697		50.2229	0.69697
50.2431	1.13939		50.2431	0.93939
50.2633	1.15152		50.2633	0.69697
50.2836	1.34545		50.2836	0.81818
50.3038	1.2		50.3038	0.9697
50.3241	1.13939		50.3241	0.93939
50.3443	1.17576		50.3443	0.75758
50.3645	0.98182		50.3645	0.9697
50.3848	1.18788		50.3848	0.78788
50.405	1.15152		50.405	0.72727
50.4253	1.07879		50.4253	0.72727
50.4455	1.3697		50.4455	0.66667
[truncated: 1,954 more rows]

## Sheet: Fig.1g
	Os	B-Os	OsO4
10671	0.01702	0.01778	0.03159
10681	0.01453	0.01522	0.02774
10691	0.01248	0.01277	0.02369
10701	0.01016	0.01062	0.01971
10711	0.00782	0.00821	0.01582
10721	0.00582	0.00634	0.01195
10731	0.00426	0.00478	0.00822
10741	0.00224	0.00285	0.00474
10751	0.000730466	0.000516528	0.00114
10761	-0.00128	-0.00141	-0.00213
10771	-0.00284	-0.00317	-0.00523
10781	-0.00437	-0.00494	-0.00826
10791	-0.00585	-0.00615	-0.01062
10801	-0.00651	-0.00733	-0.01227
10811	-0.00662	-0.00767	-0.01313
10821	-0.00551	-0.00609	-0.01232
10831	-0.00199	-0.00202	-0.00852
10841	0.00678	0.00712	0.00146
10841.6	0.00693	0.00824	0.00213
10842.1	0.00819	0.00892	0.00329
10842.7	0.0088	0.00978	0.00388
10843.2	0.00975	0.01095	0.00496
10843.8	0.0108	0.01193	0.00588
10844.3	0.01132	0.01271	0.0072
10844.9	0.01191	0.01405	0.00816
10845.4	0.01424	0.01504	0.00946
10846	0.01501	0.01636	0.00996
10846.5	0.01593	0.01778	0.01141
10847.1	0.01792	0.01914	0.0128
10847.6	0.01937	0.02084	0.01417
10848.2	0.02085	0.02239	0.01562
10848.7	0.02172	0.02411	0.01763
10849.3	0.02407	0.02602	0.01918
10849.8	0.02553	0.0281	0.021
10850.4	0.02738	0.03022	0.02297
10850.9	0.03047	0.03259	0.02518
10851.5	0.03165	0.03485	0.02721
10852	0.0348	0.03732	0.02983
10852.6	0.03788	0.04043	0.03243
10853.1	0.04016	0.04349	0.0351
10853.7	0.04333	0.04662	0.03775
10854.2	0.04654	0.04979	0.04092
10854.8	0.0498	0.05362	0.0442
10855.4	0.05374	0.05812	0.0482
10855.9	0.05872	0.06239	0.05161
10856.5	0.06333	0.06732	0.0558
10857	0.06816	0.07262	0.06008
10857.5	0.07317	0.07854	0.06495
10858.1	0.08033	0.08498	0.07021
10858.6	0.08666	0.09209	0.07545
10859.2	0.09464	0.10009	0.08181
10859.8	0.10274	0.10854	0.08821
10860.3	0.11174	0.11806	0.09512
10860.9	0.12256	0.12918	0.10316
10861.4	0.13426	0.14078	0.11159
10861.9	0.14763	0.1542	0.12067
10862.5	0.16357	0.17006	0.13173
10863.1	0.18056	0.18691	0.14252
10863.6	0.20184	0.20775	0.15564
10864.2	0.22481	0.23032	0.16972
10864.7	0.25144	0.25638	0.18531
10865.3	0.28547	0.28813	0.20346
10865.8	0.32338	0.32399	0.22265
10866.4	0.36804	0.36529	0.24499
10866.9	0.42461	0.41711	0.27119
10867.5	0.48969	0.47517	0.30024
10868	0.56784	0.54357	0.33366
10868.6	0.66623	0.62843	0.37372
10869.1	0.77799	0.72305	0.41782
10869.7	0.91462	0.83771	0.47325
10870.2	1.06068	0.95986	0.53488
10870.8	1.22198	1.09638	0.60776
10871.3	1.39007	1.24257	0.6928
10871.9	1.55861	1.39573	0.79346
10872.4	1.71415	1.54637	0.90957
10873	1.85263	1.69611	1.05171
10873.5	1.947	1.81948	1.202
10874	1.99716	1.91279	1.36663
10874.6	2.00191	1.97427	1.54879
10875.2	1.96605	1.99527	1.72747
10875.7	1.90154	1.98306	1.89747
10876.3	1.81389	1.94158	2.06182
10876.8	1.72244	1.88186	2.19373
10877.4	1.63324	1.81044	2.28908
10877.9	1.54625	1.72872	2.34456
10878.5	1.47349	1.64921	2.3537
10879	1.41247	1.57257	2.31772
10879.6	1.36105	1.49877	2.23765
10880.1	1.31831	1.42808	2.11899
10880.7	1.28645	1.36788	1.98406
10881.2	1.26117	1.31466	1.83503
10881.8	1.24076	1.26656	1.6797
10882.3	1.22533	1.2282	1.54051
10882.9	1.2136	1.19559	1.41624
10883.4	1.20323	1.16775	1.3099
10884	1.19549	1.14668	1.22967
10884.5	1.18968	1.12982	1.17046
10885.1	1.18483	1.11738	1.1287
10885.6	1.18111	1.10717	1.10159
10886.2	1.17953	1.09995	1.08725
10886.7	1.17791	1.09429	1.08292
10887.3	1.17586	1.0891	1.08603
10887.8	1.17317	1.0849	1.09279
10888.4	1.16873	1.07973	1.10212
10888.9	1.16162	1.07405	1.11201
10889.5	1.15236	1.06696	1.12305
10890	1.14108	1.05951	1.12893
10890.6	1.12852	1.05109	1.13318
10891.2	1.11358	1.04175	1.13446
10891.7	1.09871	1.03275	1.13241
10892.2	1.08423	1.02343	1.12468
10892.8	1.07115	1.01477	1.11642
10893.4	1.05843	1.00655	1.10182
10893.9	1.04768	0.99982	1.08906
10894.4	1.03995	0.99419	1.07553
10895	1.03422	0.99005	1.06202
10895.6	1.02956	0.98701	1.04774
10896.1	1.02867	0.98533	1.03484
10896.7	1.02868	0.98499	1.02407
10897.2	1.03055	0.98526	1.013
10897.8	1.0341	0.98649	1.00301
10898.3	1.03768	0.98838	0.99496
10898.9	1.04186	0.99108	0.98688
10899.4	1.04585	0.99367	0.97949
10900	1.05013	0.99618	0.97204
10900.5	1.05154	0.99813	0.96639
10901.1	1.05329	0.99993	0.96108
10901.6	1.05339	1.00131	0.95499
10902.2	1.05259	1.00231	0.94995
10902.7	1.05132	1.00248	0.94548
10903.3	1.04901	1.00234	0.93928
10903.8	1.04651	1.00211	0.93483
10904.4	1.04358	1.00134	0.92973
10904.9	1.03919	1.00055	0.92529
10905.5	1.03492	0.9997	0.91981
10906	1.03236	0.99858	0.91544
10906.6	1.0279	0.99769	0.91012
10907.1	1.02493	0.99675	0.90578
10907.7	1.02151	0.99577	0.90113
10908.2	1.01785	0.9953	0.89818
10908.8	1.01404	0.99452	0.89342
10909.3	1.01082	0.9939	0.89022
10909.9	1.00719	0.99339	0.88667
10910.4	1.00303	0.99294	0.88387
10911	0.99902	0.99252	0.88184
10912.5	0.98704	0.99134	0.8758
10914	0.97692	0.9911	0.87386
10915.6	0.96985	0.99293	0.87518
10917.1	0.96829	0.99725	0.87942
10918.7	0.97239	1.00441	0.88622
10920.4	0.98109	1.01338	0.89634
10922	0.99162	1.02301	0.90663
10923.7	1.00017	1.03172	0.91928
10925.4	1.00658	1.03871	0.93082
10927.2	1.01123	1.04313	0.94203
10928.9	1.01528	1.04488	0.95241
10930.7	1.01911	1.04419	0.96279
10932.6	1.02259	1.04157	0.97185
10934.4	1.02561	1.03702	0.98085
10936.3	1.0272	1.03158	0.99048
10938.2	1.02738	1.0255	1.00063
10940.1	1.02605	1.01901	1.01108
10942.1	1.02406	1.01298	1.02034
10944.1	1.02055	1.00715	1.02659
10946.1	1.01567	1.00149	1.03254
10948.2	1.0094	0.99599	1.03528
10950.2	1.00254	0.99095	1.03704
10952.3	0.99581	0.98629	1.03688
10954.4	0.98926	0.98204	1.03531
10956.6	0.98241	0.97832	1.03285
10958.8	0.97531	0.97565	1.02908
10961	0.97045	0.97393	1.02475
10963.2	0.96773	0.97414	1.01927
10965.5	0.96969	0.97602	1.01318
10967.8	0.97545	0.97971	1.00818
10970.1	0.98351	0.98446	1.00188
10972.4	0.99022	0.98918	0.99478
10974.8	0.99529	0.9935	0.98951
10977.2	0.9981	0.99697	0.9834
10979.6	1.00035	0.99997	0.97732
10982.1	1.0022	1.00299	0.97304
10984.6	1.00408	1.00545	0.96793
10987.1	1.0056	1.00837	0.96371
10989.6	1.009	1.01173	0.96043
10992.2	1.01409	1.01568	0.95757
10994.8	1.0215	1.0201	0.95544
10997.4	1.02895	1.0221	0.95444
11000.1	1.03412	1.02702	0.95476
11002.7	1.03595	1.02616	0.95583
11005.4	1.03489	1.02565	0.95566
11008.2	1.02973	1.02279	0.95804
11010.9	1.02111	1.01781	0.96138
11013.7	1.0087	1.01178	0.96582
11016.5	0.99624	1.00476	0.96863
11019.4	0.98577	0.99876	0.97339
11022.2	0.97811	0.99395	0.97809
11025.1	0.97493	0.99089	0.98386
11028	0.97638	0.98942	0.98833
11031	0.98125	0.98928	0.99305
11034	0.98701	0.99	0.99753
11037	0.99244	0.99117	1.00091
11040	0.99703	0.99269	1.00448
11043.1	1.00043	0.99376	1.00751
11046.1	1.00367	0.99589	1.00984
11049.3	1.00537	1.00013	1.01199
11052.4	1.0068	1.00171	1.01324
11055.6	1.00787	1.0034	1.01359
11058.8	1.00976	1.00544	1.01299
11062	1.01378	1.00463	1.01356
11065.2	1.01985	1.00755	1.01289
11068.5	1.02553	1.01353	1.01099
11071.8	1.02853	1.01501	1.0102
11075.2	1.02756	1.01487	1.00778
11078.5	1.02254	1.00947	1.00653
11081.9	1.01599	1.00651	1.00391
11085.3	1.00825	1.00303	1.00228
11088.8	1.0001	1.00399	0.99939
11092.2	0.99308	1.00158	0.99736
11095.7	0.98853	0.99942	0.99531
11099.2	0.98613	0.99773	0.99269
11102.8	0.98398	0.99643	0.99077
11106.4	0.98032	0.99562	0.9887
11110	0.9784	0.99505	0.98798
11113.6	0.97957	0.99539	0.98619
11117.3	0.98503	0.99735	0.98565
11121	0.99308	0.99988	0.98471
11124.7	1.00313	1.00301	0.98394
11128.4	1.01187	1.00581	0.98414
11132.2	1.0194	1.00786	0.98525
11136	1.02255	1.00892	0.98498
11139.8	1.02267	1.00904	0.98742
11143.7	1.01927	1.00776	0.9887
11147.6	1.01439	1.00603	0.99002
11151.5	1.00836	1.0037	0.99217
11155.4	1.00394	1.00137	0.99364
11159.4	1.00081	0.99979	0.99601
11163.4	0.99908	0.99809	0.99875
11167.4	0.99687	0.99717	1.00047
11171.4	0.9939	0.99621	1.00263
11175.5	0.98953	0.99505	1.00542
11179.6	0.98554	0.99456	1.00699
11183.7	0.9837	0.9934	1.00743
11187.9	0.98464	0.99384	1.00824
11192.1	0.98645	0.99436	1.01003
11196.3	0.98997	0.99572	1.01076
11200.5	0.9953	0.99766	1.01015
11204.8	1.00162	0.99991	1.00953
11209.1	1.00812	1.00214	1.01002
11213.4	1.01338	1.00422	1.00902
11217.8	1.0162	1.00577	1.00785
11222.1	1.01655	1.00584	1.00677
11226.5	1.01332	1.00499	1.00613
11231	1.00792	1.00364	1.00467
11235.4	1.00128	1.00198	1.00422
11239.9	0.99557	1.00045	1.00233
11244.4	0.99348	0.99947	1.0014
11248.9	0.99357	0.99928	1.00066
11253.5	0.99448	0.99882	0.99946
11258.1	0.99462	0.99848	0.99831
11262.7	0.99477	0.9975	0.99684
11267.4	0.99274	0.99691	0.996
11272.1	0.99087	0.9962	0.99659
11276.8	0.98947	0.99586	0.99571
11281.5	0.99026	0.99583	0.99659
11286.3	0.99224	0.99589	0.99587
11291	0.99583	0.99638	0.99585
11295.9	0.99816	0.99742	0.99622
11300.7	1.00013	0.99822	0.99635
11305.6	1.00294	0.99922	0.9976
11310.5	1.00592	1.00076	0.99759
11315.4	1.0101	1.00177	0.99761
11320.4	1.01313	1.00239	0.99834
11325.3	1.01346	1.00239	0.99943
11330.3	1.00943	1.00165	1.00021
11335.4	1.00332	1.00024	1.00064
11340.4	0.99699	0.99827	1.00103
11345.5	0.99284	0.99711	1.00288
11350.6	0.99	0.99586	1.00322
11355.8	0.98777	0.99131	1.00392
11361	0.98621	0.99904	1.00327
11366.2	0.98591	0.99487	1.0032
11371.4	0.98686	0.99513	1.00408
11376.6	0.98879	0.996	1.00464
11381.9	0.99182	0.99651	1.0043
11387.2	0.99592	0.99794	1.00434
11392.5	0.99892	0.99999	1.00317
11397.9	1.00324	1.00144	1.00361
11403.3	1.00921	1.00079	1.00323
11408.7	1.01214	1.00282	1.00202
11414.2	1.01205	1.00281	1.00044
11419.6	1.00838	1.00302	1.00052
11425.1	1.00694	1.00229	1.00019
11430.7	1.00506	1.00205	0.9988
11436.2	1.00453	1.0032	0.99701
11441.8	1.00496	1.00283	0.99644
11447.4	1.00256	1.00269	0.99655
11453.1	1.00091	1.00263	0.99544
11458.7	0.99755	1.00201	0.99469
11464.4	0.99489	1.00162	0.99385
11470.1	0.99335	1.00158	0.99406
11475.9	0.99198	1.00172	0.9944
11481.6	0.99194	1.00193	0.99387
11487.4	0.9951	1.00214	0.99397
11493.3	0.99934	1.0026	0.99399
11499.2	1.00183	1.00414	0.99337
11505	1.00415	1.00506	0.99321
11511	1.00567	1.00604	0.99444
11516.9	1.00889	1.00632	0.99521
11522.8	1.01214	1.01001	0.99411
11528.8	1.01361	1.00914	0.99414
11534.8	1.0138	1.0098	0.99609
11540.9	1.01228	1.00788	0.99594
11547	1.00983	1.00946	0.99441
11553.1	1.01151	1.01104	0.99419
11559.2	1.01386	1.01193	0.99593
11565.4	1.01484	1.01189	0.99658

## Sheet: Fig.1h
	Os	B-Os	OsO4
0	0.03469	0.03664	0.27699
0.03068	0.03722	0.03873	0.27189
0.06136	0.04356	0.04408	0.25725
0.09204	0.05144	0.05089	0.23518
0.12272	0.05909	0.05762	0.20954
0.1534	0.06538	0.06323	0.18644
0.18408	0.0696	0.06706	0.17388
0.21476	0.07131	0.06874	0.17813
0.24544	0.0703	0.06816	0.19838
0.27612	0.06658	0.06544	0.22773
0.3068	0.06041	0.061	0.25863
0.33748	0.05235	0.05561	0.28541
0.36816	0.04351	0.0505	0.30433
0.39884	0.03595	0.04734	0.31325
0.42951	0.03296	0.04768	0.31141
0.46019	0.03677	0.05191	0.29954
0.49087	0.04556	0.05901	0.28003
0.52155	0.05609	0.06736	0.25742
0.55223	0.06611	0.0756	0.23868
0.58291	0.0742	0.08273	0.23222
0.61359	0.07943	0.08815	0.24377
0.64427	0.08119	0.09161	0.27213
0.67495	0.07911	0.09321	0.31051
0.70563	0.07311	0.0934	0.35111
0.73631	0.06343	0.09296	0.38753
0.76699	0.05072	0.09291	0.41522
0.79767	0.03658	0.0942	0.43149
0.82835	0.02558	0.0974	0.43573
0.85903	0.02782	0.10239	0.43
0.88971	0.04243	0.10837	0.41998
0.92039	0.06041	0.11408	0.41586
0.95107	0.07777	0.11815	0.43127
0.98175	0.09259	0.1193	0.47788
1.01243	0.10362	0.11654	0.55902
1.04311	0.10995	0.10933	0.66956
1.07379	0.11108	0.09789	0.80081
1.10447	0.10692	0.08387	0.94392
1.13515	0.0981	0.07206	1.09087
1.16583	0.08633	0.07186	1.23456
1.1965	0.07529	0.09015	1.36866
1.22718	0.0714	0.12299	1.48761
1.25786	0.0804	0.16382	1.58666
1.28854	0.10103	0.20827	1.66188
1.31922	0.12779	0.25326	1.71032
1.3499	0.15593	0.29627	1.73002
1.38058	0.18207	0.33505	1.72009
1.41126	0.20357	0.36758	1.68069
1.44194	0.21832	0.39206	1.61302
1.47262	0.22457	0.40703	1.51926
1.5033	0.22103	0.41142	1.40246
1.53398	0.20684	0.40465	1.26644
1.56466	0.18166	0.38667	1.11561
1.59534	0.14578	0.35815	0.95483
1.62602	0.1004	0.32054	0.78923
1.6567	0.04978	0.27646	0.62411
1.68738	0.03784	0.23033	0.46489
1.71806	0.09672	0.18979	0.31752
1.74874	0.166	0.1669	0.19079
1.77942	0.23628	0.17253	0.10957
1.8101	0.30369	0.20338	0.12242
1.84078	0.36492	0.24634	0.18108
1.87146	0.41681	0.29056	0.23353
1.90214	0.45647	0.32934	0.26855
1.93282	0.48132	0.35855	0.2842
1.9635	0.48925	0.37559	0.2811
1.99418	0.4787	0.37909	0.26108
2.02485	0.44877	0.36889	0.22681
2.05553	0.39929	0.34628	0.18167
2.08621	0.33103	0.31475	0.13002
2.11689	0.24613	0.28123	0.07948
2.14757	0.15054	0.25789	0.0548
2.17825	0.07974	0.26059	0.08445
2.20893	0.14521	0.29826	0.132
2.23961	0.27169	0.36528	0.1776
2.27029	0.4098	0.44999	0.21592
2.30097	0.55001	0.54251	0.24467
2.33165	0.68707	0.63566	0.26271
2.36233	0.81666	0.72406	0.26967
2.39301	0.93493	0.80354	0.26582
2.42369	1.03853	0.87075	0.252
2.45437	1.12464	0.92313	0.22948
2.48505	1.19107	0.95883	0.19995
2.51573	1.23633	0.97671	0.16539
2.54641	1.25968	0.97635	0.12805
2.57709	1.26114	0.95803	0.09061
2.60777	1.24148	0.92269	0.05712
2.63845	1.2022	0.87186	0.03751
2.66913	1.14546	0.80761	0.04475
2.69981	1.07398	0.73245	0.06413
2.73049	0.991	0.64922	0.082
2.76117	0.90008	0.56105	0.09462
2.79184	0.80504	0.4712	0.10097
2.82252	0.70978	0.3831	0.10094
2.8532	0.61817	0.3004	0.09497
2.88388	0.53377	0.22724	0.08383
2.91456	0.45959	0.16893	0.0686
2.94524	0.39759	0.13219	0.05064
2.97592	0.34819	0.12074	0.0318
3.0066	0.30985	0.12706	0.01672
3.03728	0.27937	0.13815	0.01991
3.06796	0.25275	0.14562	0.03467
3.09864	0.22637	0.14598	0.04907
3.12932	0.19785	0.13834	0.06061
3.16	0.16647	0.12304	0.06847
3.19068	0.13366	0.10115	0.07236
3.22136	0.10434	0.0741	0.0723
3.25204	0.08948	0.04351	0.06863
3.28272	0.10026	0.01155	0.06193
3.3134	0.13118	0.0228	0.05307
3.34408	0.17011	0.05447	0.04326
3.37476	0.20985	0.08402	0.03429
3.40544	0.24661	0.11029	0.02871
3.43612	0.27815	0.13254	0.02865
3.4668	0.30304	0.15034	0.03302
3.49748	0.32041	0.16349	0.03874
3.52816	0.32989	0.1721	0.04366
3.55884	0.3315	0.17644	0.04666
3.58952	0.32562	0.17695	0.04729
3.62019	0.31297	0.17417	0.04547
3.65087	0.2945	0.1687	0.04142
3.68155	0.27137	0.16109	0.03565
3.71223	0.24485	0.15185	0.02905
3.74291	0.21627	0.14135	0.02313
3.77359	0.18695	0.1299	0.02033
3.80427	0.1581	0.11767	0.02238
3.83495	0.13077	0.10478	0.02777
3.86563	0.10579	0.09131	0.03404
3.89631	0.08373	0.07735	0.03973
3.92699	0.065	0.06307	0.04409
3.95767	0.05014	0.04881	0.04681
3.98835	0.04061	0.03529	0.04783
4.01903	0.03921	0.02454	0.04731
4.04971	0.04721	0.02158	0.0456
4.08039	0.06238	0.02874	0.04318
4.11107	0.08219	0.04068	0.04064
4.14175	0.10511	0.05396	0.03851
4.17243	0.13008	0.06746	0.03711
4.20311	0.15617	0.08078	0.03642
4.23379	0.18243	0.09374	0.03608
4.26447	0.20791	0.10623	0.03552
4.29515	0.23168	0.1181	0.0342
4.32583	0.25285	0.12917	0.0317
4.35651	0.27063	0.13918	0.02783
4.38719	0.28431	0.14782	0.02264
4.41786	0.29335	0.15473	0.01657
4.44854	0.29737	0.15956	0.01126
4.47922	0.29617	0.16198	0.01132
4.5099	0.28979	0.16171	0.01776
4.54058	0.27843	0.15858	0.02628
4.57126	0.26255	0.15255	0.03488
4.60194	0.24282	0.14371	0.0427
4.63262	0.22014	0.13232	0.04915
4.6633	0.19564	0.11883	0.05382
4.69398	0.17073	0.10386	0.05639
4.72466	0.14709	0.08826	0.05671
4.75534	0.1267	0.07321	0.05472
4.78602	0.1116	0.06032	0.05051
4.8167	0.10321	0.05166	0.04428
4.84738	0.10133	0.04897	0.03636
4.87806	0.10398	0.05191	0.02715
4.90874	0.10852	0.05817	0.01717
4.93942	0.11279	0.06546	0.00716
4.9701	0.11555	0.07243	0.00483
5.00078	0.11643	0.07857	0.01364
5.03146	0.11583	0.08391	0.02193
5.06214	0.11478	0.08882	0.02881
5.09282	0.11483	0.09382	0.03396
5.1235	0.11756	0.0994	0.03719
5.15418	0.12408	0.10583	0.03849
5.18486	0.1345	0.11309	0.03796
5.21553	0.14799	0.12082	0.03586
5.24621	0.16315	0.12847	0.0326
5.27689	0.17847	0.13536	0.02876
5.30757	0.19255	0.1408	0.02512
5.33825	0.20422	0.14419	0.02258
5.36893	0.21259	0.14505	0.0218
5.39961	0.21704	0.14308	0.02269
5.43029	0.21721	0.13813	0.02441
5.46097	0.21301	0.13024	0.02603
5.49165	0.20459	0.11964	0.02684
5.52233	0.19232	0.1067	0.02644
5.55301	0.17676	0.09193	0.02468
5.58369	0.15864	0.07593	0.02166
5.61437	0.13879	0.0594	0.01775
5.64505	0.11811	0.04305	0.01392
5.67573	0.09754	0.02759	0.0122
5.70641	0.07803	0.01377	0.0145
5.73709	0.06048	0.00348	0.01963
5.76777	0.04584	0.0085	0.0256
5.79845	0.03511	0.01474	0.03128
5.82913	0.02926	0.01818	0.03601
5.85981	0.02842	0.01871	0.03936
5.89049	0.03139	0.01667	0.04105
5.92117	0.03687	0.01309	0.04093
5.95185	0.04426	0.01109	0.03897
5.98253	0.05334	0.0153	0.03524
6.0132	0.06384	0.0242	0.02995
6.04388	0.07527	0.03484	0.02339
6.07456	0.08697	0.04581	0.01596
6.10524	0.0982	0.05619	0.00827
6.13592	0.10818	0.06528	0.00351
6.1666	0.11619	0.0725	0.00904
6.19728	0.12162	0.0774	0.01564
6.22796	0.12399	0.07965	0.0212
6.25864	0.12297	0.07906	0.02526
6.28932	0.11845	0.07558	0.02755
6.32	0.11051	0.06933	0.0279
6.35068	0.09948	0.06053	0.02629
6.38136	0.08596	0.04959	0.02279
6.41204	0.07099	0.03708	0.0176
6.44272	0.05639	0.02407	0.01107
6.4734	0.04559	0.01395	0.00432
6.50408	0.04355	0.01686	0.00669
6.53476	0.05167	0.02904	0.01493
6.56544	0.06562	0.04244	0.02333
6.59612	0.08123	0.05512	0.03113
6.6268	0.09626	0.06633	0.03789
6.65748	0.10953	0.07565	0.04322
6.68816	0.12038	0.08282	0.04686
6.71884	0.12848	0.08769	0.04864
6.74952	0.13374	0.09023	0.04848
6.7802	0.13627	0.0905	0.04642
6.81087	0.13635	0.08863	0.04262
6.84155	0.13439	0.08484	0.03733
6.87223	0.13091	0.07941	0.03092
6.90291	0.12646	0.07264	0.02391
6.93359	0.12159	0.0649	0.01709
6.96427	0.11676	0.05659	0.01201
6.99495	0.1123	0.04814	0.01131
7.02563	0.10832	0.04008	0.01474
7.05631	0.10475	0.033	0.01918
7.08699	0.10136	0.02763	0.02301
7.11767	0.09783	0.02462	0.02559
7.14835	0.09385	0.02402	0.02668
7.17903	0.08916	0.02506	0.02622
7.20971	0.0836	0.0266	0.0243
7.24039	0.07713	0.02776	0.02113
7.27107	0.06983	0.02797	0.01705
7.30175	0.06186	0.02694	0.01263
7.33243	0.05347	0.02459	0.00894
7.36311	0.04495	0.02103	0.00809
7.39379	0.03663	0.01674	0.01057
7.42447	0.02885	0.0131	0.01415
7.45515	0.02202	0.0131	0.01739
7.48583	0.01661	0.01812	0.01969
7.51651	0.01332	0.02592	0.02081
7.54719	0.01269	0.03474	0.02066
7.57787	0.01432	0.04368	0.01934
7.60854	0.01721	0.05215	0.01714
7.63922	0.02073	0.05968	0.01466
7.6699	0.02465	0.0659	0.01301
7.70058	0.02884	0.07049	0.01351
7.73126	0.03318	0.07321	0.01635
7.76194	0.03751	0.07395	0.0205
7.79262	0.04162	0.07266	0.0249
7.8233	0.04529	0.06945	0.02886
7.85398	0.04828	0.06455	0.03193
7.88466	0.05042	0.05836	0.03382
7.91534	0.05155	0.05148	0.03435
7.94602	0.05158	0.04481	0.03348
7.9767	0.05046	0.03959	0.0313
8.00738	0.04822	0.03719	0.02805
8.03806	0.04494	0.03832	0.02417
8.06874	0.04075	0.04236	0.0204
8.09942	0.03585	0.04789	0.01792
8.1301	0.03045	0.05363	0.01792
8.16078	0.02484	0.05864	0.02045
8.19146	0.01938	0.06236	0.02436
8.22214	0.0146	0.06445	0.02845
8.25282	0.01141	0.06473	0.03196
8.2835	0.01089	0.06319	0.03439
8.31418	0.01277	0.05993	0.03547
8.34486	0.01568	0.05514	0.03505
8.37554	0.01864	0.04908	0.03313
8.40621	0.02122	0.04209	0.0298
8.43689	0.02323	0.03451	0.02527
8.46757	0.02455	0.02673	0.01987
8.49825	0.02517	0.0191	0.01413
8.52893	0.02505	0.01196	0.00913
8.55961	0.0242	0.00565	0.00764
8.59029	0.02265	0.00129	0.0108
8.62097	0.02046	0.00433	0.01525
8.65165	0.01776	0.00725	0.0192
8.68233	0.0148	0.009	0.02203
8.71301	0.01211	0.00958	0.02345
8.74369	0.01071	0.00916	0.02332
8.77437	0.01169	0.00795	0.02162
8.80505	0.01484	0.00633	0.01845
8.83573	0.01911	0.00502	0.01404
8.86641	0.02373	0.00521	0.00882
8.89709	0.02824	0.00715	0.00452
8.92777	0.03232	0.00998	0.00714
8.95845	0.03575	0.01319	0.01331
8.98913	0.0384	0.01663	0.01964
9.01981	0.04018	0.02031	0.0254
9.05049	0.04109	0.02425	0.03017
9.08117	0.04122	0.02848	0.03366
9.11185	0.04073	0.03298	0.03566
9.14253	0.03991	0.03764	0.03606
9.17321	0.0391	0.0423	0.03483
9.20388	0.03867	0.04671	0.03204
9.23456	0.03891	0.05063	0.02785
9.26524	0.03994	0.05376	0.02252
9.29592	0.04168	0.05585	0.01646
9.3266	0.04382	0.05668	0.01035
9.35728	0.04598	0.05607	0.00638
9.38796	0.04777	0.05394	0.00872
9.41864	0.04885	0.05026	0.01402
9.44932	0.04894	0.04516	0.01919
9.48	0.04787	0.03885	0.02344
9.51068	0.04555	0.0318	0.02641
9.54136	0.042	0.02485	0.02791
9.57204	0.03735	0.01972	0.02789
9.60272	0.03188	0.01904	0.02637
9.6334	0.02604	0.02336	0.02353
9.66408	0.02071	0.03023	0.01961
9.69476	0.01744	0.03759	0.01509
9.72544	0.0179	0.04436	0.01086
9.75612	0.02177	0.04996	0.00888
9.7868	0.0272	0.05404	0.01082
9.81748	0.0328	0.05641	0.01488
9.84816	0.03784	0.05698	0.01911
9.87884	0.04189	0.05582	0.02264
9.90952	0.0447	0.0531	0.02505
9.9402	0.04616	0.0491	0.02608
9.97088	0.04624	0.04424	0.02563

## Sheet: Fig.1i
196.68	44374.7	44184.9	44374.7
196.58	44390	44193.9	44390
196.48	44405.5	44203	44405.5
196.38	44421.4	44212.1	44421.4
196.28	44437.6	44221.1	44437.6
196.18	44454.2	44230.2	44454.2
196.08	44471.3	44239.2	44471.3
195.98	44488.7	44248.2	44488.7
195.88	44506.7	44257.3	44506.7
195.78	44525.1	44266.3	44525.1
195.68	44544.1	44275.4	44544.1
195.58	44563.7	44284.4	44563.7
195.48	44584	44293.5	44584
195.38	44605.1	44302.6	44605.1
195.28	44626.9	44311.6	44626.9
195.18	44649.6	44320.7	44649.6
195.08	44673.3	44329.7	44673.3
194.98	44698	44338.8	44698
194.88	44723.9	44347.8	44723.9
194.78	44751.2	44356.9	44751.2
194.68	44779.8	44365.9	44779.8
194.58	44810.1	44375	44810.1
194.48	44842	44384	44842
194.38	44875.9	44393.1	44875.9
194.28	44911.9	44402.1	44911.9
194.18	44950.2	44411.2	44950.2
194.08	44991	44420.2	44991
193.98	45034.6	44429.3	45034.6
193.88	45081.2	44438.3	45081.2
193.78	45131.1	44447.4	45131.1
193.68	45184.4	44456.4	45184.4
193.58	45241.6	44465.5	45241.6
193.48	45302.8	44474.5	45302.8
193.38	45368.4	44483.6	45368.4
193.28	45438.6	44492.6	45438.6
193.18	45513.8	44501.7	45513.8
193.08	45594	44510.7	45594
192.98	45679.7	44519.8	45679.7
192.88	45771	44528.8	45771
192.78	45868.1	44537.9	45868.1
192.68	45971	44546.9	45971
192.58	46079.9	44556	46079.9
192.48	46194.8	44565	46194.8
192.38	46315.5	44574.1	46315.5
192.28	46441.7	44583.1	46441.7
192.18	46572.9	44592.2	46572.9
192.08	46708.6	44601.2	46708.6
191.98	46847.7	44610.3	46847.7
191.88	46989.2	44619.3	46989.2
191.78	47131.4	44628.4	47131.4
191.68	47272.4	44637.4	47272.4
191.58	47409.9	44646.5	47409.9
191.48	47541.3	44655.5	47541.3
191.38	47663.6	44664.6	47663.6
191.28	47773.7	44673.6	47773.7
191.18	47868.4	44682.7	47868.4
191.08	47944.8	44691.7	47944.8
190.98	48000.5	44700.8	48000.5
190.88	48033.7	44709.8	48033.7
190.78	48043.2	44718.9	48043.2
190.68	48029.3	44727.9	48029.3
190.58	47992.7	44737	47992.7
190.48	47935.2	44746	47935.2
190.38	47859.3	44755.1	47859.3
190.28	47768	44764.1	47768
190.18	47664.3	44773.2	47664.3
190.08	47551.3	44782.2	47551.3
189.98	47432.1	44791.3	47432.1
189.88	47309.3	44800.3	47309.3
189.78	47185.3	44809.4	47185.3
189.68	47061.8	44818.4	47061.8
189.58	46940.6	44827.5	46940.6
189.48	46822.9	44836.5	46822.9
189.38	46709.5	44845.6	46709.5
189.28	46601.2	44854.6	46601.2
189.18	46498.4	44863.7	46498.4
189.08	46401.4	44872.7	46401.4
188.98	46310.3	44881.8	46310.3
188.88	46225.1	44890.8	46225.1
188.78	46145.9	44899.9	46145.9
188.68	46072.5	44908.9	46072.5
188.58	46004.6	44918	46004.6
188.48	45942.2	44927	45942.2
188.38	45885	44936.1	45885
188.28	45832.6	44945.1	45832.6
188.18	45784.9	44954.2	45784.9
188.08	45741.6	44963.2	45741.6
187.98	45702.4	44972.3	45702.4
187.88	45667	44981.3	45667
187.78	45635.1	44990.4	45635.1
187.68	45606.4	44999.4	45606.4
187.58	45580.8	45008.5	45580.8
187.48	45558	45017.5	45558
187.38	45537.7	45026.6	45537.7
187.28	45519.7	45035.6	45519.7
187.18	45503.8	45044.7	45503.8
187.08	45489.8	45053.7	45489.8
186.98	45477.6	45062.8	45477.6
186.88	45467	45071.8	45467
186.78	45457.8	45080.9	45457.8
186.68	45449.9	45089.9	45449.9
186.58	45443.2	45099	45443.2
186.48	45437.6	45108	45437.6
186.38	45432.9	45117.1	45432.9
186.28	45429.2	45126.1	45429.2
186.18	45426.2	45135.2	45426.2
186.08	45424	45144.2	45424
185.98	45422.5	45153.3	45422.5
185.88	45421.5	45162.3	45421.5
185.78	45421.2	45171.4	45421.2
185.68	45421.3	45180.4	45421.3
185.58	45421.9	45189.5	45421.9
185.48	45423	45198.5	45423
185.38	45424.5	45207.6	45424.5
185.28	45426.3	45216.6	45426.3
185.18	45428.5	45225.7	45428.5
185.08	45431.1	45234.7	45431.1
184.98	45433.9	45243.8	45433.9
184.88	45437	45252.8	45437
184.78	45440.4	45261.9	45440.4
184.68	45444.1	45270.9	45444.1
184.58	45448	45280	45448
184.48	45452.1	45289	45452.1
184.38	45456.4	45298.1	45456.4
184.28	45460.9	45307.1	45460.9
184.18	45465.7	45316.2	45465.7
184.08	45470.6	45325.2	45470.6
183.98	45475.6	45334.3	45475.6
183.88	45480.8	45343.3	45480.8
183.78	45486.2	45352.4	45486.2
183.68	45491.7	45361.4	45491.7
183.58	45497.4	45370.5	45497.4
183.48	45503.1	45379.5	45503.1
183.38	45509	45388.6	45509
183.28	45515.1	45397.6	45515.1
183.18	45521.2	45406.7	45521.2
183.08	45527.4	45415.7	45527.4
182.98	45533.8	45424.8	45533.8
182.88	45540.2	45433.8	45540.2
182.78	45546.7	45442.9	45546.7
182.68	45553.3	45451.9	45553.3
182.58	45560	45461	45560
182.48	45566.8	45470	45566.8
182.38	45573.7	45479.1	45573.7
182.28	45580.6	45488.1	45580.6
182.18	45587.6	45497.2	45587.6
182.08	45594.7	45506.2	45594.7
181.98	45601.8	45515.3	45601.8
181.88	45609	45524.3	45609
181.78	45616.2	45533.4	45616.2
181.68	45623.5	45542.4	45623.5
181.58	45630.9	45551.5	45630.9
181.48	45638.3	45560.6	45638.3
181.38	45645.8	45569.6	45645.8
181.28	45653.3	45578.7	45653.3
181.18	45660.8	45587.7	45660.8
181.08	45668.4	45596.8	45668.4
180.98	45676.1	45605.8	45676.1
180.88	45683.7	45614.8	45683.7
180.78	45691.5	45623.9	45691.5
180.68	45699.2	45632.9	45699.2
180.58	45707	45642	45707
