# Supplementary material for: Interstitial boron-triggered electron-deficient Os aerogels for enhanced pH-universal hydrogen evolution
Source: Nat Commun. 2022 Mar 3;13:1143. doi: 10.1038/s41467-022-28805-8 (PMC8894469; doi:10.1038/s41467-022-28805-8)
Supplement: Supplementary file 2 — Source Data [file 41467_2022_28805_MOESM2_ESM.zip › Fig.2(a, b, c, d, e, f).xlsx]

## Sheet: Fig.2a
B-Os		Os		Pt/C
0.261	-8.655e-05	0.147	-7.092e-05	0.261	-7.166e-05
0.26	-7.827e-05	0.146	-6.917e-05	0.26	-6.905e-05
0.259	-7.801e-05	0.145	-6.775e-05	0.259	-6.996e-05
0.258	-7.157e-05	0.144	-6.663e-05	0.258	-7.14e-05
0.257	-7.166e-05	0.143	-6.589e-05	0.257	-6.807e-05
0.256	-7.239e-05	0.142	-6.539e-05	0.256	-6.99e-05
0.255	-6.791e-05	0.141	-6.508e-05	0.255	-7.321e-05
0.254	-6.458e-05	0.14	-6.488e-05	0.254	-7.079e-05
0.253	-6.236e-05	0.139	-6.454e-05	0.253	-7.27e-05
0.252	-6.421e-05	0.138	-6.398e-05	0.252	-7.087e-05
0.251	-6.564e-05	0.137	-6.317e-05	0.251	-6.811e-05
0.25	-6.53e-05	0.136	-6.252e-05	0.25	-6.913e-05
0.249	-6.442e-05	0.135	-6.229e-05	0.249	-6.991e-05
0.248	-6.451e-05	0.134	-6.25e-05	0.248	-6.893e-05
0.247	-6.268e-05	0.133	-6.282e-05	0.247	-6.761e-05
0.246	-5.92e-05	0.132	-6.265e-05	0.246	-7.223e-05
0.245	-5.926e-05	0.131	-6.215e-05	0.245	-7.154e-05
0.244	-6.322e-05	0.13	-6.18e-05	0.244	-7.03e-05
0.243	-6.354e-05	0.129	-6.157e-05	0.243	-6.949e-05
0.242	-6.431e-05	0.128	-6.163e-05	0.242	-6.84e-05
0.241	-6.129e-05	0.127	-6.17e-05	0.241	-7.128e-05
0.24	-6.068e-05	0.126	-6.163e-05	0.24	-7.163e-05
0.239	-6.098e-05	0.125	-6.163e-05	0.239	-7.082e-05
0.238	-6.076e-05	0.124	-6.155e-05	0.238	-7.024e-05
0.237	-6.119e-05	0.123	-6.12e-05	0.237	-7.085e-05
0.236	-6.426e-05	0.122	-6.089e-05	0.236	-6.975e-05
0.235	-6.263e-05	0.121	-6.051e-05	0.235	-6.97e-05
0.234	-6.073e-05	0.12	-6.082e-05	0.234	-7.119e-05
0.233	-6.086e-05	0.119	-6.154e-05	0.233	-7.135e-05
0.232	-5.815e-05	0.118	-6.216e-05	0.232	-6.964e-05
0.231	-5.922e-05	0.117	-6.25e-05	0.231	-6.767e-05
0.23	-5.692e-05	0.116	-6.235e-05	0.23	-7.162e-05
0.229	-5.934e-05	0.115	-6.162e-05	0.229	-7.045e-05
0.228	-5.801e-05	0.114	-6.118e-05	0.228	-7.046e-05
0.227	-5.871e-05	0.113	-6.074e-05	0.227	-6.876e-05
0.226	-6.027e-05	0.112	-6.046e-05	0.226	-7.11e-05
0.225	-6.191e-05	0.111	-6.062e-05	0.225	-7.18e-05
0.224	-6.03e-05	0.11	-6.096e-05	0.224	-7.14e-05
0.223	-5.9e-05	0.109	-6.107e-05	0.223	-6.772e-05
0.222	-5.76e-05	0.108	-6.11e-05	0.222	-6.999e-05
0.221	-5.724e-05	0.107	-6.099e-05	0.221	-6.846e-05
0.22	-5.691e-05	0.106	-6.097e-05	0.22	-7.019e-05
0.219	-6.038e-05	0.105	-6.147e-05	0.219	-6.995e-05
0.218	-6.16e-05	0.104	-6.216e-05	0.218	-7.041e-05
0.217	-6.213e-05	0.103	-6.227e-05	0.217	-7.226e-05
0.216	-6.153e-05	0.102	-6.191e-05	0.216	-7.155e-05
0.215	-6.148e-05	0.101	-6.133e-05	0.215	-6.76e-05
0.214	-5.819e-05	0.1	-6.083e-05	0.214	-7.242e-05
0.213	-5.997e-05	0.099	-6.081e-05	0.213	-7.248e-05
0.212	-5.732e-05	0.098	-6.107e-05	0.212	-7.079e-05
0.211	-5.987e-05	0.097	-6.111e-05	0.211	-7.43e-05
0.21	-6.194e-05	0.096	-6.121e-05	0.21	-6.895e-05
0.209	-6.266e-05	0.095	-6.121e-05	0.209	-7.01e-05
0.208	-6.043e-05	0.094	-6.127e-05	0.208	-7.037e-05
0.207	-6.211e-05	0.093	-6.138e-05	0.207	-7.044e-05
0.206	-6.167e-05	0.092	-6.147e-05	0.206	-7.219e-05
0.205	-6.175e-05	0.091	-6.125e-05	0.205	-7.15e-05
0.204	-6.127e-05	0.09	-6.099e-05	0.204	-7.036e-05
0.203	-6.175e-05	0.089	-6.048e-05	0.203	-6.991e-05
0.202	-6.199e-05	0.088	-5.99e-05	0.202	-7.323e-05
0.201	-6.38e-05	0.087	-5.962e-05	0.201	-7.233e-05
0.2	-6.36e-05	0.086	-5.977e-05	0.2	-7.093e-05
0.199	-6.391e-05	0.085	-5.998e-05	0.199	-6.877e-05
0.198	-6.322e-05	0.084	-6.026e-05	0.198	-6.902e-05
0.197	-6.223e-05	0.083	-6.045e-05	0.197	-7.209e-05
0.196	-6.314e-05	0.082	-6.025e-05	0.196	-7.406e-05
0.195	-6.261e-05	0.081	-6.024e-05	0.195	-7.36e-05
0.194	-6.242e-05	0.08	-6.052e-05	0.194	-7.319e-05
0.193	-6.205e-05	0.079	-6.078e-05	0.193	-6.888e-05
0.192	-6.188e-05	0.078	-6.102e-05	0.192	-7.133e-05
0.191	-6.091e-05	0.077	-6.141e-05	0.191	-6.996e-05
0.19	-6.221e-05	0.076	-6.138e-05	0.19	-7.288e-05
0.189	-6.275e-05	0.075	-6.151e-05	0.189	-7.204e-05
0.188	-6.069e-05	0.074	-6.151e-05	0.188	-7.231e-05
0.187	-6.014e-05	0.073	-6.121e-05	0.187	-7.181e-05
0.186	-5.874e-05	0.072	-6.066e-05	0.186	-7.189e-05
0.185	-6.032e-05	0.071	-6.063e-05	0.185	-7.113e-05
0.184	-5.975e-05	0.07	-6.075e-05	0.184	-7.234e-05
0.183	-5.661e-05	0.069	-6.149e-05	0.183	-7.381e-05
0.182	-6.018e-05	0.068	-6.226e-05	0.182	-7.38e-05
0.181	-6.187e-05	0.067	-6.26e-05	0.181	-7.02e-05
0.18	-6.031e-05	0.066	-6.242e-05	0.18	-7.064e-05
0.179	-6.184e-05	0.065	-6.223e-05	0.179	-7.161e-05
0.178	-6.32e-05	0.064	-6.171e-05	0.178	-7.354e-05
0.177	-6.372e-05	0.063	-6.14e-05	0.177	-7.289e-05
0.176	-6.011e-05	0.062	-6.121e-05	0.176	-7.181e-05
0.175	-6.057e-05	0.061	-6.104e-05	0.175	-7.122e-05
0.174	-5.868e-05	0.06	-6.102e-05	0.174	-7.659e-05
0.173	-6.107e-05	0.059	-6.104e-05	0.173	-7.274e-05
0.172	-6.16e-05	0.058	-6.069e-05	0.172	-7.201e-05
0.171	-6.144e-05	0.057	-6.041e-05	0.171	-7.394e-05
0.17	-6.102e-05	0.056	-6.045e-05	0.17	-7.351e-05
0.169	-6.167e-05	0.055	-6.092e-05	0.169	-7.045e-05
0.168	-6.103e-05	0.054	-6.175e-05	0.168	-7.293e-05
0.167	-5.968e-05	0.053	-6.236e-05	0.167	-6.993e-05
0.166	-5.808e-05	0.052	-6.229e-05	0.166	-7.143e-05
0.165	-5.784e-05	0.051	-6.172e-05	0.165	-7.34e-05
0.164	-5.99e-05	0.05	-6.129e-05	0.164	-7.48e-05
0.163	-6.109e-05	0.049	-6.122e-05	0.163	-7.339e-05
0.162	-5.933e-05	0.048	-6.141e-05	0.162	-7.232e-05
0.161	-6.368e-05	0.047	-6.18e-05	0.161	-7.666e-05
0.16	-6.064e-05	0.046	-6.205e-05	0.16	-7.344e-05
0.159	-6.216e-05	0.045	-6.198e-05	0.159	-7.169e-05
0.158	-6.126e-05	0.044	-6.203e-05	0.158	-7.553e-05
0.157	-6.122e-05	0.043	-6.199e-05	0.157	-7.569e-05
0.156	-5.95e-05	0.042	-6.177e-05	0.156	-7.606e-05
0.155	-6.063e-05	0.041	-6.178e-05	0.155	-7.697e-05
0.154	-6.305e-05	0.04	-6.205e-05	0.154	-7.754e-05
0.153	-6.168e-05	0.039	-6.241e-05	0.153	-7.76e-05
0.152	-6.056e-05	0.038	-6.296e-05	0.152	-7.479e-05
0.151	-6.326e-05	0.037	-6.319e-05	0.151	-7.848e-05
0.15	-6.052e-05	0.036	-6.3e-05	0.15	-7.171e-05
0.149	-6.148e-05	0.035	-6.269e-05	0.149	-7.261e-05
0.148	-6.236e-05	0.034	-6.243e-05	0.148	-7.098e-05
0.147	-6.268e-05	0.033	-6.232e-05	0.147	-7.647e-05
0.146	-6.034e-05	0.032	-6.265e-05	0.146	-7.518e-05
0.145	-6.04e-05	0.031	-6.318e-05	0.145	-7.393e-05
0.144	-5.955e-05	0.03	-6.385e-05	0.144	-7.244e-05
0.143	-6.037e-05	0.029	-6.454e-05	0.143	-7.398e-05
0.142	-5.987e-05	0.028	-6.495e-05	0.142	-7.249e-05
0.141	-6.256e-05	0.027	-6.504e-05	0.141	-7.475e-05
0.14	-6.284e-05	0.026	-6.512e-05	0.14	-7.355e-05
0.139	-5.812e-05	0.025	-6.536e-05	0.139	-7.597e-05
0.138	-5.884e-05	0.024	-6.575e-05	0.138	-7.757e-05
0.137	-5.775e-05	0.023	-6.618e-05	0.137	-7.496e-05
0.136	-5.99e-05	0.022	-6.647e-05	0.136	-8.01e-05
0.135	-5.996e-05	0.021	-6.672e-05	0.135	-7.197e-05
0.134	-6.116e-05	0.02	-6.722e-05	0.134	-7.277e-05
0.133	-6.172e-05	0.019	-6.807e-05	0.133	-7.602e-05
0.132	-6.3e-05	0.018	-6.908e-05	0.132	-7.579e-05
0.131	-6.269e-05	0.017	-6.991e-05	0.131	-7.318e-05
0.13	-6.408e-05	0.016	-7.067e-05	0.13	-7.55e-05
0.129	-6.018e-05	0.015	-7.138e-05	0.129	-7.548e-05
0.128	-6.033e-05	0.014	-7.224e-05	0.128	-7.541e-05
0.127	-6.048e-05	0.013	-7.32e-05	0.127	-7.328e-05
0.126	-6.216e-05	0.012	-7.432e-05	0.126	-7.501e-05
0.125	-6.331e-05	0.011	-7.53e-05	0.125	-7.3e-05
0.124	-6.517e-05	0.01	-7.647e-05	0.124	-7.167e-05
0.123	-6.31e-05	0.009	-7.772e-05	0.123	-7.609e-05
0.122	-6.071e-05	0.008	-7.925e-05	0.122	-7.297e-05
0.121	-6.175e-05	0.007	-8.099e-05	0.121	-7.487e-05
0.12	-6.245e-05	0.006	-8.299e-05	0.12	-8.128e-05
0.119	-6.47e-05	0.005	-8.503e-05	0.119	-8.103e-05
0.118	-6.443e-05	0.004	-8.722e-05	0.118	-7.932e-05
0.117	-6.331e-05	0.003	-8.906e-05	0.117	-7.716e-05
0.116	-6.233e-05	0.002	-9.082e-05	0.116	-7.349e-05
0.115	-6.306e-05	0.001	-9.26e-05	0.115	-7.414e-05
0.114	-6.4e-05	0	-9.473e-05	0.114	-7.997e-05
0.113	-6.026e-05	-0.001	-9.745e-05	0.113	-7.613e-05
0.112	-6.279e-05	-0.002	-0.0001011	0.112	-7.695e-05
0.111	-6.352e-05	-0.003	-0.0001048	0.111	-8.119e-05
0.11	-6.239e-05	-0.004	-0.0001083	0.11	-7.836e-05
0.109	-6.198e-05	-0.005	-0.0001113	0.109	-7.612e-05
0.108	-6.203e-05	-0.006	-0.000114	0.108	-7.517e-05
0.107	-6.233e-05	-0.007	-0.000117	0.107	-7.542e-05
0.106	-6.096e-05	-0.008	-0.0001207	0.106	-7.564e-05
0.105	-6.648e-05	-0.009	-0.0001246	0.105	-7.888e-05
0.104	-6.71e-05	-0.01	-0.0001288	0.104	-8.027e-05
0.103	-6.649e-05	-0.011	-0.0001327	0.103	-7.995e-05
0.102	-6.669e-05	-0.012	-0.0001366	0.102	-7.791e-05
0.101	-6.32e-05	-0.013	-0.0001411	0.101	-7.886e-05
0.1	-6.315e-05	-0.014	-0.000146	0.1	-7.871e-05
0.099	-6.324e-05	-0.015	-0.0001515	0.099	-8.01e-05
0.098	-6.327e-05	-0.016	-0.0001575	0.098	-7.944e-05
0.097	-6.425e-05	-0.017	-0.000164	0.097	-8.197e-05
0.096	-6.487e-05	-0.018	-0.0001706	0.096	-8.133e-05
0.095	-6.468e-05	-0.019	-0.0001777	0.095	-7.946e-05
0.094	-6.355e-05	-0.02	-0.000185	0.094	-8.134e-05
0.093	-6.517e-05	-0.021	-0.0001919	0.093	-8.059e-05
0.092	-6.317e-05	-0.022	-0.0001987	0.092	-8.091e-05
0.091	-6.256e-05	-0.023	-0.0002056	0.091	-8.404e-05
0.09	-6.382e-05	-0.024	-0.0002126	0.09	-7.987e-05
0.089	-6.29e-05	-0.025	-0.0002203	0.089	-7.604e-05
0.088	-6.188e-05	-0.026	-0.0002287	0.088	-8.044e-05
0.087	-6.116e-05	-0.027	-0.0002373	0.087	-8.091e-05
0.086	-6.432e-05	-0.028	-0.0002462	0.086	-7.966e-05
0.085	-6.782e-05	-0.029	-0.0002555	0.085	-8.009e-05
0.084	-6.628e-05	-0.03	-0.0002645	0.084	-7.964e-05
0.083	-6.745e-05	-0.031	-0.0002733	0.083	-7.937e-05
0.082	-6.405e-05	-0.032	-0.0002823	0.082	-7.888e-05
0.081	-6.545e-05	-0.033	-0.0002914	0.081	-8.169e-05
0.08	-6.747e-05	-0.034	-0.0003012	0.08	-8.171e-05
0.079	-6.684e-05	-0.035	-0.0003114	0.079	-7.858e-05
0.078	-6.591e-05	-0.036	-0.0003215	0.078	-7.849e-05
0.077	-6.512e-05	-0.037	-0.0003312	0.077	-8.001e-05
0.076	-6.726e-05	-0.038	-0.0003408	0.076	-8.123e-05
0.075	-6.502e-05	-0.039	-0.0003504	0.075	-7.748e-05
0.074	-6.278e-05	-0.04	-0.0003599	0.074	-7.936e-05
0.073	-5.947e-05	-0.041	-0.0003694	0.073	-8.146e-05
0.072	-6.235e-05	-0.042	-0.0003792	0.072	-8.146e-05
0.071	-6.573e-05	-0.043	-0.0003892	0.071	-7.957e-05
0.07	-6.356e-05	-0.044	-0.0003994	0.07	-8.432e-05
0.069	-6.316e-05	-0.045	-0.0004094	0.069	-8.288e-05
0.068	-6.671e-05	-0.046	-0.0004191	0.068	-8.35e-05
0.067	-6.716e-05	-0.047	-0.0004287	0.067	-8.338e-05
0.066	-6.654e-05	-0.048	-0.0004387	0.066	-8.5e-05
0.065	-6.834e-05	-0.049	-0.000449	0.065	-8.525e-05
0.064	-6.62e-05	-0.05	-0.0004592	0.064	-8.187e-05
0.063	-6.705e-05	-0.051	-0.000469	0.063	-7.862e-05
0.062	-6.762e-05	-0.052	-0.0004784	0.062	-8.171e-05
0.061	-6.613e-05	-0.053	-0.0004873	0.061	-8.098e-05
0.06	-6.239e-05	-0.054	-0.0004964	0.06	-7.954e-05
0.059	-6.334e-05	-0.055	-0.0005058	0.059	-8.675e-05
0.058	-6.53e-05	-0.056	-0.0005156	0.058	-8.037e-05
0.057	-6.373e-05	-0.057	-0.000526	0.057	-8.443e-05
0.056	-6.535e-05	-0.058	-0.0005365	0.056	-8.328e-05
0.055	-6.616e-05	-0.059	-0.0005471	0.055	-8.308e-05
0.054	-6.576e-05	-0.06	-0.0005571	0.054	-8.393e-05
0.053	-6.945e-05	-0.061	-0.0005665	0.053	-8.38e-05
0.052	-6.995e-05	-0.062	-0.0005756	0.052	-8.457e-05
0.051	-7.008e-05	-0.063	-0.0005846	0.051	-8.605e-05
0.05	-7.007e-05	-0.064	-0.0005938	0.05	-8.358e-05
0.049	-6.878e-05	-0.065	-0.0006033	0.049	-8.499e-05
0.048	-6.709e-05	-0.066	-0.0006133	0.048	-8.232e-05
0.047	-6.836e-05	-0.067	-0.0006234	0.047	-8.14e-05
0.046	-6.748e-05	-0.068	-0.0006336	0.046	-8.284e-05
0.045	-6.957e-05	-0.069	-0.0006434	0.045	-7.974e-05
0.044	-6.67e-05	-0.07	-0.0006529	0.044	-8.35e-05
0.043	-7.056e-05	-0.071	-0.0006622	0.043	-8.306e-05
0.042	-7.054e-05	-0.072	-0.0006719	0.042	-8.248e-05
0.041	-6.96e-05	-0.073	-0.000682	0.041	-8.571e-05
0.04	-7.37e-05	-0.074	-0.0006926	0.04	-9.025e-05
0.039	-7.359e-05	-0.075	-0.0007028	0.039	-8.953e-05
0.038	-7.461e-05	-0.076	-0.0007127	0.038	-8.918e-05
0.037	-7.177e-05	-0.077	-0.000722	0.037	-9.289e-05
0.036	-7.564e-05	-0.078	-0.0007314	0.036	-8.65e-05
0.035	-7.775e-05	-0.079	-0.0007414	0.035	-8.95e-05
0.034	-7.817e-05	-0.08	-0.0007524	0.034	-8.722e-05
0.033	-7.845e-05	-0.081	-0.0007633	0.033	-8.8e-05
0.032	-8.014e-05	-0.082	-0.0007738	0.032	-8.93e-05
0.031	-8.07e-05	-0.083	-0.0007839	0.031	-9.423e-05
0.03	-7.978e-05	-0.084	-0.0007938	0.03	-9.306e-05
0.029	-8.187e-05	-0.085	-0.0008039	0.029	-9.169e-05
0.028	-8.381e-05	-0.086	-0.0008145	0.028	-9.178e-05
0.027	-8.513e-05	-0.087	-0.0008252	0.027	-9.36e-05
0.026	-8.495e-05	-0.088	-0.0008356	0.026	-9.19e-05
0.025	-8.671e-05	-0.089	-0.000846	0.025	-9.228e-05
0.024	-8.767e-05	-0.09	-0.0008563	0.024	-9.335e-05
0.023	-8.979e-05	-0.091	-0.0008666	0.023	-9.74e-05
0.022	-9.089e-05	-0.092	-0.000877	0.022	-9.822e-05
0.021	-9.68e-05	-0.093	-0.0008877	0.021	-9.549e-05
0.02	-9.671e-05	-0.094	-0.0008986	0.02	-9.515e-05
0.019	-0.0001011	-0.095	-0.0009093	0.019	-9.972e-05
0.018	-9.892e-05	-0.096	-0.0009199	0.018	-0.000105
0.017	-0.0001086	-0.097	-0.0009306	0.017	-0.0001001
0.016	-0.0001068	-0.098	-0.0009417	0.016	-0.0001076
0.015	-0.0001081	-0.099	-0.0009529	0.015	-0.0001077
0.014	-0.0001132	-0.1	-0.0009636	0.014	-0.00011
0.013	-0.0001137	-0.101	-0.0009735	0.013	-0.0001136
0.012	-0.000114	-0.102	-0.0009836	0.012	-0.0001125
0.011	-0.0001211	-0.103	-0.0009938	0.011	-0.0001169
0.01	-0.0001281	-0.104	-0.001	0.01	-0.0001193
0.009	-0.0001352	-0.105	-0.00102	0.009	-0.0001234
0.008	-0.0001401	-0.106	-0.00103	0.008	-0.0001263
0.007	-0.0001459	-0.107	-0.00104	0.007	-0.0001294
0.006	-0.0001559	-0.108	-0.00105	0.006	-0.0001321
0.005	-0.0001653	-0.109	-0.00106	0.005	-0.0001338
0.004	-0.0001781	-0.11	-0.00107	0.004	-0.0001382
0.003	-0.0001892	-0.111	-0.00108	0.003	-0.000142
0.002	-0.0001982	-0.112	-0.00109	0.002	-0.0001469
0.001	-0.0002063	-0.113	-0.0011	0.001	-0.0001529
0	-0.0002247	-0.114	-0.00112	0	-0.0001568
-0.001	-0.0002364	-0.115	-0.00113	-0.001	-0.0001589
-0.002	-0.0002464	-0.116	-0.00114	-0.002	-0.0001643
-0.003	-0.0002705	-0.117	-0.00115	-0.003	-0.0001682
-0.004	-0.0002859	-0.118	-0.00116	-0.004	-0.0001765
-0.005	-0.0003028	-0.119	-0.00117	-0.005	-0.0001825
-0.006	-0.0003273	-0.12	-0.00118	-0.006	-0.0001876
-0.007	-0.0003475	-0.121	-0.00119	-0.007	-0.0001943
-0.008	-0.0003834	-0.122	-0.0012	-0.008	-0.0002057
-0.009	-0.0004021	-0.123	-0.00121	-0.009	-0.0002048
-0.01	-0.0004366	-0.124	-0.00123	-0.01	-0.000218
-0.011	-0.0004656	-0.125	-0.00124	-0.011	-0.0002255
-0.012	-0.0004981	-0.126	-0.00125	-0.012	-0.0002272
-0.013	-0.0005221	-0.127	-0.00126	-0.013	-0.0002387
-0.014	-0.0005618	-0.128	-0.00127	-0.014	-0.000252
-0.015	-0.0005917	-0.129	-0.00128	-0.015	-0.0002582
-0.016	-0.0006148	-0.13	-0.00129	-0.016	-0.0002681
-0.017	-0.0006582	-0.131	-0.00131	-0.017	-0.00028
-0.018	-0.000685	-0.132	-0.00132	-0.018	-0.0002913
-0.019	-0.0007253	-0.133	-0.00133	-0.019	-0.0002985
-0.02	-0.0007691	-0.134	-0.00134	-0.02	-0.0003189
-0.021	-0.0007963	-0.135	-0.00135	-0.021	-0.0003304
-0.022	-0.0008146	-0.136	-0.00136	-0.022	-0.0003394
-0.023	-0.0008783	-0.137	-0.00138	-0.023	-0.0003432
-0.024	-0.0009075	-0.138	-0.00139	-0.024	-0.0003648
-0.025	-0.0009474	-0.139	-0.0014	-0.025	-0.0003833
-0.026	-0.0009791	-0.14	-0.00141	-0.026	-0.0003979
-0.027	-0.00103	-0.141	-0.00143	-0.027	-0.0004041
-0.028	-0.00108	-0.142	-0.00144	-0.028	-0.0004255
-0.029	-0.00108	-0.143	-0.00145	-0.029	-0.0004435
-0.03	-0.00114	-0.144	-0.00146	-0.03	-0.0004596
-0.031	-0.00119	-0.145	-0.00148	-0.031	-0.0004764
-0.032	-0.00123	-0.146	-0.00149	-0.032	-0.0004931
-0.033	-0.00127	-0.147	-0.0015	-0.033	-0.0005028
-0.034	-0.00133	-0.148	-0.00152	-0.034	-0.0005174
-0.035	-0.00138	-0.149	-0.00153	-0.035	-0.0005329
-0.036	-0.00142	-0.15	-0.00154	-0.036	-0.0005642
-0.037	-0.00148	-0.151	-0.00156	-0.037	-0.000583
-0.038	-0.00152	-0.152	-0.00157	-0.038	-0.0006069
-0.039	-0.00157	-0.153	-0.00158	-0.039	-0.0006214
-0.04	-0.00162	-0.154	-0.0016	-0.04	-0.0006443
-0.041	-0.00164	-0.155	-0.00161	-0.041	-0.0006747
-0.042	-0.00169	-0.156	-0.00162	-0.042	-0.0006869
-0.043	-0.00175	-0.157	-0.00164	-0.043	-0.000708
-0.044	-0.0018	-0.158	-0.00165	-0.044	-0.0007369
-0.045	-0.00184	-0.159	-0.00167	-0.045	-0.0007579
-0.046	-0.00187	-0.16	-0.00168	-0.046	-0.0007813
-0.047	-0.00185	-0.161	-0.0017	-0.047	-0.0007961
-0.048	-0.00195	-0.162	-0.00171	-0.048	-0.0008276
-0.049	-0.00201	-0.163	-0.00173	-0.049	-0.0008443
-0.05	-0.00206	-0.164	-0.00174	-0.05	-0.0008738
-0.051	-0.00213	-0.165	-0.00176	-0.051	-0.0008948
-0.052	-0.00218	-0.166	-0.00177	-0.052	-0.0009208
-0.053	-0.00223	-0.167	-0.00179	-0.053	-0.0009349
-0.054	-0.00228	-0.168	-0.00181	-0.054	-0.0009689
-0.055	-0.00231	-0.169	-0.00182	-0.055	-0.0009951
-0.056	-0.00233	-0.17	-0.00184	-0.056	-0.00102
-0.057	-0.00241	-0.171	-0.00185	-0.057	-0.00104
-0.058	-0.00237	-0.172	-0.00187	-0.058	-0.00106
-0.059	-0.00244	-0.173	-0.00189	-0.059	-0.0011
-0.06	-0.00257	-0.174	-0.0019	-0.06	-0.00112
-0.061	-0.00253	-0.175	-0.00192	-0.061	-0.00113
-0.062	-0.00264	-0.176	-0.00194	-0.062	-0.00118
-0.063	-0.00262	-0.177	-0.00195	-0.063	-0.00121
-0.064	-0.00268	-0.178	-0.00197	-0.064	-0.00123
-0.065	-0.00284	-0.179	-0.00199	-0.065	-0.00126
-0.066	-0.00288	-0.18	-0.002	-0.066	-0.00128
-0.067	-0.00293	-0.181	-0.00202	-0.067	-0.00131
-0.068	-0.00295	-0.182	-0.00204	-0.068	-0.00133
-0.069	-0.00298	-0.183	-0.00206	-0.069	-0.00138
-0.07	-0.00305	-0.184	-0.00208	-0.07	-0.00142
-0.071	-0.00305	-0.185	-0.0021	-0.071	-0.00144
-0.072	-0.00311	-0.186	-0.00211	-0.072	-0.00144
-0.073	-0.00316	-0.187	-0.00213	-0.073	-0.00148
-0.074	-0.00328	-0.188	-0.00215	-0.074	-0.00152
-0.075	-0.00335	-0.189	-0.00217	-0.075	-0.00156
-0.076	-0.00344	-0.19	-0.00219	-0.076	-0.00157
-0.077	-0.00349	-0.191	-0.00221	-0.077	-0.0016
-0.078	-0.00353	-0.192	-0.00223	-0.078	-0.00161
-0.079	-0.00354	-0.193	-0.00225	-0.079	-0.00166
-0.08	-0.00362	-0.194	-0.00227	-0.08	-0.00166
-0.081	-0.0037	-0.195	-0.00229	-0.081	-0.00171
-0.082	-0.00367	-0.196	-0.00231	-0.082	-0.00176
-0.083	-0.00371	-0.197	-0.00233	-0.083	-0.00179
-0.084	-0.00381	-0.198	-0.00235	-0.084	-0.00181
-0.085	-0.00392	-0.199	-0.00237	-0.085	-0.00182
-0.086	-0.00395	-0.2	-0.00239	-0.086	-0.00183
-0.087	-0.00404	-0.201	-0.00241	-0.087	-0.00184
-0.088	-0.0041	-0.202	-0.00243	-0.088	-0.00189
-0.089	-0.00417	-0.203	-0.00245	-0.089	-0.00192
-0.09	-0.00426	-0.204	-0.00247	-0.09	-0.00196
-0.091	-0.00429	-0.205	-0.00249	-0.091	-0.00197
-0.092	-0.00434	-0.206	-0.00252	-0.092	-0.00199
-0.093	-0.00434	-0.207	-0.00254	-0.093	-0.00203
-0.094	-0.00435	-0.208	-0.00256	-0.094	-0.00206
-0.095	-0.0045	-0.209	-0.00258	-0.095	-0.00209
-0.096	-0.00453	-0.21	-0.0026	-0.096	-0.00213
-0.097	-0.00465	-0.211	-0.00263	-0.097	-0.00215
-0.098	-0.00468	-0.212	-0.00265	-0.098	-0.00219
-0.099	-0.00474	-0.213	-0.00267	-0.099	-0.00223
-0.1	-0.00463	-0.214	-0.00269	-0.1	-0.00224
-0.101	-0.0046	-0.215	-0.00271	-0.101	-0.00224
-0.102	-0.00486	-0.216	-0.00274	-0.102	-0.00229
-0.103	-0.00496	-0.217	-0.00276	-0.103	-0.00231
-0.104	-0.00492	-0.218	-0.00278	-0.104	-0.00232
-0.105	-0.00499	-0.219	-0.00281	-0.105	-0.00237
-0.106	-0.00506	-0.22	-0.00283	-0.106	-0.00238
-0.107	-0.00517	-0.221	-0.00285	-0.107	-0.00239
-0.108	-0.00523	-0.222	-0.00288	-0.108	-0.00244
-0.109	-0.0053	-0.223	-0.0029	-0.109	-0.00246
-0.11	-0.00533	-0.224	-0.00292	-0.11	-0.00248
-0.111	-0.00547	-0.225	-0.00295	-0.111	-0.00252
-0.112	-0.00554	-0.226	-0.00297	-0.112	-0.00254
-0.113	-0.00556	-0.227	-0.00299	-0.113	-0.00254
-0.114	-0.00565	-0.228	-0.00302	-0.114	-0.00259
-0.115	-0.00556	-0.229	-0.00304	-0.115	-0.00265
-0.116	-0.00578	-0.23	-0.00307	-0.116	-0.00266
-0.117	-0.00582	-0.231	-0.00309	-0.117	-0.00269
-0.118	-0.00584	-0.232	-0.00312	-0.118	-0.0027
-0.119	-0.00583	-0.233	-0.00315	-0.119	-0.00269
-0.12	-0.0058	-0.234	-0.00317	-0.12	-0.00278
-0.121	-0.0058	-0.235	-0.00319	-0.121	-0.00277
-0.122	-0.00591	-0.236	-0.00322	-0.122	-0.0028
-0.123	-0.00598	-0.237	-0.00324	-0.123	-0.00281
-0.124	-0.00614	-0.238	-0.00327	-0.124	-0.00286
-0.125	-0.00627	-0.239	-0.0033	-0.125	-0.00287
-0.126	-0.00644	-0.24	-0.00332	-0.126	-0.00296
-0.127	-0.00647	-0.241	-0.00335	-0.127	-0.00297
-0.128	-0.00641	-0.242	-0.00338	-0.128	-0.00295
-0.129	-0.00646	-0.243	-0.0034	-0.129	-0.00305
-0.13	-0.00662	-0.244	-0.00343	-0.13	-0.00308
-0.131	-0.00682	-0.245	-0.00346	-0.131	-0.00309
-0.132	-0.00673	-0.246	-0.00349	-0.132	-0.00306
-0.133	-0.00678	-0.247	-0.00352	-0.133	-0.00312
-0.134	-0.00682	-0.248	-0.00354	-0.134	-0.00316
-0.135	-0.00698	-0.249	-0.00357	-0.135	-0.00317
-0.136	-0.00697	-0.25	-0.0036	-0.136	-0.00323
-0.137	-0.00701	-0.251	-0.00363	-0.137	-0.00322
-0.138	-0.00704	-0.252	-0.00366	-0.138	-0.00322
-0.139	-0.00721	-0.253	-0.00369	-0.139	-0.0033
-0.14	-0.0074	-0.254	-0.00372	-0.14	-0.00334
-0.141	-0.00743	-0.255	-0.00375	-0.141	-0.0033
-0.142	-0.00748	-0.256	-0.00379	-0.142	-0.00333
-0.143	-0.00746	-0.257	-0.00382	-0.143	-0.00337
-0.144	-0.00754	-0.258	-0.00385	-0.144	-0.00343
-0.145	-0.00768	-0.259	-0.00388	-0.145	-0.00344
-0.146	-0.00777	-0.26	-0.00392	-0.146	-0.00344
-0.147	-0.00784	-0.261	-0.00395	-0.147	-0.00355
-0.148	-0.00769	-0.262	-0.00398	-0.148	-0.00355
-0.149	-0.00775	-0.263	-0.00402	-0.149	-0.00353
-0.15	-0.00781	-0.264	-0.00405	-0.15	-0.00358
-0.151	-0.00787	-0.265	-0.00409	-0.151	-0.00358
-0.152	-0.00782	-0.266	-0.00412	-0.152	-0.00363
-0.153	-0.00819	-0.267	-0.00416	-0.153	-0.00364
-0.154	-0.0085	-0.268	-0.00419	-0.154	-0.00366
-0.155	-0.00839	-0.269	-0.00423	-0.155	-0.00363
-0.156	-0.00853	-0.27	-0.00427	-0.156	-0.00374
-0.157	-0.00867	-0.271	-0.00431	-0.157	-0.00372
-0.158	-0.00873	-0.272	-0.00434	-0.158	-0.00378
-0.159	-0.00883	-0.273	-0.00438	-0.159	-0.00374
-0.16	-0.00897	-0.274	-0.00442	-0.16	-0.0038
-0.161	-0.00866	-0.275	-0.00446	-0.161	-0.00385
-0.162	-0.00866	-0.276	-0.00451	-0.162	-0.00386
-0.163	-0.00852	-0.277	-0.00455	-0.163	-0.0039
-0.164	-0.00887	-0.278	-0.00459	-0.164	-0.00394
-0.165	-0.00896	-0.279	-0.00463	-0.165	-0.00391
-0.166	-0.00936	-0.28	-0.00467	-0.166	-0.004
-0.167	-0.00943	-0.281	-0.00472	-0.167	-0.00398
-0.168	-0.00936	-0.282	-0.00476	-0.168	-0.00401
-0.169	-0.00915	-0.283	-0.0048	-0.169	-0.0041
-0.17	-0.00893	-0.284	-0.00485	-0.17	-0.00409
-0.171	-0.00917	-0.285	-0.00489	-0.171	-0.0041
-0.172	-0.00939	-0.286	-0.00494	-0.172	-0.0041
-0.173	-0.00919	-0.287	-0.00499	-0.173	-0.00417
-0.174	-0.01001	-0.288	-0.00503	-0.174	-0.00415
-0.175	-0.00999	-0.289	-0.00508	-0.175	-0.00421
-0.176	-0.00958	-0.29	-0.00513	-0.176	-0.0043
-0.177	-0.00971	-0.291	-0.00517	-0.177	-0.00428
-0.178	-0.00978	-0.292	-0.00522	-0.178	-0.00425
-0.179	-0.01023	-0.293	-0.00527	-0.179	-0.00424
-0.18	-0.01027	-0.294	-0.00532	-0.18	-0.00433
-0.181	-0.01034	-0.295	-0.00537	-0.181	-0.00442
-0.182	-0.01037	-0.296	-0.00541	-0.182	-0.00439
-0.183	-0.01054	-0.297	-0.00547	-0.183	-0.00445
-0.184	-0.0107	-0.298	-0.00552	-0.184	-0.00446
-0.185	-0.01094	-0.299	-0.00557	-0.185	-0.00445
-0.186	-0.01114	-0.3	-0.00562	-0.186	-0.00449
-0.187	-0.01112	-0.301	-0.00568	-0.187	-0.00449
-0.188	-0.01115	-0.302	-0.00573	-0.188	-0.00462
-0.189	-0.01104	-0.303	-0.00579	-0.189	-0.00457
-0.19	-0.01101	-0.304	-0.00584	-0.19	-0.00464
-0.191	-0.01109	-0.305	-0.0059	-0.191	-0.00468
-0.192	-0.0109	-0.306	-0.00596	-0.192	-0.00458
-0.193	-0.01127	-0.307	-0.00602	-0.193	-0.00466
-0.194	-0.01184	-0.308	-0.00608	-0.194	-0.00473
-0.195	-0.01167	-0.309	-0.00615	-0.195	-0.00468
-0.196	-0.01156	-0.31	-0.00622	-0.196	-0.00478
-0.197	-0.01182	-0.311	-0.00628	-0.197	-0.0048
-0.198	-0.01171	-0.312	-0.00634	-0.198	-0.00476
-0.199	-0.01189	-0.313	-0.00641	-0.199	-0.00489
-0.2	-0.01159	-0.314	-0.00647	-0.2	-0.00495
-0.201	-0.01139	-0.315	-0.00653	-0.201	-0.00492
-0.202	-0.01142	-0.316	-0.00659	-0.202	-0.00496
-0.203	-0.01212	-0.317	-0.00666	-0.203	-0.00499
-0.204	-0.01201	-0.318	-0.00672	-0.204	-0.00497
-0.205	-0.01209	-0.319	-0.00678	-0.205	-0.00496
-0.206	-0.013	-0.32	-0.00685	-0.206	-0.00508
-0.207	-0.01312	-0.321	-0.00692	-0.207	-0.00506
-0.208	-0.01308	-0.322	-0.00699	-0.208	-0.00511
-0.209	-0.01319	-0.323	-0.00706	-0.209	-0.0051
-0.21	-0.01328	-0.324	-0.00713	-0.21	-0.0051
-0.211	-0.01327	-0.325	-0.0072	-0.211	-0.00515
-0.212	-0.01243	-0.326	-0.00727	-0.212	-0.00519
-0.213	-0.01343	-0.327	-0.00734	-0.213	-0.00512
-0.214	-0.01381	-0.328	-0.00741	-0.214	-0.00524
-0.215	-0.01389	--	--	-0.215	-0.00528
-0.216	-0.01357	--	--	-0.216	-0.00527
-0.217	-0.01392	--	--	-0.217	-0.00529
-0.218	-0.01365	--	--	-0.218	-0.00525
-0.219	-0.01393	--	--	-0.219	-0.00534
-0.22	-0.01407	--	--	-0.22	-0.00538
-0.221	-0.01413	--	--	-0.221	-0.00532
-0.222	-0.01351	--	--	-0.222	-0.0054
-0.223	-0.01353	--	--	-0.223	-0.0054
-0.224	-0.01315	--	--	-0.224	-0.0055
-0.225	-0.01395	--	--	-0.225	-0.0055
-0.226	-0.01394	--	--	-0.226	-0.00556
-0.227	-0.01423	--	--	-0.227	-0.00553
-0.228	-0.01526	--	--	-0.228	-0.00549
-0.229	-0.01533	--	--	-0.229	-0.00565
-0.23	-0.01551	--	--	-0.23	-0.00563
-0.231	-0.0155	--	--	-0.231	-0.00563
-0.232	-0.01513	--	--	-0.232	-0.0056
-0.233	-0.01511	--	--	-0.233	-0.00559
-0.234	-0.01499	--	--	-0.234	-0.00574
-0.235	-0.0146	--	--	-0.235	-0.00576
-0.236	-0.01589	--	--	-0.236	-0.00579
-0.237	-0.01552	--	--	-0.237	-0.0058
-0.238	-0.01639	--	--	-0.238	-0.00588
-0.239	-0.01628	--	--	--	--
-0.24	-0.01623	--	--	--	--
-0.241	-0.01628	--	--	--	--
-0.242	-0.01685	--	--	--	--
-0.243	-0.01672	--	--	--	--
-0.244	-0.01612	--	--	--	--
-0.245	-0.01537	--	--	--	--
-0.246	-0.01678	--	--	--	--
-0.247	-0.01619	--	--	--	--
-0.248	-0.01664	--	--	--	--
-0.249	-0.01692	--	--	--	--
-0.25	-0.01704	--	--	--	--
-0.251	-0.01703	--	--	--	--
-0.252	-0.0178	--	--	--	--
-0.253	-0.01768	--	--	--	--
-0.254	-0.01855	--	--	--	--
-0.255	-0.0185	--	--	--	--
-0.256	-0.01836	--	--	--	--
-0.257	-0.01745	--	--	--	--
-0.258	-0.01813	--	--	--	--
-0.259	-0.01802	--	--	--	--
-0.26	-0.01803	--	--	--	--
-0.261	-0.01836	--	--	--	--
-0.262	-0.01964	--	--	--	--
-0.263	-0.01913	--	--	--	--
-0.264	-0.01884	--	--	--	--
-0.265	-0.01906	--	--	--	--
-0.266	-0.01933	--	--	--	--
-0.267	-0.01865	--	--	--	--
-0.268	-0.01954	--	--	--	--
-0.269	-0.01998	--	--	--	--
-0.27	-0.01971	--	--	--	--
-0.271	-0.0196	--	--	--	--
-0.272	-0.01973	--	--	--	--
-0.273	-0.0197	--	--	--	--
-0.274	-0.01848	--	--	--	--
-0.275	-0.02108	--	--	--	--
-0.276	-0.02118	--	--	--	--
-0.277	-0.02105	--	--	--	--
-0.278	-0.02033	--	--	--	--
-0.279	-0.02099	--	--	--	--
-0.28	-0.02095	--	--	--	--
-0.281	-0.02077	--	--	--	--
-0.282	-0.02064	--	--	--	--
-0.283	-0.0191	--	--	--	--
-0.284	-0.02	--	--	--	--
-0.285	-0.02123	--	--	--	--
-0.286	-0.02165	--	--	--	--
-0.287	-0.02228	--	--	--	--
-0.288	-0.02188	--	--	--	--
-0.289	-0.02227	--	--	--	--
-0.29	-0.02195	--	--	--	--
-0.291	-0.02276	--	--	--	--
-0.292	-0.02278	--	--	--	--
-0.293	-0.0226	--	--	--	--
-0.294	-0.02284	--	--	--	--
-0.295	-0.02282	--	--	--	--
-0.296	-0.02265	--	--	--	--
-0.297	-0.02428	--	--	--	--
-0.298	-0.02295	--	--	--	--
-0.299	-0.02298	--	--	--	--
-0.3	-0.02455	--	--	--	--
-0.301	-0.02374	--	--	--	--
-0.302	-0.02314	--	--	--	--
-0.303	-0.02316	--	--	--	--
-0.304	-0.02358	--	--	--	--
-0.305	-0.0231	--	--	--	--
-0.306	-0.0232	--	--	--	--
-0.307	-0.02412	--	--	--	--
-0.308	-0.0245	--	--	--	--
-0.309	-0.02296	--	--	--	--
-0.31	-0.02403	--	--	--	--
-0.311	-0.02674	--	--	--	--
-0.312	-0.02477	--	--	--	--
-0.313	-0.02554	--	--	--	--
-0.314	-0.02701	--	--	--	--
-0.315	-0.02617	--	--	--	--
-0.316	-0.02737	--	--	--	--
-0.317	-0.02823	--	--	--	--
-0.318	-0.02755	--	--	--	--
-0.319	-0.02692	--	--	--	--
-0.32	-0.02637	--	--	--	--
-0.321	-0.02642	--	--	--	--
-0.322	-0.02795	--	--	--	--
-0.323	-0.02888	--	--	--	--
-0.324	-0.0289	--	--	--	--
-0.325	-0.02769	--	--	--	--
-0.326	-0.02758	--	--	--	--
-0.327	-0.0268	--	--	--	--
-0.328	-0.02642	--	--	--	--
-0.329	-0.02636	--	--	--	--
-0.33	-0.02808	--	--	--	--
-0.331	-0.0287	--	--	--	--
-0.332	-0.02875	--	--	--	--
-0.333	-0.0276	--	--	--	--
-0.334	-0.02762	--	--	--	--
-0.335	-0.03073	--	--	--	--
-0.336	-0.03061	--	--	--	--
-0.337	-0.03147	--	--	--	--
-0.338	-0.03124	--	--	--	--

## Sheet: Fig.2b
B-Os		Os		Pt/C
0.50651	0	0.50801	0.026	0.49336	0.01
0.52855	0.001	0.52404	0.027	0.50805	0.011
0.54654	0.002	0.54003	0.028	0.51131	0.012
0.58707	0.003	0.55613	0.029	0.53275	0.013
0.61112	0.004	0.57117	0.03	0.5563	0.014
0.63606	0.005	0.58538	0.031	0.56686	0.015
0.66985	0.006	0.59945	0.032	0.5832	0.016
0.69586	0.007	0.61323	0.033	0.60206	0.017
0.73855	0.008	0.6276	0.034	0.61924	0.018
0.75924	0.009	0.64206	0.035	0.62985	0.019
0.79499	0.01	0.65592	0.036	0.65856	0.02
0.82291	0.011	0.66883	0.037	0.67394	0.021
0.85222	0.012	0.68124	0.038	0.68561	0.022
0.87266	0.013	0.69331	0.039	0.69045	0.023
0.90448	0.014	0.70492	0.04	0.71696	0.024
0.927	0.015	0.71624	0.041	0.73844	0.025
0.94364	0.016	0.72761	0.042	0.75468	0.026
0.97326	0.017	0.73891	0.043	0.76139	0.027
0.99059	0.018	0.75015	0.044	0.7838	0.028
1.01542	0.019	0.76089	0.045	0.8018	0.029
		0.77106	0.046	0.81728	0.03
		0.7809	0.047	0.83287	0.031
		0.79091	0.048	0.84784	0.032
		0.80099	0.049	0.8563	0.033
		0.81074	0.05	0.86873	0.034
		0.81991	0.051	0.88155	0.035
		0.82853	0.052	0.90634	0.036
		0.83654	0.053	0.92057	0.037
		0.84457	0.054	0.93802	0.038
		0.85272	0.055	0.94827	0.039
		0.86105	0.056	0.96399	0.04
		0.86973	0.057	0.98401	0.041
		0.87831	0.058	0.9918	0.042
		0.88681	0.059	1.00494	0.043
		0.89467	0.06
		0.90194	0.061
		0.90886	0.062
		0.9156	0.063
		0.92238	0.064
		0.92927	0.065
		0.93641	0.066
		0.94351	0.067
		0.95056	0.068
		0.95722	0.069
		0.96359	0.07
		0.96973	0.071
		0.97605	0.072
		0.98253	0.073
		0.98922	0.074
		0.99557	0.075

## Sheet: Fig.2c
0.5 M H2SO4						1.0 M PBS
B-Os		Os		Pt/C		B-Os		Os		Pt/C
0.128	-0.0001184	0.133	-4.01e-05	0.126	-0.0001055	0.132	-0.92229	0.127	-0.53064	0.13	-0.44303
0.127	-0.0001183	0.132	-4.035e-05	0.125	-0.000105	0.131	-0.89016	0.126	-0.5247	0.129	-0.44105
0.126	-0.0001154	0.131	-4.048e-05	0.124	-0.000107	0.13	-0.85832	0.125	-0.52003	0.128	-0.43808
0.125	-0.0001124	0.13	-4.047e-05	0.123	-0.0001052	0.129	-0.82689	0.124	-0.51663	0.127	-0.43383
0.124	-0.0001127	0.129	-4.033e-05	0.122	-0.000105	0.128	-0.79519	0.123	-0.51507	0.126	-0.42689
0.123	-0.0001158	0.128	-4.003e-05	0.121	-0.0001054	0.127	-0.76447	0.122	-0.5138	0.125	-0.41967
0.122	-0.0001207	0.127	-3.962e-05	0.12	-0.0001028	0.126	-0.7373	0.121	-0.51224	0.124	-0.41642
0.121	-0.0001157	0.126	-3.927e-05	0.119	-0.0001012	0.125	-0.71691	0.12	-0.51154	0.123	-0.41897
0.12	-0.0001108	0.125	-3.927e-05	0.118	-0.0001077	0.124	-0.70488	0.119	-0.51139	0.122	-0.42364
0.119	-0.0001085	0.124	-3.945e-05	0.117	-0.0001046	0.123	-0.69526	0.118	-0.51097	0.121	-0.43029
0.118	-0.0001063	0.123	-3.977e-05	0.116	-0.0001063	0.122	-0.68563	0.117	-0.50941	0.12	-0.43595
0.117	-0.000107	0.122	-4.001e-05	0.115	-0.0001062	0.121	-0.6753	0.116	-0.50672	0.119	-0.43666
0.116	-0.0001056	0.121	-4.002e-05	0.114	-0.0001033	0.12	-0.66638	0.115	-0.50602	0.118	-0.43567
0.115	-0.0001077	0.12	-3.993e-05	0.113	-0.0001024	0.119	-0.66115	0.114	-0.5087	0.117	-0.43355
0.114	-0.0001069	0.119	-3.994e-05	0.112	-0.0001012	0.118	-0.65959	0.113	-0.51253	0.116	-0.43171
0.113	-0.0001073	0.118	-4.015e-05	0.111	-0.0001049	0.117	-0.65803	0.112	-0.51536	0.115	-0.43057
0.112	-0.0001054	0.117	-4.053e-05	0.11	-0.0001046	0.116	-0.65619	0.111	-0.51522	0.114	-0.42987
0.111	-0.0001063	0.116	-4.108e-05	0.109	-0.0001013	0.115	-0.65138	0.11	-0.51295	0.113	-0.42944
0.11	-0.0001028	0.115	-4.165e-05	0.108	-0.0001019	0.114	-0.64529	0.109	-0.51154	0.112	-0.43156
0.109	-0.0001047	0.114	-4.211e-05	0.107	-9.975e-05	0.113	-0.63822	0.108	-0.51196	0.111	-0.43383
0.108	-0.0001062	0.113	-4.24e-05	0.106	-9.975e-05	0.112	-0.63482	0.107	-0.51281	0.11	-0.43666
0.107	-0.0001052	0.112	-4.247e-05	0.105	-0.0001034	0.111	-0.63595	0.106	-0.51366	0.109	-0.44133
0.106	-0.0001042	0.111	-4.232e-05	0.104	-0.0001045	0.11	-0.64091	0.105	-0.5138	0.108	-0.4426
0.105	-0.0001032	0.11	-4.227e-05	0.103	-0.0001067	0.109	-0.64487	0.104	-0.51295	0.107	-0.44303
0.104	-0.0001026	0.109	-4.241e-05	0.102	-0.000105	0.108	-0.64558	0.103	-0.5104	0.106	-0.44416
0.103	-0.0001049	0.108	-4.27e-05	0.101	-9.924e-05	0.107	-0.64246	0.102	-0.50757	0.105	-0.44388
0.102	-0.0001047	0.107	-4.308e-05	0.1	-0.0001022	0.106	-0.63992	0.101	-0.50517	0.104	-0.44416
0.101	-0.0001042	0.106	-4.33e-05	0.099	-0.0001055	0.105	-0.63765	0.1	-0.50361	0.103	-0.44756
0.1	-0.0001037	0.105	-4.328e-05	0.098	-9.976e-05	0.104	-0.63666	0.099	-0.50446	0.102	-0.44643
0.099	-0.0001024	0.104	-4.32e-05	0.097	-0.000104	0.103	-0.63383	0.098	-0.50672	0.101	-0.44374
0.098	-0.0001014	0.103	-4.317e-05	0.096	-9.754e-05	0.102	-0.62972	0.097	-0.50757	0.1	-0.4426
0.097	-0.0001023	0.102	-4.323e-05	0.095	-0.0001022	0.101	-0.62633	0.096	-0.50616	0.099	-0.4426
0.096	-0.0001036	0.101	-4.343e-05	0.094	-0.0001052	0.1	-0.62689	0.095	-0.50375	0.098	-0.4477
0.095	-0.0001013	0.1	-4.371e-05	0.093	-0.0001024	0.099	-0.63057	0.094	-0.49936	0.097	-0.45435
0.094	-0.0001042	0.099	-4.406e-05	0.092	-0.0001038	0.098	-0.63524	0.093	-0.4971	0.096	-0.45832
0.093	-0.0001053	0.098	-4.441e-05	0.091	-0.0001006	0.097	-0.63864	0.092	-0.49795	0.095	-0.45817
0.092	-0.0001031	0.097	-4.465e-05	0.09	-0.0001033	0.096	-0.63907	0.091	-0.50064	0.094	-0.45421
0.091	-0.0001013	0.096	-4.459e-05	0.089	-0.0001018	0.095	-0.63723	0.09	-0.50219	0.093	-0.44855
0.09	-0.0001028	0.095	-4.437e-05	0.088	-0.0001001	0.094	-0.63581	0.089	-0.50361	0.092	-0.44827
0.089	-0.0001055	0.094	-4.424e-05	0.087	-9.74e-05	0.093	-0.63723	0.088	-0.5029	0.091	-0.45152
0.088	-0.0001028	0.093	-4.44e-05	0.086	-0.0001002	0.092	-0.6402	0.087	-0.50432	0.09	-0.46016
0.087	-0.000101	0.092	-4.488e-05	0.085	-0.0001014	0.091	-0.6443	0.086	-0.50842	0.089	-0.46539
0.086	-0.0001022	0.091	-4.555e-05	0.084	-0.0001034	0.09	-0.64416	0.085	-0.51437	0.088	-0.46454
0.085	-0.0001051	0.09	-4.611e-05	0.083	-0.0001016	0.089	-0.63907	0.084	-0.52017	0.087	-0.45874
0.084	-0.0001029	0.089	-4.648e-05	0.082	-0.0001034	0.088	-0.63001	0.083	-0.52328	0.086	-0.45478
0.083	-0.0001032	0.088	-4.68e-05	0.081	-0.0001039	0.087	-0.62335	0.082	-0.5213	0.085	-0.45393
0.082	-0.0001065	0.087	-4.712e-05	0.08	-0.0001035	0.086	-0.62166	0.081	-0.51366	0.084	-0.4569
0.081	-0.0001052	0.086	-4.755e-05	0.079	-9.838e-05	0.085	-0.62534	0.08	-0.50432	0.083	-0.4586
0.08	-0.0001053	0.085	-4.81e-05	0.078	-9.861e-05	0.084	-0.63043	0.079	-0.49781	0.082	-0.45931
0.079	-0.0001043	0.084	-4.854e-05	0.077	-9.894e-05	0.083	-0.63482	0.078	-0.49837	0.081	-0.45902
0.078	-0.0001061	0.083	-4.887e-05	0.076	-0.0001031	0.082	-0.63694	0.077	-0.5029	0.08	-0.461
0.077	-0.0001067	0.082	-4.916e-05	0.075	-9.742e-05	0.081	-0.63921	0.076	-0.50729	0.079	-0.46469
0.076	-0.0001063	0.081	-4.95e-05	0.074	-0.0001015	0.08	-0.63878	0.075	-0.50672	0.078	-0.46709
0.075	-0.0001062	0.08	-4.994e-05	0.073	-0.0001026	0.079	-0.63609	0.074	-0.50418	0.077	-0.46681
0.074	-0.0001061	0.079	-5.041e-05	0.072	-0.0001018	0.078	-0.63255	0.073	-0.50134	0.076	-0.46653
0.073	-0.0001076	0.078	-5.074e-05	0.071	-0.0001044	0.077	-0.63029	0.072	-0.50064	0.075	-0.46737
0.072	-0.0001057	0.077	-5.088e-05	0.07	-0.0001016	0.076	-0.63255	0.071	-0.50177	0.074	-0.47006
0.071	-0.0001039	0.076	-5.086e-05	0.069	-9.827e-05	0.075	-0.63892	0.07	-0.50304	0.073	-0.47247
0.07	-0.000106	0.075	-5.082e-05	0.068	-9.652e-05	0.074	-0.64402	0.069	-0.50573	0.072	-0.4712
0.069	-0.0001048	0.074	-5.081e-05	0.067	-0.0001008	0.073	-0.64572	0.068	-0.51168	0.071	-0.4678
0.068	-0.0001066	0.073	-5.099e-05	0.066	-0.0001006	0.072	-0.64459	0.067	-0.51592	0.07	-0.46412
0.067	-0.0001058	0.072	-5.134e-05	0.065	-9.93e-05	0.071	-0.64147	0.066	-0.51691	0.069	-0.46483
0.066	-0.0001057	0.071	-5.172e-05	0.064	-0.0001003	0.07	-0.63878	0.065	-0.51536	0.068	-0.46822
0.065	-0.0001061	0.07	-5.206e-05	0.063	-9.513e-05	0.069	-0.63765	0.064	-0.51154	0.067	-0.47134
0.064	-0.0001061	0.069	-5.24e-05	0.062	-9.646e-05	0.068	-0.63836	0.063	-0.51182	0.066	-0.47417
0.063	-0.0001082	0.068	-5.272e-05	0.061	-9.749e-05	0.067	-0.64133	0.062	-0.51734	0.065	-0.47884
0.062	-0.0001074	0.067	-5.303e-05	0.06	-9.768e-05	0.066	-0.646	0.061	-0.52286	0.064	-0.4804
0.061	-0.0001062	0.066	-5.343e-05	0.059	-9.502e-05	0.065	-0.65039	0.06	-0.52668	0.063	-0.47997
0.06	-0.0001056	0.065	-5.385e-05	0.058	-9.625e-05	0.064	-0.65294	0.059	-0.52711	0.062	-0.4753
0.059	-0.0001055	0.064	-5.421e-05	0.057	-9.907e-05	0.063	-0.65393	0.058	-0.52413	0.061	-0.46808
0.058	-0.0001071	0.063	-5.462e-05	0.056	-9.573e-05	0.062	-0.65393	0.057	-0.52243	0.06	-0.46568
0.057	-0.0001085	0.062	-5.504e-05	0.055	-9.857e-05	0.061	-0.65506	0.056	-0.52215	0.059	-0.46921
0.056	-0.0001084	0.061	-5.529e-05	0.054	-0.0001008	0.06	-0.65648	0.055	-0.52243	0.058	-0.47389
0.055	-0.000107	0.06	-5.557e-05	0.053	-0.0001006	0.059	-0.65789	0.054	-0.52286	0.057	-0.47813
0.054	-0.0001079	0.059	-5.587e-05	0.052	-9.615e-05	0.058	-0.65874	0.053	-0.52201	0.056	-0.47969
0.053	-0.0001084	0.058	-5.608e-05	0.051	-9.691e-05	0.057	-0.6603	0.052	-0.51975	0.055	-0.48125
0.052	-0.0001067	0.057	-5.623e-05	0.05	-9.616e-05	0.056	-0.66115	0.051	-0.51706	0.054	-0.48507
0.051	-0.0001075	0.056	-5.633e-05	0.049	-9.631e-05	0.055	-0.66341	0.05	-0.51522	0.053	-0.48861
0.05	-0.0001079	0.055	-5.638e-05	0.048	-9.811e-05	0.054	-0.66808	0.049	-0.51323	0.052	-0.4903
0.049	-0.00011	0.054	-5.676e-05	0.047	-9.722e-05	0.053	-0.67374	0.048	-0.51295	0.051	-0.49073
0.048	-0.0001098	0.053	-5.745e-05	0.046	-9.895e-05	0.052	-0.67955	0.047	-0.51451	0.05	-0.49059
0.047	-0.0001096	0.052	-5.832e-05	0.045	-0.0001004	0.051	-0.6845	0.046	-0.51734	0.049	-0.49243
0.046	-0.0001098	0.051	-5.897e-05	0.044	-9.947e-05	0.05	-0.68719	0.045	-0.5213	0.048	-0.49568
0.045	-0.0001094	0.05	-5.92e-05	0.043	-0.0001038	0.049	-0.69045	0.044	-0.52909	0.047	-0.49781
0.044	-0.0001104	0.049	-5.895e-05	0.042	-0.0001028	0.048	-0.69611	0.043	-0.53447	0.046	-0.49965
0.043	-0.0001118	0.048	-5.861e-05	0.041	-9.876e-05	0.047	-0.70333	0.042	-0.53956	0.045	-0.50106
0.042	-0.0001138	0.047	-5.852e-05	0.04	-0.0001021	0.046	-0.71026	0.041	-0.54154	0.044	-0.50347
0.041	-0.0001115	0.046	-5.887e-05	0.039	-0.0001029	0.045	-0.71691	0.04	-0.53885	0.043	-0.50729
0.04	-0.0001155	0.045	-5.953e-05	0.038	-0.0001036	0.044	-0.72456	0.039	-0.53432	0.042	-0.51168
0.039	-0.0001178	0.044	-6.04e-05	0.037	-9.836e-05	0.043	-0.73263	0.038	-0.53461	0.041	-0.5155
0.038	-0.0001179	0.043	-6.114e-05	0.036	-0.0001018	0.042	-0.74168	0.037	-0.53758	0.04	-0.51861
0.037	-0.0001169	0.042	-6.172e-05	0.035	-0.000107	0.041	-0.75131	0.036	-0.54466	0.039	-0.5196
0.036	-0.0001169	0.041	-6.208e-05	0.034	-0.0001026	0.04	-0.75952	0.035	-0.55145	0.038	-0.52059
0.035	-0.0001183	0.04	-6.229e-05	0.033	-0.000104	0.039	-0.76971	0.034	-0.55386	0.037	-0.52229
0.034	-0.0001207	0.039	-6.24e-05	0.032	-0.0001034	0.038	-0.78259	0.033	-0.55357	0.036	-0.5247
0.033	-0.0001198	0.038	-6.26e-05	0.031	-0.0001001	0.037	-0.79434	0.032	-0.55414	0.035	-0.52866
0.032	-0.0001233	0.037	-6.276e-05	0.03	-0.0001038	0.036	-0.80524	0.031	-0.55697	0.034	-0.53277
0.031	-0.0001241	0.036	-6.313e-05	0.029	-0.0001035	0.035	-0.81444	0.03	-0.56277	0.033	-0.53602
0.03	-0.0001252	0.035	-6.364e-05	0.028	-0.0001032	0.034	-0.82067	0.029	-0.56957	0.032	-0.54183
0.029	-0.0001267	0.034	-6.419e-05	0.027	-0.0001084	0.033	-0.82944	0.028	-0.57452	0.031	-0.55018
0.028	-0.0001308	0.033	-6.461e-05	0.026	-0.0001082	0.032	-0.8402	0.027	-0.5782	0.03	-0.55895
0.027	-0.0001298	0.032	-6.485e-05	0.025	-0.0001089	0.031	-0.85336	0.026	-0.58117	0.029	-0.56886
0.026	-0.0001321	0.031	-6.48e-05	0.024	-0.0001074	0.03	-0.8661	0.025	-0.58726	0.028	-0.57693
0.025	-0.0001332	0.03	-6.502e-05	0.023	-0.0001086	0.029	-0.87941	0.024	-0.59462	0.027	-0.58316
0.024	-0.000133	0.029	-6.555e-05	0.022	-0.0001088	0.028	-0.89455	0.023	-0.60226	0.026	-0.58868
0.023	-0.0001371	0.028	-6.65e-05	0.021	-0.0001163	0.027	-0.91253	0.022	-0.6075	0.025	-0.59519
0.022	-0.0001382	0.027	-6.762e-05	0.02	-0.0001105	0.026	-0.93149	0.021	-0.60948	0.024	-0.60283
0.021	-0.0001385	0.026	-6.847e-05	0.019	-0.0001115	0.025	-0.95258	0.02	-0.60991	0.023	-0.61401
0.02	-0.0001404	0.025	-6.866e-05	0.018	-0.000114	0.024	-0.9707	0.019	-0.61515	0.022	-0.62803
0.019	-0.0001461	0.024	-6.88e-05	0.017	-0.0001155	0.023	-0.99137	0.018	-0.6242	0.021	-0.64402
0.018	-0.0001525	0.023	-6.911e-05	0.016	-0.0001138	0.022	-1.01543	0.017	-0.63723	0.02	-0.65789
0.017	-0.0001578	0.022	-6.99e-05	0.015	-0.0001212	0.021	-1.04218	0.016	-0.65039	0.019	-0.66737
0.016	-0.0001609	0.021	-7.129e-05	0.014	-0.0001204	0.02	-1.06879	0.015	-0.66157	0.018	-0.67374
0.015	-0.0001607	0.02	-7.25e-05	0.013	-0.0001268	0.019	-1.09314	0.014	-0.67035	0.017	-0.68266
0.014	-0.0001714	0.019	-7.307e-05	0.012	-0.0001319	0.018	-1.11607	0.013	-0.68139	0.016	-0.7005
0.013	-0.0001729	0.018	-7.367e-05	0.011	-0.000136	0.017	-1.14126	0.012	-0.69441	0.015	-0.73135
0.012	-0.0001735	0.017	-7.45e-05	0.01	-0.000139	0.016	-1.16929	0.011	-0.71054	0.014	-0.76943
0.011	-0.0001784	0.016	-7.568e-05	0.009	-0.000144	0.015	-1.20099	0.01	-0.72725	0.013	-0.80425
0.01	-0.0001852	0.015	-7.719e-05	0.008	-0.0001453	0.014	-1.23326	0.009	-0.74296	0.012	-0.82972
0.009	-0.0001955	0.014	-7.823e-05	0.007	-0.0001518	0.013	-1.26341	0.008	-0.75655	0.011	-0.84487
0.008	-0.0001995	0.013	-7.881e-05	0.006	-0.0001577	0.012	-1.29667	0.007	-0.77098	0.01	-0.8569
0.007	-0.0001979	0.012	-7.964e-05	0.005	-0.000155	0.011	-1.3322	0.006	-0.78684	0.009	-0.87077
0.006	-0.0002123	0.011	-8.107e-05	0.004	-0.0001681	0.01	-1.37268	0.005	-0.80609	0.008	-0.89441
0.005	-0.0002224	0.01	-8.318e-05	0.003	-0.0001714	0.009	-1.41967	0.004	-0.82774	0.007	-0.92682
0.004	-0.0002422	0.009	-8.507e-05	0.002	-0.0001748	0.008	-1.4678	0.003	-0.8511	0.006	-0.97622
0.003	-0.0002482	0.008	-8.569e-05	0.001	-0.0001856	0.007	-1.51734	0.002	-0.8753	0.005	-1.0368
0.002	-0.0002582	0.007	-8.525e-05	0	-0.000196	0.006	-1.57537	0.001	-0.90149	0.004	-1.10743
0.001	-0.0002847	0.006	-8.455e-05	-0.001	-0.0002078	0.005	-1.64614	0	-0.92824	0.003	-1.17098
0	-0.0002954	0.005	-8.478e-05	-0.002	-0.0002111	0.004	-1.73248	-0.001	-0.9564	0.002	-1.22831
-0.001	-0.0003173	0.004	-8.669e-05	-0.003	-0.0002214	0.003	-1.83156	-0.002	-0.98613	0.001	-1.27091
-0.002	-0.0003283	0.003	-8.955e-05	-0.004	-0.0002278	0.002	-1.93489	-0.003	-1.01472	0	-1.32017
-0.003	-0.0003475	0.002	-9.252e-05	-0.005	-0.0002404	0.001	-2.04105	-0.004	-1.04544	-0.001	-1.37764
-0.004	-0.0003829	0.001	-9.534e-05	-0.006	-0.0002461	-1.73472e-18	-2.1557	-0.005	-1.08224	-0.002	-1.45223
-0.005	-0.0004021	0	-9.778e-05	-0.007	-0.000266	-0.001	-2.28167	-0.006	-1.12456	-0.003	-1.53715
-0.006	-0.0004559	-0.001	-9.961e-05	-0.008	-0.0002879	-0.002	-2.41472	-0.007	-1.17282	-0.004	-1.63199
-0.007	-0.0004873	-0.002	-0.0001013	-0.009	-0.0003156	-0.003	-2.55626	-0.008	-1.2242	-0.005	-1.72682
-0.008	-0.0005515	-0.003	-0.0001029	-0.01	-0.0003177	-0.004	-2.70205	-0.009	-1.2712	-0.006	-1.83015
-0.009	-0.0006148	-0.004	-0.000105	-0.011	-0.0003627	-0.005	-2.86058	-0.01	-1.31805	-0.007	-1.93772
-0.01	-0.0006599	-0.005	-0.000108	-0.012	-0.0003981	-0.006	-3.03892	-0.011	-1.36716	-0.008	-2.04812
-0.011	-0.0007382	-0.006	-0.0001113	-0.013	-0.0004303	-0.007	-3.23567	-0.012	-1.42109	-0.009	-2.16136
-0.012	-0.0007955	-0.007	-0.0001143	-0.014	-0.0004884	-0.008	-3.44798	-0.013	-1.48054	-0.01	-2.28309
-0.013	-0.0008822	-0.008	-0.0001181	-0.015	-0.0005425	-0.009	-3.66454	-0.014	-1.54423	-0.011	-2.40764
-0.014	-0.0009868	-0.009	-0.0001228	-0.016	-0.0006399	-0.01	-3.88535	-0.015	-1.61076	-0.012	-2.54352
-0.015	-0.00106	-0.01	-0.0001289	-0.017	-0.0007551	-0.011	-4.11607	-0.016	-1.67728	-0.013	-2.6879
-0.016	-0.00117	-0.011	-0.0001357	-0.018	-0.000865	-0.012	-4.3666	-0.017	-1.74522	-0.014	-2.83652
-0.017	-0.00126	-0.012	-0.0001425	-0.019	-0.0009868	-0.013	-4.6327	-0.018	-1.81458	-0.015	-2.98797
-0.018	-0.00135	-0.013	-0.0001485	-0.02	-0.0011	-0.014	-4.92286	-0.019	-1.88677	-0.016	-3.14367
-0.019	-0.00147	-0.014	-0.0001545	-0.021	-0.0012	-0.015	-5.2201	-0.02	-1.96178	-0.017	-3.30361
-0.02	-0.00154	-0.015	-0.0001597	-0.022	-0.00131	-0.016	-5.51734	-0.021	-2.04246	-0.018	-3.4678
-0.021	-0.00168	-0.016	-0.0001642	-0.023	-0.00142	-0.017	-5.82024	-0.022	-2.12739	-0.019	-3.63482
-0.022	-0.00184	-0.017	-0.000169	-0.024	-0.00154	-0.018	-6.13305	-0.023	-2.21798	-0.02	-3.80326
-0.023	-0.00196	-0.018	-0.0001747	-0.025	-0.00167	-0.019	-6.46143	-0.024	-2.31139	-0.021	-3.97452
-0.024	-0.00205	-0.019	-0.000182	-0.026	-0.0018	-0.02	-6.80538	-0.025	-2.40906	-0.022	-4.15145
-0.025	-0.00221	-0.02	-0.000191	-0.027	-0.00189	-0.021	-7.14367	-0.026	-2.50106	-0.023	-4.33404
-0.026	-0.00231	-0.021	-0.0002001	-0.028	-0.002	-0.022	-7.46355	-0.027	-2.59165	-0.024	-4.51805
-0.027	-0.00248	-0.022	-0.0002087	-0.029	-0.00211	-0.023	-7.78202	-0.028	-2.68224	-0.025	-4.70064
-0.028	-0.0027	-0.023	-0.0002171	-0.03	-0.00224	-0.024	-8.11182	-0.029	-2.7799	-0.026	-4.88747
-0.029	-0.0028	-0.024	-0.0002256	-0.031	-0.00236	-0.025	-8.46143	-0.03	-2.88323	-0.027	-5.07431
-0.03	-0.00299	-0.025	-0.000235	-0.032	-0.00247	-0.026	-8.82095	-0.031	-2.99505	-0.028	-5.26681
-0.031	-0.00318	-0.026	-0.0002459	-0.033	-0.00258	-0.027	-9.17764	-0.032	-3.1012	-0.029	-5.45789
-0.032	-0.00344	-0.027	-0.0002583	-0.034	-0.00271	-0.028	-9.52866	-0.033	-3.20453	-0.03	-5.63482
-0.033	-0.00363	-0.028	-0.000272	-0.035	-0.00283	-0.029	-9.8896	-0.034	-3.30502	-0.031	-5.79759
-0.034	-0.00393	-0.029	-0.0002866	-0.036	-0.00298	-0.03	-10.259	-0.035	-3.40977	-0.032	-5.94904
-0.035	-0.00424	-0.03	-0.0003012	-0.037	-0.00313	-0.031	-10.6214	-0.036	-3.52583	-0.033	-6.092
-0.036	-0.00445	-0.031	-0.0003162	-0.038	-0.00326	-0.032	-10.9639	-0.037	-3.65322	-0.034	-6.24628
-0.037	-0.00473	-0.032	-0.0003324	-0.039	-0.00341	-0.033	-11.2951	-0.038	-3.77778	-0.035	-6.41755
-0.038	-0.00508	-0.033	-0.0003503	-0.04	-0.00354	-0.034	-11.6277	-0.039	-3.89809	-0.036	-6.61288
-0.039	-0.00523	-0.034	-0.0003685	-0.041	-0.00365	-0.035	-11.9731	-0.04	-4.01274	-0.037	-6.82236
-0.04	-0.00557	-0.035	-0.000386	-0.042	-0.00381	-0.036	-12.3284	-0.041	-4.13163	-0.038	-7.0276
-0.041	-0.00606	-0.036	-0.0004019	-0.043	-0.00393	-0.037	-12.6737	-0.042	-4.26044	-0.039	-7.2201
-0.042	-0.00624	-0.037	-0.0004183	-0.044	-0.00404	-0.038	-13.0177	-0.043	-4.40198	-0.04	-7.39278
-0.043	-0.00663	-0.038	-0.000437	-0.045	-0.0042	-0.039	-13.3687	-0.044	-4.54069	-0.041	-7.56263
-0.044	-0.00705	-0.039	-0.0004584	-0.046	-0.00423	-0.04	-13.7325	-0.045	-4.67374	-0.042	-7.74664
-0.045	-0.00735	-0.04	-0.0004818	-0.047	-0.00443	-0.041	-14.0962	-0.046	-4.79406	-0.043	-7.92923
-0.046	-0.00798	-0.041	-0.0005064	-0.048	-0.00454	-0.042	-14.4515	-0.047	-4.90587	-0.044	-8.10757
-0.047	-0.00817	-0.042	-0.0005314	-0.049	-0.00469	-0.043	-14.7912	-0.048	-5.02052	-0.045	-8.27035
-0.048	-0.00859	-0.043	-0.0005576	-0.05	-0.00485	-0.044	-15.1309	-0.049	-5.1465	-0.046	-8.41897
-0.049	-0.00895	-0.044	-0.000585	-0.051	-0.00503	-0.045	-15.4706	-0.05	-5.28096	-0.047	-8.57325
-0.05	-0.0095	-0.045	-0.0006127	-0.052	-0.00513	-0.046	-15.8245	-0.051	-5.42534	-0.048	-8.73744
-0.051	-0.01005	-0.046	-0.0006409	-0.053	-0.0053	-0.047	-16.1925	-0.052	-5.5782	-0.049	-8.90304
-0.052	-0.01056	-0.047	-0.0006702	-0.054	-0.00543	-0.048	-16.5464	-0.053	-5.72399	-0.05	-9.08422
-0.053	-0.01143	-0.048	-0.0007013	-0.055	-0.00554	-0.049	-16.9002	-0.054	-5.8627	-0.051	-9.27955
-0.054	-0.01173	-0.049	-0.0007348	-0.056	-0.00574	-0.05	-17.2541	-0.055	-5.99009	-0.052	-9.49894
-0.055	-0.01135	-0.05	-0.0007697	-0.057	-0.00584	-0.051	-17.6221	-0.056	-6.11607	-0.053	-9.72965
-0.056	-0.01246	-0.051	-0.000805	-0.058	-0.00598	-0.052	-17.9618	-0.057	-6.24912	-0.054	-9.94621
-0.057	-0.0134	-0.052	-0.0008404	-0.059	-0.00608	-0.053	-18.3015	-0.058	-6.39774	-0.055	-10.1359
-0.058	-0.01342	-0.053	-0.0008762	-0.06	-0.00626	-0.054	-18.5987	-0.059	-6.54919	-0.056	-10.3043
-0.059	-0.01485	-0.054	-0.0009138	-0.061	-0.00639	-0.055	-18.9243	-0.06	-6.70064	-0.057	-10.4614
-0.06	-0.01508	-0.055	-0.0009541	-0.062	-0.00654	-0.056	-19.2357	-0.061	-6.84076	-0.058	-10.6185
-0.061	-0.01594	-0.056	-0.0009959	-0.063	-0.00666	-0.057	-19.5895	-0.062	-6.96957	-0.059	-10.7728
-0.062	-0.01718	-0.057	-0.00104	-0.064	-0.00686	-0.058	-19.9434	-0.063	-7.0828	-0.06	-10.9214
-0.063	-0.01774	-0.058	-0.00108	-0.065	-0.007	-0.059	-20.2972	-0.064	-7.18754	-0.061	-11.0729
-0.064	-0.01794	-0.059	-0.00112	-0.066	-0.0071	-0.06	-20.6511	-0.065	-7.2937	-0.062	-11.2413
-0.065	-0.01882	-0.06	-0.00116	-0.067	-0.00723	-0.061	-20.9766	-0.066	-7.41543	-0.063	-11.4367
-0.066	-0.02001	-0.061	-0.0012	-0.068	-0.00734	-0.062	-21.2597	-0.067	-7.55131	-0.064	-11.6362
-0.067	-0.02049	-0.062	-0.00124	-0.069	-0.00751	-0.063	-21.5004	-0.068	-7.69427	-0.065	-11.8443
-0.068	-0.02145	-0.063	-0.00129	-0.07	-0.00762	-0.064	-21.7551	-0.069	-7.83723	-0.066	-12.0467
--	--	-0.064	-0.00133	-0.071	-0.00782	-0.065	-22.0241	-0.07	-7.97735	-0.067	-12.225
--	--	-0.065	-0.00138	-0.072	-0.00803	-0.066	-22.3921	-0.071	-8.12031	-0.068	-12.3892
--	--	-0.066	-0.00142	-0.073	-0.00818	-0.067	-22.7884	-0.072	-8.26185	-0.069	-12.5464
--	--	-0.067	-0.00146	--	--	-0.068	-23.1847	-0.073	-8.39632	-0.07	-12.6865
--	--	-0.068	-0.0015	--	--	-0.069	-23.5244	-0.074	-8.51663	-0.071	-12.8323
--	--	-0.069	-0.00155	--	--	-0.07	-23.8217	-0.075	-8.62137	-0.072	-13.0007
--	--	-0.07	-0.0016	--	--	-0.071	-24.0764	-0.076	-8.73178	-0.073	-13.1861
--	--	-0.071	-0.00165	--	--	-0.072	-24.3595	-0.077	-8.862	-0.074	-13.3999
--	--	-0.072	-0.0017	--	--	-0.073	-24.6285	-0.078	-9.00637	-0.075	-13.6263
--	--	-0.073	-0.00174	--	--	-0.074	-24.8974	-0.079	-9.15357	-0.076	-13.8344
--	--	-0.074	-0.00179	--	--	-0.075	-25.1946	-0.08	-9.28662	-0.077	-13.9972
--	--	-0.075	-0.00183	--	--	-0.076	-25.506	-0.081	-9.40269	-0.078	-14.1401
--	--	-0.076	-0.00187	--	--	-0.077	-25.8174	-0.082	-9.52583	-0.079	-14.2817
--	--	-0.077	-0.00192	--	--	-0.078	-26.143	-0.083	-9.63482	-0.08	-14.4515
--	--	-0.078	-0.00197	--	--	-0.079	-26.4544	-0.084	-9.73815	-0.081	-14.6072
--	--	-0.079	-0.00202	--	--	-0.08	-26.7516	-0.085	-9.83298	-0.082	-14.7488
--	--	-0.08	-0.00208	--	--	-0.081	-27.0913	-0.086	-9.93206	-0.083	-14.862
--	--	-0.081	-0.00214	--	--	-0.082	-27.431	-0.087	-10.0637	-0.084	-14.9752
--	--	-0.082	-0.00219	--	--	-0.083	-27.6999	-0.088	-10.2265	-0.085	-15.1451
--	--	-0.083	-0.00225	--	--	-0.084	-27.9406	-0.089	-10.3864	-0.086	-15.3432
--	--	-0.084	-0.00231	--	--	-0.085	-28.1812	-0.09	-10.5308	-0.087	-15.5556
--	--	-0.085	-0.00236	--	--	-0.086	-28.4784	-0.091	-10.6369	-0.088	-15.7396
--	--	-0.086	-0.00242	--	--	-0.087	-28.8606	-0.092	-10.7219	-0.089	-15.8669
--	--	-0.087	-0.00247	--	--	-0.088	-29.2428	-0.093	-10.8125	-0.09	-15.9802
--	--	-0.088	-0.00253	--	--	-0.089	-29.5541	-0.094	-10.8988	-0.091	-16.1076
--	--	-0.089	-0.00259	--	--	-0.09	-29.7948	-0.095	-11.0049	-0.092	-16.2774
--	--	-0.09	-0.00266	--	--	-0.091	-29.9788	-0.096	-11.1352	-0.093	-16.4897
--	--	-0.091	-0.00273	--	--	-0.092	-30.1911	-0.097	-11.2739	-0.094	-16.6879
--	--	-0.092	-0.00281	--	--	-0.093	-30.46	-0.098	-11.4296	-0.095	-16.8719
--	--	-0.093	-0.00288	--	--	-0.094	-30.7714	-0.099	-11.5824	-0.096	-17.0418
--	--	-0.094	-0.00296	--	--	-0.095	-31.0687	-0.1	-11.6957	-0.097	-17.1691
--	--	-0.095	-0.00303	--	--	-0.096	-31.3517	-0.101	-11.799	-0.098	-17.3107
--	--	-0.096	-0.00311	--	--	-0.097	-31.6207	-0.102	-11.8854	-0.099	-17.4664
--	--	-0.097	-0.00318	--	--	-0.098	-31.8896	-0.103	-11.9674	-0.1	-17.6645
--	--	-0.098	-0.00325	--	--	-0.099	-32.1161	-0.104	-12.0651	-0.101	-17.891
--	--	-0.099	-0.00332	--	--	-0.1	-32.3567	-0.105	-12.1713	-0.102	-18.1175
--	--	-0.1	-0.00338	--	--	-0.101	-32.5549	-0.106	-12.2788	-0.103	-18.2873
--	--	-0.101	-0.00345	--	--	-0.102	-32.8238	-0.107	-12.4076	-0.104	-18.4006
--	--	-0.102	-0.00352	--	--	-0.103	-33.1635	-0.108	-12.528	-0.105	-18.443
--	--	-0.103	-0.00359	--	--	-0.104	-33.5598	-0.109	-12.6469	-0.106	-18.4713
--	--	-0.104	-0.00367	--	--	-0.105	-33.942	-0.11	-12.7601	-0.107	-18.5421
--	--	-0.105	-0.00374	--	--	-0.106	-34.2534	-0.111	-12.8606	-0.108	-18.6978
--	--	-0.106	-0.00382	--	--	-0.107	-34.4515	-0.112	-12.9568	-0.109	-18.9243
--	--	-0.107	-0.0039	--	--	-0.108	-34.6355	-0.113	-13.0686	-0.11	-19.1932
--	--	-0.108	-0.004	--	--	-0.109	-34.8337	-0.114	-13.1847	-0.111	-19.4763
--	--	-0.109	-0.0041	--	--	-0.11	-35.1309	-0.115	-13.3036	-0.112	-19.7169
--	--	-0.11	-0.00421	--	--	-0.111	-35.414	-0.116	-13.4352	-0.113	-19.9434
--	--	-0.111	-0.00431	--	--	-0.112	-35.6829	-0.117	-13.564	-0.114	-20.1415
--	--	-0.112	-0.0044	--	--	-0.113	-35.8953	-0.118	-13.6858	-0.115	-20.2972
--	--	-0.113	-0.0045	--	--	-0.114	-36.1076	-0.119	-13.7919	-0.116	-20.4105
--	--	-0.114	-0.00459	--	--	-0.115	-36.3199	-0.12	-13.8754	-0.117	-20.4954
--	--	-0.115	-0.00469	--	--	-0.116	-36.5747	-0.121	-13.9462	-0.118	-20.5803
--	--	-0.116	-0.00479	--	--	-0.117	-36.787	-0.122	-14.0495	-0.119	-20.7502
--	--	-0.117	-0.00489	--	--	-0.118	-36.971	-0.123	-14.1543	-0.12	-21.005
--	--	-0.118	-0.005	--	--	-0.119	-37.155	-0.124	-14.2534	-0.121	-21.288
--	--	-0.119	-0.00511	--	--	-0.12	-37.339	-0.125	-14.3383	-0.122	-21.5287
--	--	-0.12	-0.00522	--	--	-0.121	-37.5513	-0.126	-14.3949	-0.123	-21.7127
--	--	-0.121	-0.00533	--	--	-0.122	-37.7636	-0.127	-14.4798	-0.124	-21.8542
--	--	-0.122	-0.00544	--	--	-0.123	-37.9759	-0.128	-14.6072	-0.125	-21.9533
--	--	-0.123	-0.00555	--	--	-0.124	-38.1599	-0.129	-14.7488	-0.126	-22.0241
--	--	-0.124	-0.00566	--	--	-0.125	-38.3581	-0.13	-14.8903	-0.127	-22.0807
--	--	-0.125	-0.00578	--	--	-0.126	-38.5846	-0.131	-14.9752	-0.128	-22.1373
--	--	-0.126	-0.0059	--	--	-0.127	-38.811	-0.132	-15.046	-0.129	-22.2222
--	--	-0.127	-0.00603	--	--	-0.128	-39.0092	-0.133	-15.1168	-0.13	-22.3496
--	--	-0.128	-0.00615	--	--	-0.129	-39.1649	-0.134	-15.2017	-0.131	-22.5336
--	--	-0.129	-0.00627	--	--	-0.13	-39.264	-0.135	-15.3291	-0.132	-22.7318
--	--	-0.13	-0.00638	--	--	-0.131	-39.3489	-0.136	-15.4706	-0.133	-22.9016
--	--	-0.131	-0.0065	--	--	-0.132	-39.5046	-0.137	-15.598	-0.134	-23.0573
--	--	-0.132	-0.00662	--	--	-0.133	-39.7877	-0.138	-15.7112	-0.135	-23.2272
--	--	-0.133	-0.00675	--	--	-0.134	-40.1557	-0.139	-15.782	-0.136	-23.4253
--	--	-0.134	-0.00688	--	--	-0.135	-40.5237	-0.14	-15.8245	-0.137	-23.6377
--	--	-0.135	-0.00701	--	--	-0.136	-40.7643	-0.141	-15.8528	-0.138	-23.8217
--	--	-0.136	-0.00715	--	--	-0.137	-40.8917	-0.142	-15.8953	-0.139	-23.949
--	--	-0.137	-0.00729	--	--	-0.138	-40.8917	-0.143	-15.9802	-0.14	-24.0764
--	--	-0.138	-0.00743	--	--	-0.139	-40.92	-0.144	-16.1076	-0.141	-24.2463
--	--	-0.139	-0.00756	--	--	-0.14	-41.0333	-0.145	-16.235	-0.142	-24.5011
--	--	-0.14	-0.0077	--	--	-0.141	-41.2456	-0.146	-16.3765	-0.143	-24.77
--	--	-0.141	-0.00785	--	--	-0.142	-41.4721	-0.147	-16.518	-0.144	-24.954
--	--	-0.142	-0.00802	--	--	-0.143	-41.7551	-0.148	-16.6454	-0.145	-25.0531
--	--	-0.143	-0.00818	--	--	-0.144	-41.9958	-0.149	-16.787	-0.146	-25.1805
--	--	-0.144	-0.00833	--	--	-0.145	-42.2222	-0.15	-16.9144	-0.147	-25.3362
--	--	-0.145	-0.00847	--	--	-0.146	-42.4487	-0.151	-16.9993	-0.148	-25.6193
--	--	-0.146	-0.00861	--	--	-0.147	-42.6469	-0.152	-17.0842	-0.149	-25.9448
--	--	-0.147	-0.00876	--	--	-0.148	-42.8309	-0.153	-17.1408	-0.15	-26.143
--	--	-0.148	-0.00891	--	--	-0.149	-43.029	-0.154	-17.1974	-0.151	-26.242
--	--	-0.149	-0.00907	--	--	-0.15	-43.298	-0.155	-17.2682	-0.152	-26.2987
--	--	-0.15	-0.00923	--	--	-0.151	-43.5527	-0.156	-17.3531	-0.153	-26.3553
--	--	-0.151	-0.00939	--	--	-0.152	-43.85	-0.157	-17.4239	-0.154	-26.4544
--	--	-0.152	-0.00954	--	--	-0.153	-44.1047	-0.158	-17.5088	-0.155	-26.6242
--	--	-0.153	-0.00968	--	--	-0.154	-44.2888	-0.159	-17.5938	-0.156	-26.7799
--	--	-0.154	-0.00983	--	--	-0.155	-44.3737	-0.16	-17.6928	-0.157	-26.9073
--	--	-0.155	-0.00999	--	--	-0.156	-44.4444	-0.161	-17.8202	-0.158	-27.063
--	--	-0.156	-0.01017	--	--	-0.157	-44.5577	-0.162	-17.9335	-0.159	-27.1904
--	--	-0.157	-0.01035	--	--	-0.158	-44.8266	-0.163	-18.0042	-0.16	-27.3178
--	--	-0.158	-0.01051	--	--	-0.159	-45.1946	-0.164	-18.0609	-0.161	-27.4452
--	--	-0.159	-0.01066	--	--	-0.16	-45.5909	-0.165	-18.0892	-0.162	-27.5442
--	--	-0.16	-0.0108	--	--	-0.161	-45.8599	-0.166	-18.1599	-0.163	-27.615
--	--	-0.161	-0.01094	--	--	-0.162	-45.9731	-0.167	-18.2166	-0.164	-27.7424
--	--	-0.162	-0.01111	--	--	-0.163	-45.9306	-0.168	-18.3156	-0.165	-27.8981
--	--	-0.163	-0.01128	--	--	-0.164	-45.8599	-0.169	-18.4147	-0.166	-28.1529
--	--	-0.164	-0.01145	--	--	-0.165	-45.8882	-0.17	-18.4996	-0.167	-28.4359
--	--	-0.165	-0.01163	--	--	-0.166	-46.0722	-0.171	-18.5987	-0.168	-28.7049
--	--	-0.166	-0.01181	--	--	-0.167	-46.3553	-0.172	-18.712	-0.169	-28.8747
--	--	-0.167	-0.01198	--	--	-0.168	-46.6101	-0.173	-18.811	-0.17	-28.9455
--	--	-0.168	-0.01215	--	--	-0.169	-46.8648	-0.174	-18.9243	-0.171	-28.9313
--	--	-0.169	-0.01228	--	--	-0.17	-47.1479	-0.175	-19.0092	-0.172	-28.903
--	--	-0.17	-0.01238	--	--	-0.171	-47.4593	-0.176	-19.0658	-0.173	-28.903
--	--	-0.171	-0.01249	--	--	-0.172	-47.7707	-0.177	-19.1507	-0.174	-28.9738
--	--	-0.172	-0.01265	--	--	-0.173	-48.0113	-0.178	-19.264	-0.175	-29.0587
--	--	-0.173	-0.01284	--	--	-0.174	-48.0962	-0.179	-19.3914	-0.176	-29.1154
--	--	-0.174	-0.01305	--	--	-0.175	-48.252	-0.18	-19.5329	-0.177	-29.2003
--	--	-0.175	-0.01325	--	--	-0.176	-48.5067	-0.181	-19.632	-0.178	-29.356
--	--	-0.176	-0.01342	--	--	-0.177	-48.7615	-0.182	-19.7169	-0.179	-29.5683
--	--	-0.177	-0.01358	--	--	-0.178	-48.8889	-0.183	-19.816	-0.18	-29.8514
--	--	-0.178	-0.01376	--	--	-0.179	-48.9597	-0.184	-19.8868	-0.181	-30.1203
--	--	-0.179	-0.01397	--	--	-0.18	-49.0021	-0.185	-19.9434	-0.182	-30.3892
--	--	-0.18	-0.0142	--	--	-0.181	-49.1154	-0.186	-19.9717	-0.183	-30.6723
--	--	-0.181	-0.01445	--	--	-0.182	-49.2711	-0.187	-20	-0.184	-31.012
--	--	-0.182	-0.01469	--	--	-0.183	-49.3418	-0.188	-20.0566	-0.185	-31.3517
--	--	-0.183	-0.01489	--	--	-0.184	-49.3277	-0.189	-20.1699	-0.186	-31.6065
--	--	-0.184	-0.01505	--	--	-0.185	-49.3701	-0.19	-20.2548	-0.187	-31.6773
--	--	-0.185	-0.01522	--	--	-0.186	-49.5966	-0.191	-20.3539	-0.188	-31.6207
--	--	-0.186	-0.0154	--	--	-0.187	-49.9788	-0.192	-20.4954	-0.189	-31.465
--	--	-0.187	-0.01563	--	--	-0.188	-50.3751	-0.193	-20.6511	-0.19	-31.3376
--	--	-0.188	-0.01587	--	--	-0.189	-50.6299	-0.194	-20.7926	-0.191	-31.3659
--	--	-0.189	-0.01609	--	--	-0.19	-50.7148	-0.195	-20.9342	-0.192	-31.5216
--	--	-0.19	-0.01627	--	--	-0.191	-50.7289	-0.196	-21.0191	-0.193	-31.6914
--	--	-0.191	-0.01644	--	--	-0.192	-50.7856	-0.197	-21.0757	-0.194	-31.8754
--	--	-0.192	-0.01665	--	--	-0.193	-50.9413	-0.198	-21.1607	-0.195	-32.0028
--	--	-0.193	-0.01691	--	--	-0.194	-51.2244	-0.199	-21.2456	-0.196	-32.0594
--	--	-0.194	-0.01721	--	--	-0.195	-51.5924	-0.2	-21.3022	-0.197	-32.1444
--	--	-0.195	-0.01745	--	--	-0.196	-52.0453	-0.201	-21.3163	-0.198	-32.3142
--	--	-0.196	-0.0176	--	--	-0.197	-52.5973	-0.202	-21.3871	-0.199	-32.5832
--	--	-0.197	-0.01771	--	--	--	--	-0.203	-21.5145	-0.2	-32.9795
--	--	-0.198	-0.01786	--	--	--	--	-0.204	-21.6844	-0.201	-33.3333
--	--	-0.199	-0.01814	--	--	--	--	-0.205	-21.8401	-0.202	-33.4749
--	--	-0.2	-0.01857	--	--	--	--	-0.206	-21.925	-0.203	-33.4466
--	--	-0.201	-0.01907	--	--	--	--	-0.207	-21.925	-0.204	-33.3616
--	--	-0.202	-0.01956	--	--	--	--	-0.208	-21.9533	-0.205	-33.3899
--	--	-0.203	-0.01994	--	--	--	--	-0.209	-22.0099	-0.206	-33.673
--	--	-0.204	-0.02024	--	--	--	--	-0.21	-22.1515	-0.207	-33.9844
--	--	-0.205	-0.02051	--	--	--	--	-0.211	-22.3496	-0.208	-34.1684
--	--	-0.206	-0.02079	--	--	--	--	-0.212	-22.5195	-0.209	-34.1826
--	--	-0.207	-0.02108	--	--	--	--	-0.213	-22.661	-0.21	-34.126
--	--	-0.208	-0.02136	--	--	--	--	-0.214	-22.7459	-0.211	-34.1967
--	--	-0.209	-0.02161	--	--	--	--	-0.215	-22.8026	-0.212	-34.4657
--	--	-0.21	-0.02183	--	--	--	--	-0.216	-22.8592	-0.213	-34.7912
--	--	-0.211	-0.02203	--	--	--	--	-0.217	-22.9441	-0.214	-34.9752
--	--	-0.212	-0.02221	--	--	--	--	-0.218	-23.0715	-0.215	-35.0035
--	--	--	--	--	--	--	--	-0.219	-23.2272	-0.216	-34.9611
--	--	--	--	--	--	--	--	-0.22	-23.3687	-0.217	-35.046
--	--	--	--	--	--	--	--	-0.221	-23.4678	-0.218	-35.3715
--	--	--	--	--	--	--	--	-0.222	-23.5103	-0.219	-35.7396
--	--	--	--	--	--	--	--	-0.223	-23.5669	-0.22	-35.9377
--	--	--	--	--	--	--	--	-0.224	-23.5952	-0.221	-36.0226
--	--	--	--	--	--	--	--	-0.225	-23.6801	-0.222	-36.15
--	--	--	--	--	--	--	--	-0.226	-23.765	-0.223	-36.5464
--	--	--	--	--	--	--	--	-0.227	-23.8641	-0.224	-37.2399
--	--	--	--	--	--	--	--	-0.228	-23.9632	-0.225	-37.8627
--	--	--	--	--	--	--	--	-0.229	-24.1189	-0.226	-38.1033
--	--	--	--	--	--	--	--	-0.23	-24.2888	-0.227	-38.0326
--	--	--	--	--	--	--	--	-0.231	-24.4303	-0.228	-37.8627
--	--	--	--	--	--	--	--	-0.232	-24.4869	-0.229	-37.7636
--	--	--	--	--	--	--	--	-0.233	-24.5011	-0.23	-37.7778
--	--	--	--	--	--	--	--	-0.234	-24.5152	-0.231	-37.8061
--	--	--	--	--	--	--	--	-0.235	-24.6001	-0.232	-37.7495
--	--	--	--	--	--	--	--	-0.236	-24.77	-0.233	-37.6362
--	--	--	--	--	--	--	--	-0.237	-24.9823	-0.234	-37.4381
--	--	--	--	--	--	--	--	-0.238	-25.138	-0.235	-37.1975
--	--	--	--	--	--	--	--	-0.239	-25.2512	-0.236	-37.0134
--	--	--	--	--	--	--	--	-0.24	-25.3079	-0.237	-37.0559
--	--	--	--	--	--	--	--	-0.241	-25.4069	-0.238	-37.3531
--	--	--	--	--	--	--	--	-0.242	-25.5343	-0.239	-37.8202
--	--	--	--	--	--	--	--	-0.243	-25.69	-0.24	-38.259
--	--	--	--	--	--	--	--	-0.244	-25.8174	-0.241	-38.5704
--	--	--	--	--	--	--	--	-0.245	-25.8882	-0.242	-38.8818
--	--	--	--	--	--	--	--	-0.246	-25.9023	-0.243	-39.08
--	--	--	--	--	--	--	--	-0.247	-25.959	-0.244	-39.179
--	--	--	--	--	--	--	--	-0.248	-26.0297	-0.245	-39.2923
--	--	--	--	--	--	--	--	-0.249	-26.1288	-0.246	-39.4338
--	--	--	--	--	--	--	--	-0.25	-26.2279	-0.247	-39.6603
--	--	--	--	--	--	--	--	-0.251	-26.3411	-0.248	-40.0425
--	--	--	--	--	--	--	--	-0.252	-26.4685	-0.249	-40.2406
--	--	--	--	--	--	--	--	-0.253	-26.6242	-0.25	-40.1982
--	--	--	--	--	--	--	--	-0.254	-26.7516	-0.251	-40.0849
--	--	--	--	--	--	--	--	-0.255	-26.8082	-0.252	-39.9575
--	--	--	--	--	--	--	--	-0.256	-26.8507	-0.253	-39.9292
--	--	--	--	--	--	--	--	-0.257	-26.9214	-0.254	-40.1132
--	--	--	--	--	--	--	--	-0.258	-27.0771	-0.255	-40.2548
--	--	--	--	--	--	--	--	-0.259	-27.2612	-0.256	-40.2972
--	--	--	--	--	--	--	--	-0.26	-27.431	-0.257	-40.3255
--	--	--	--	--	--	--	--	-0.261	-27.5159	-0.258	-40.2972
--	--	--	--	--	--	--	--	-0.262	-27.5867	-0.259	-40.2831
--	--	--	--	--	--	--	--	-0.263	-27.6433	-0.26	-40.3255
--	--	--	--	--	--	--	--	-0.264	-27.7707	-0.261	-40.2689
--	--	--	--	--	--	--	--	-0.265	-27.9264	-0.262	-40.0566
--	--	--	--	--	--	--	--	-0.266	-28.0538	-0.263	-39.8443
--	--	--	--	--	--	--	--	-0.267	-28.167	-0.264	-39.6461
--	--	--	--	--	--	--	--	-0.268	-28.252	-0.265	-39.6745
--	--	--	--	--	--	--	--	-0.269	-28.2944	-0.266	-39.8302
--	--	--	--	--	--	--	--	-0.27	-28.4218	-0.267	-40.0142
--	--	--	--	--	--	--	--	-0.271	-28.5775	-0.268	-40.1274
--	--	--	--	--	--	--	--	-0.272	-28.7049	-0.269	-40.2548
--	--	--	--	--	--	--	--	-0.273	-28.8181	-0.27	-40.4105
--	--	--	--	--	--	--	--	-0.274	-28.8889	-0.271	-40.7926
--	--	--	--	--	--	--	--	-0.275	-28.9597	-0.272	-41.2456
--	--	--	--	--	--	--	--	-0.276	-29.1154	-0.273	-41.8259
--	--	--	--	--	--	--	--	-0.277	-29.356	-0.274	-42.4345
--	--	--	--	--	--	--	--	-0.278	-29.6249	-0.275	-42.9582
--	--	--	--	--	--	--	--	-0.279	-29.8797	-0.276	-43.2413
--	--	--	--	--	--	--	--	-0.28	-30.0354	-0.277	-43.2413
--	--	--	--	--	--	--	--	-0.281	-30.1062	-0.278	-42.9724
--	--	--	--	--	--	--	--	-0.282	-30.1345	-0.279	-42.7318
--	--	--	--	--	--	--	--	-0.283	-30.1769	-0.28	-42.661
--	--	--	--	--	--	--	--	-0.284	-30.2618	-0.281	-42.6469
--	--	--	--	--	--	--	--	-0.285	-30.4034	-0.282	-42.661
--	--	--	--	--	--	--	--	-0.286	-30.4883	-0.283	-42.6044
--	--	--	--	--	--	--	--	-0.287	-30.5874	-0.284	-42.5053
--	--	--	--	--	--	--	--	-0.288	-30.6723	-0.285	-42.5619
--	--	--	--	--	--	--	--	-0.289	-30.7714	-0.286	-42.7742
--	--	--	--	--	--	--	--	-0.29	-30.8705	-0.287	-42.9582
--	--	--	--	--	--	--	--	-0.291	-30.9696	-0.288	-43.0856
--	--	--	--	--	--	--	--	-0.292	-31.0262	-0.289	-43.213
--	--	--	--	--	--	--	--	-0.293	-31.1394	-0.29	-43.4678
--	--	--	--	--	--	--	--	-0.294	-31.3376	-0.291	-43.9915
--	--	--	--	--	--	--	--	-0.295	-31.5782	-0.292	-44.586
--	--	--	--	--	--	--	--	-0.296	-31.7905	-0.293	-44.9965
--	--	--	--	--	--	--	--	-0.297	-31.9604	-0.294	-45.0389
--	--	--	--	--	--	--	--	-0.298	-32.0453	-0.295	-44.6426
--	--	--	--	--	--	--	--	-0.299	-32.1444	-0.296	-44.0198
--	--	--	--	--	--	--	--	-0.3	-32.3001	-0.297	-43.4819
--	--	--	--	--	--	--	--	-0.301	-32.4416	-0.298	-43.1706
--	--	--	--	--	--	--	--	-0.302	-32.5549	-0.299	-43.2555
--	--	--	--	--	--	--	--	-0.303	-32.6398	-0.3	-43.6093
--	--	--	--	--	--	--	--	-0.304	-32.7247	-0.301	-43.9207
--	--	--	--	--	--	--	--	-0.305	-32.8662	-0.302	-44.1047
--	--	--	--	--	--	--	--	-0.306	-33.0078	-0.303	-44.133
--	--	--	--	--	--	--	--	-0.307	-33.121	-0.304	-44.0057
--	--	--	--	--	--	--	--	-0.308	-33.2059	-0.305	-43.9207
--	--	--	--	--	--	--	--	-0.309	-33.2626	-0.306	-43.9349
--	--	--	--	--	--	--	--	-0.31	-33.3192	-0.307	-43.9066
--	--	--	--	--	--	--	--	-0.311	-33.4183	-0.308	-43.8641
--	--	--	--	--	--	--	--	-0.312	-33.5315	-0.309	-43.8217
--	--	--	--	--	--	--	--	-0.313	-33.6447	-0.31	-43.9349
--	--	--	--	--	--	--	--	-0.314	-33.8429	-0.311	-44.4303
--	--	--	--	--	--	--	--	-0.315	-34.0835	-0.312	-45.2371
--	--	--	--	--	--	--	--	-0.316	-34.3949	-0.313	-45.9165
--	--	--	--	--	--	--	--	-0.317	-34.7204	-0.314	-46.3411
--	--	--	--	--	--	--	--	-0.318	-35.0318	-0.315	-46.3553
--	--	--	--	--	--	--	--	-0.319	-35.1451	-0.316	-46.1288
--	--	--	--	--	--	--	--	-0.32	-35.1734	-0.317	-45.8882
--	--	--	--	--	--	--	--	-0.321	-35.1026	-0.318	-45.7325
--	--	--	--	--	--	--	--	-0.322	-35.0602	-0.319	-45.6334
--	--	--	--	--	--	--	--	-0.323	-35.1309	-0.32	-45.8316
--	--	--	--	--	--	--	--	-0.324	-35.3999	-0.321	-46.2137
--	--	--	--	--	--	--	--	-0.325	-35.6122	-0.322	-46.5251
--	--	--	--	--	--	--	--	-0.326	-35.8245	-0.323	-46.6101
--	--	--	--	--	--	--	--	-0.327	-35.966	-0.324	-46.4685
--	--	--	--	--	--	--	--	-0.328	-36.1076	-0.325	-46.3411
--	--	--	--	--	--	--	--	-0.329	-36.2916	-0.326	-46.4119
--	--	--	--	--	--	--	--	-0.33	-36.5181	-0.327	-46.5959
--	--	--	--	--	--	--	--	-0.331	-36.6596	-0.328	-46.5534
--	--	--	--	--	--	--	--	-0.332	-36.6737	-0.329	-46.3411
--	--	--	--	--	--	--	--	-0.333	-36.702	-0.33	-46.1713
--	--	--	--	--	--	--	--	-0.334	-36.8294	-0.331	-46.4402
--	--	--	--	--	--	--	--	-0.335	-37.0276	-0.332	-46.879
--	--	--	--	--	--	--	--	-0.336	-37.2682	-0.333	-47.0771
--	--	--	--	--	--	--	--	-0.337	-37.4664	-0.334	-46.8648
--	--	--	--	--	--	--	--	-0.338	-37.523	-0.335	-46.3836
--	--	--	--	--	--	--	--	-0.339	-37.5371	-0.336	-46.0722
--	--	--	--	--	--	--	--	-0.34	-37.5655	-0.337	-46.2704
--	--	--	--	--	--	--	--	-0.341	-37.6221	-0.338	-46.695
--	--	--	--	--	--	--	--	-0.342	-37.7636	-0.339	-47.0205
--	--	--	--	--	--	--	--	-0.343	-37.9759	-0.34	-47.1762
--	--	--	--	--	--	--	--	-0.344	-38.2166	-0.341	-47.1904
--	--	--	--	--	--	--	--	-0.345	-38.4289	-0.342	-47.4168
--	--	--	--	--	--	--	--	-0.346	-38.5704	-0.343	-47.8839
--	--	--	--	--	--	--	--	-0.347	-38.6553	-0.344	-48.3793
--	--	--	--	--	--	--	--	-0.348	-38.7403	-0.345	-48.6341
--	--	--	--	--	--	--	--	-0.349	-38.8677	-0.346	-48.5775
--	--	--	--	--	--	--	--	-0.35	-39.0234	-0.347	-48.5067
--	--	--	--	--	--	--	--	-0.351	-39.1932	-0.348	-48.8747
--	--	--	--	--	--	--	--	-0.352	-39.2923	-0.349	-49.6674
--	--	--	--	--	--	--	--	-0.353	-39.2781	-0.35	-50.5166
--	--	--	--	--	--	--	--	-0.354	-39.264	-0.351	-51.0545
--	--	--	--	--	--	--	--	-0.355	-39.264	-0.352	-51.2244
--	--	--	--	--	--	--	--	-0.356	-39.3206	-0.353	-51.2951
--	--	--	--	--	--	--	--	-0.357	-39.4621	-0.354	-51.5216
--	--	--	--	--	--	--	--	-0.358	-39.632	-0.355	-51.9604
--	--	--	--	--	--	--	--	-0.359	-39.7877	-0.356	-52.1585
--	--	--	--	--	--	--	--	-0.36	-39.9858	-0.357	-51.7764
--	--	--	--	--	--	--	--	-0.361	-40.1698	-0.358	-51.2385
--	--	--	--	--	--	--	--	-0.362	-40.2972	-0.359	-50.7431
--	--	--	--	--	--	--	--	-0.363	-40.4246	-0.36	-50.46
--	--	--	--	--	--	--	--	-0.364	-40.4671	-0.361	-50.5733
--	--	--	--	--	--	--	--	-0.365	-40.5379	-0.362	-50.7148
--	--	--	--	--	--	--	--	-0.366	-40.7077	-0.363	-50.7148
--	--	--	--	--	--	--	--	-0.367	-40.8917	-0.364	-50.7148
--	--	--	--	--	--	--	--	-0.368	-41.0899	-0.365	-50.644
--	--	--	--	--	--	--	--	-0.369	-41.1748	-0.366	-50.5308
--	--	--	--	--	--	--	--	-0.37	-41.189	-0.367	-50.3468
--	--	--	--	--	--	--	--	-0.371	-41.1465	-0.368	-50.1203
--	--	--	--	--	--	--	--	-0.372	-41.005	-0.369	-50.3609
--	--	--	--	--	--
--	--	--	--	--	--
--	--	--	--	--	--
--	--	--	--	--	--
--	--	--	--	--	--
--	--	--	--	--	--
--	--	--	--	--	--
--	--	--	--	--	--
--	--	--	--	--	--
--	--	--	--	--	--
--	--	--	--	--	--
--	--	--	--	--	--
--	--	--	--	--	--
--	--	--	--	--	--
--	--	--	--	--	--
--	--	--	--	--	--
--	--	--	--	--	--
--	--	--	--	--	--
--	--	--	--	--	--
--	--	--	--	--	--
--	--	--	--	--	--
--	--	--	--	--	--
--	--	--	--	--	--
--	--	--	--	--	--
--	--	--	--	--	--
--	--	--	--	--	--
--	--	--	--	--	--
--	--	--	--	--	--
--	--	--	--	--	--
--	--	--	--	--	--
--	--	--	--	--	--
--	--	--	--	--	--
--	--	--	--	--	--
--	--	--	--	--	--
--	--	--	--	--	--
--	--	--	--	--	--
--	--	--	--	--	--
--	--	--	--	--	--
--	--	--	--	--	--
--	--	--	--	--	--
--	--	--	--	--	--
--	--	--	--	--	--
--	--	--	--	--	--
--	--	--	--	--	--
--	--	--	--	--	--
--	--	--	--	--	--
--	--	--	--	--	--
--	--	--	--	--	--
--	--	--	--	--	--
--	--	--	--	--	--
--	--	--	--	--	--
--	--	--	--	--	--
--	--	--	--	--	--
--	--	--	--	--	--
--	--	--	--	--	--
--	--	--	--	--	--
--	--	--	--	--	--
--	--	--	--	--	--
--	--	--	--	--	--
--	--	--	--	--	--
--	--	--	--	--	--
--	--	--	--	--	--
--	--	--	--	--	--
--	--	--	--	--	--
--	--	--	--	--	--
--	--	--	--	--	--
--	--	--	--	--	--
--	--	--	--	--	--
--	--	--	--	--	--
--	--	--	--	--	--
--	--	--	--	--	--
--	--	--	--	--	--
--	--	--	--	--	--
--	--	--	--	--	--
--	--	--	--	--	--
--	--	--	--	--	--
--	--	--	--	--	--
--	--	--	--	--	--
--	--	--	--	--	--
--	--	--	--	--	--
--	--	--	--	--	--
--	--	--	--	--	--
--	--	--	--	--	--
--	--	--	--	--	--
--	--	--	--	--	--
--	--	--	--	--	--
--	--	--	--	--	--
--	--	--	--	--	--
--	--	--	--	--	--
--	--	--	--	--	--
--	--	--	--	--	--
--	--	--	--	--	--
--	--	--	--	--	--
--	--	--	--	--	--
--	--	--	--	--	--
--	--	--	--	--	--
--	--	--	--	--	--
--	--	--	--	--	--
--	--	--	--	--	--
--	--	--	--	--	--
--	--	--	--	--	--
--	--	--	--	--	--
--	--	--	--	--	--
--	--	--	--	--	--
--	--	--	--	--	--
--	--	--	--	--	--
--	--	--	--	--	--
--	--	--	--	--	--
--	--	--	--	--	--
--	--	--	--	--	--
--	--	--	--	--	--
--	--	--	--	--	--
--	--	--	--	--	--
--	--	--	--	--	--
--	--	--	--	--	--
--	--	--	--	--	--
--	--	--	--	--	--
--	--	--	--	--	--
--	--	--	--	--	--
--	--	--	--	--	--
--	--	--	--	--	--
--	--	--	--	--	--
--	--	--	--	--	--
--	--	--	--	--	--
--	--	--	--	--	--
--	--	--	--	--	--
--	--	--	--	--	--
--	--	--	--	--	--
--	--	--	--	--	--
--	--	--	--	--	--
--	--	--	--	--	--
--	--	--	--	--	--
--	--	--	--	--	--
--	--	--	--	--	--
--	--	--	--	--	--
--	--	--	--	--	--
--	--	--	--	--	--
--	--	--	--	--	--
--	--	--	--	--	--
--	--	--	--	--	--
--	--	--	--	--	--
--	--	--	--	--	--
--	--	--	--	--	--
--	--	--	--	--	--
--	--	--	--	--	--
--	--	--	--	--	--
--	--	--	--	--	--
--	--	--	--	--	--
--	--	--	--	--	--
--	--	--	--	--	--
--	--	--	--	--	--
--	--	--	--	--	--
--	--	--	--	--	--
--	--	--	--	--	--
--	--	--	--	--	--
--	--	--	--	--	--
--	--	--	--	--	--
--	--	--	--	--	--
--	--	--	--	--	--
--	--	--	--	--	--
--	--	--	--	--	--
--	--	--	--	--	--
--	--	--	--	--	--
--	--	--	--	--	--
--	--	--	--	--	--
--	--	--	--	--	--
--	--	--	--	--	--
--	--	--	--	--	--
--	--	--	--	--	--
--	--	--	--	--	--
--	--	--	--	--	--
--	--	--	--	--	--
--	--	--	--	--	--
--	--	--	--	--	--
--	--	--	--	--	--
--	--	--	--	--	--
--	--	--	--	--	--
--	--	--	--	--	--
--	--	--	--	--	--
--	--	--	--	--	--
--	--	--	--	--	--
--	--	--	--	--	--
--	--	--	--	--	--
--	--	--	--	--	--
--	--	--	--	--	--
--	--	--	--	--	--
--	--	--	--	--	--
--	--	--	--	--	--
--	--	--	--	--	--
--	--	--	--	--	--
--	--	--	--	--	--
--	--	--	--	--	--
--	--	--	--	--	--
--	--	--	--	--	--
--	--	--	--	--	--
--	--	--	--	--	--
--	--	--	--	--	--
--	--	--	--	--	--
--	--	--	--	--	--
--	--	--	--	--	--

## Sheet: Fig.2d
0.5 M H2SO4						1.0 M PBS
B-Os		Os		Pt/C		B-Os		Os		Pt/C
0.62531	0	0.50208	0.024	0.47255	0.001	0.50782	0.007	0.48938	0.032	0.49529	0.016
0.65637	0.001	0.51981	0.025	0.47939	0.002	0.53542	0.008	0.50362	0.033	0.51684	0.017
0.67117	0.002	0.5395	0.026	0.50008	0.003	0.56187	0.009	0.51703	0.034	0.53791	0.018
0.69586	0.003	0.56087	0.027	0.51246	0.004	0.58728	0.01	0.53058	0.035	0.55834	0.019
0.73799	0.004	0.58331	0.028	0.53584	0.005	0.61234	0.011	0.54512	0.036	0.57801	0.02
0.75924	0.005	0.60602	0.029	0.54601	0.006	0.638	0.012	0.56053	0.037	0.59714	0.021
0.81377	0.006	0.6276	0.03	0.57978	0.007	0.66369	0.013	0.57509	0.038	0.61605	0.022
0.8427	0.007	0.6487	0.031	0.61414	0.008	0.69007	0.014	0.58871	0.039	0.63475	0.023
0.89645	0.008	0.6704	0.032	0.65404	0.009	0.71553	0.015	0.60129	0.04	0.6528	0.024
0.94364	0.009	0.69318	0.033	0.71445	0.011	0.73958	0.016	0.61398	0.041	0.67001	0.025
0.97438	0.01	0.71518	0.034	0.75489	0.012	0.76279	0.017	0.62731	0.042	0.68694	0.026
1.02308	0.011	0.73533	0.035	0.78867	0.013	0.78553	0.018	0.6415	0.043	0.70323	0.027
		0.75286	0.036	0.84368	0.014	0.80818	0.019	0.65498	0.044	0.7194	0.028
		0.77023	0.037	0.8893	0.015	0.83071	0.02	0.66752	0.045	0.73488	0.029
		0.78922	0.038	0.96101	0.016	0.85177	0.021	0.67856	0.046	0.74873	0.03
		0.80999	0.039	--	--	0.8708	0.022	0.68857	0.047	0.7611	0.031
		0.83161	0.04	--	--	0.88895	0.023	0.6986	0.048	0.7723	0.032
		0.85324	0.041	--	--	0.90697	0.024	0.70937	0.049	0.78261	0.033
		0.87416	0.042	--	--	0.9253	0.025	0.72057	0.05	0.79348	0.034
		0.89506	0.043	--	--	0.94337	0.026	0.73228	0.051	0.80522	0.035
		0.9159	0.044	--	--	0.96058	0.027	0.74435	0.052	0.81824	0.036
		0.93599	0.045	--	--	0.97689	0.028	0.75555	0.053	0.83179	0.037
		0.95553	0.046	--	--	0.99303	0.029	0.76595	0.054	0.84466	0.038
		0.97495	0.047	--	--	--	--	0.77529	0.055	0.8564	0.039
		0.99465	0.048	--	--	--	--	0.78433	0.056	0.86666	0.04
		1.01491	0.049	--	--	--	--	0.79367	0.057	0.87653	0.041
						--	--	0.80388	0.058	0.88697	0.042
						--	--	0.81404	0.059	0.89708	0.043
						--	--	0.82397	0.06	0.90674	0.044
						--	--	0.83296	0.061	0.91538	0.045
						--	--	0.84106	0.062	0.92311	0.046
						--	--	0.84806	0.063	0.931	0.047
						--	--	0.85443	0.064	0.93924	0.048
						--	--	0.8608	0.065	0.94739	0.049
						--	--	0.86799	0.066	0.95614	0.05
						--	--	0.87588	0.067	0.96538	0.051
						--	--	0.88402	0.068	0.97553	0.052
						--	--	0.89202	0.069	0.98595	0.053
						--	--	0.89971	0.07	0.99551	0.054
						--	--	0.90743	0.071	1.00372	0.055
						--	--	0.91493	0.072	--	--
						--	--	0.92194	0.073	--	--
						--	--	0.92812	0.074	--	--
						--	--	0.93343	0.075	--	--
						--	--	0.93896	0.076	--	--
						--	--	0.94539	0.077	--	--
						--	--	0.9524	0.078	--	--
						--	--	0.95944	0.079	--	--
						--	--	0.96571	0.08	--	--
						--	--	0.97111	0.081	--	--
						--	--	0.97676	0.082	--	--
						--	--	0.9817	0.083	--	--
						--	--	0.98633	0.084	--	--
						--	--	0.99054	0.085	--	--
						--	--	0.99489	0.086	--	--
						--	--	1.00061	0.087	--	--

## Sheet: Fig.2e
	0.5 M H2SO4	1.0 M KOH	1.0 M PBS
Os	48	75	87
Pt/C	16	46	62
B-Os	12	19	33

## Sheet: Fig.2f
	MA	PA
B-Os	1175.36	83.33
Os	241.46	17.11
Pt/C	561.39	13.32
