# Supplementary material for: Interstitial boron-triggered electron-deficient Os aerogels for enhanced pH-universal hydrogen evolution
Source: Nat Commun. 2022 Mar 3;13:1143. doi: 10.1038/s41467-022-28805-8 (PMC8894469; doi:10.1038/s41467-022-28805-8)
Supplement: Supplementary file 2 — Source Data [file 41467_2022_28805_MOESM2_ESM.zip › Fig.3(a, b, c, d, e, f, g).xlsx]

## Sheet: Fig.3a
0.024	-9.336e-05	0.024	-0.0001086	0.024	-0.0001499	0.024	-0.0001886	0.024	-0.0002129	0.024	-0.0002473	0.024	-0.0002836
0.025	-3.206e-05	0.025	-3.7e-05	0.025	-6.018e-05	0.025	-8.553e-05	0.025	-0.0001048	0.025	-0.0001319	0.025	-0.0001566
0.026	-7.043e-06	0.026	-6.894e-06	0.026	-1.748e-05	0.026	-3.186e-05	0.026	-4.231e-05	0.026	-5.99e-05	0.026	-7.901e-05
0.027	5.273e-06	0.027	9.022e-06	0.027	6.304e-06	0.027	1.559e-07	0.027	-5.278e-06	0.027	-1.363e-05	0.027	-2.695e-05
0.028	1.449e-05	0.028	2.144e-05	0.028	2.201e-05	0.028	2.139e-05	0.028	2.127e-05	0.028	1.637e-05	0.028	1.245e-05
0.029	2.159e-05	0.029	3.038e-05	0.029	3.587e-05	0.029	3.802e-05	0.029	4.248e-05	0.029	4.181e-05	0.029	3.949e-05
0.03	2.751e-05	0.03	3.833e-05	0.03	4.421e-05	0.03	5.083e-05	0.03	5.548e-05	0.03	6.087e-05	0.03	6.054e-05
0.031	3.255e-05	0.031	4.536e-05	0.031	5.403e-05	0.031	6.197e-05	0.031	6.99e-05	0.031	7.379e-05	0.031	7.989e-05
0.032	3.662e-05	0.032	5.129e-05	0.032	6.164e-05	0.032	7.003e-05	0.032	7.952e-05	0.032	8.815e-05	0.032	9.426e-05
0.033	4.045e-05	0.033	5.485e-05	0.033	6.647e-05	0.033	7.91e-05	0.033	9.009e-05	0.033	9.791e-05	0.033	0.0001047
0.034	4.412e-05	0.034	6.047e-05	0.034	7.375e-05	0.034	8.509e-05	0.034	9.818e-05	0.034	0.0001073	0.034	0.0001181
0.035	4.665e-05	0.035	6.366e-05	0.035	7.929e-05	0.035	9.25e-05	0.035	0.000104	0.035	0.0001178	0.035	0.0001276
0.036	4.931e-05	0.036	6.857e-05	0.036	8.298e-05	0.036	9.769e-05	0.036	0.0001126	0.036	0.0001239	0.036	0.000135
0.037	5.191e-05	0.037	7.117e-05	0.037	8.806e-05	0.037	0.0001029	0.037	0.0001174	0.037	0.0001305	0.037	0.0001435
0.038	5.411e-05	0.038	7.456e-05	0.038	9.047e-05	0.038	0.0001068	0.038	0.0001244	0.038	0.0001396	0.038	0.000152
0.039	5.655e-05	0.039	7.744e-05	0.039	9.588e-05	0.039	0.0001125	0.039	0.0001289	0.039	0.0001437	0.039	0.0001577
0.04	5.817e-05	0.04	8.007e-05	0.04	9.952e-05	0.04	0.0001159	0.04	0.0001334	0.04	0.00015	0.04	0.0001643
0.041	6.014e-05	0.041	8.204e-05	0.041	0.0001015	0.041	0.0001211	0.041	0.0001405	0.041	0.0001561	0.041	0.0001732
0.042	6.186e-05	0.042	8.529e-05	0.042	0.0001066	0.042	0.0001249	0.042	0.0001421	0.042	0.0001586	0.042	0.0001763
0.043	6.259e-05	0.043	8.63e-05	0.043	0.0001075	0.043	0.0001275	0.043	0.000146	0.043	0.0001642	0.043	0.0001801
0.044	6.458e-05	0.044	8.98e-05	0.044	0.0001103	0.044	0.0001303	0.044	0.0001492	0.044	0.0001698	0.044	0.0001881
0.045	6.629e-05	0.045	9.07e-05	0.045	0.0001142	0.045	0.0001346	0.045	0.0001546	0.045	0.0001719	0.045	0.0001912
0.046	6.738e-05	0.046	9.279e-05	0.046	0.0001148	0.046	0.0001363	0.046	0.0001581	0.046	0.0001772	0.046	0.0001938
0.047	6.854e-05	0.047	9.451e-05	0.047	0.0001179	0.047	0.0001403	0.047	0.0001593	0.047	0.000181	0.047	0.0002004
0.048	6.94e-05	0.048	9.681e-05	0.048	0.0001209	0.048	0.0001416	0.048	0.0001646	0.048	0.000183	0.048	0.0002045
0.049	7.072e-05	0.049	9.759e-05	0.049	0.0001216	0.049	0.0001456	0.049	0.0001661	0.049	0.0001886	0.049	0.0002055
0.05	7.146e-05	0.05	0.0001	0.05	0.0001246	0.05	0.0001467	0.05	0.0001708	0.05	0.0001903	0.05	0.0002115
0.051	7.231e-05	0.051	0.0001006	0.051	0.0001256	0.051	0.00015	0.051	0.0001721	0.051	0.0001929	0.051	0.0002152
0.052	7.318e-05	0.052	0.0001025	0.052	0.0001273	0.052	0.000152	0.052	0.0001745	0.052	0.0001987	0.052	0.0002173
0.053	7.427e-05	0.053	0.000103	0.053	0.0001303	0.053	0.0001544	0.053	0.0001789	0.053	0.0001995	0.053	0.0002213
0.054	7.466e-05	0.054	0.0001048	0.054	0.0001306	0.054	0.0001558	0.054	0.0001788	0.054	0.0002027	0.054	0.0002252
0.055	7.606e-05	0.055	0.0001059	0.055	0.000133	0.055	0.0001584	0.055	0.0001834	0.055	0.0002065	0.055	0.0002263
0.056	7.6e-05	0.056	0.0001074	0.056	0.0001344	0.056	0.0001595	0.056	0.0001835	0.056	0.0002064	0.056	0.0002288
0.057	7.708e-05	0.057	0.0001077	0.057	0.0001347	0.057	0.0001617	0.057	0.0001866	0.057	0.000211	0.057	0.0002344
0.058	7.788e-05	0.058	0.0001094	0.058	0.0001377	0.058	0.000163	0.058	0.0001895	0.058	0.000214	0.058	0.0002349
0.059	7.84e-05	0.059	0.000109	0.059	0.0001388	0.059	0.0001653	0.059	0.0001887	0.059	0.0002136	0.059	0.0002377
0.06	7.941e-05	0.06	0.0001115	0.06	0.0001396	0.06	0.0001665	0.06	0.0001943	0.06	0.0002182	0.06	0.0002423
0.061	7.992e-05	0.061	0.0001117	0.061	0.0001419	0.061	0.000169	0.061	0.0001942	0.061	0.0002196	0.061	0.0002437
0.062	8e-05	0.062	0.0001131	0.062	0.0001411	0.062	0.0001691	0.062	0.0001973	0.062	0.0002196	0.062	0.000245
0.063	8.111e-05	0.063	0.0001137	0.063	0.0001433	0.063	0.0001719	0.063	0.0001978	0.063	0.0002249	0.063	0.000249
0.064	8.166e-05	0.064	0.0001151	0.064	0.0001454	0.064	0.0001726	0.064	0.0001994	0.064	0.0002258	0.064	0.0002516
0.065	8.185e-05	0.065	0.0001148	0.065	0.0001454	0.065	0.0001744	0.065	0.0002035	0.065	0.0002272	0.065	0.0002516
0.066	8.241e-05	0.066	0.0001168	0.066	0.0001483	0.066	0.0001759	0.066	0.000203	0.066	0.0002315	0.066	0.0002548
0.067	8.31e-05	0.067	0.0001176	0.067	0.0001479	0.067	0.0001777	0.067	0.0002056	0.067	0.0002305	0.067	0.0002575
0.068	8.36e-05	0.068	0.0001186	0.068	0.0001486	0.068	0.0001783	0.068	0.0002061	0.068	0.0002332	0.068	0.0002576
0.069	8.369e-05	0.069	0.000118	0.069	0.0001504	0.069	0.0001795	0.069	0.0002081	0.069	0.0002352	0.069	0.0002604
0.07	8.416e-05	0.07	0.0001193	0.07	0.0001499	0.07	0.0001799	0.07	0.0002099	0.07	0.0002355	0.07	0.0002641
0.071	8.493e-05	0.071	0.0001195	0.071	0.0001524	0.071	0.000183	0.071	0.0002096	0.071	0.0002399	0.071	0.0002645
0.072	8.567e-05	0.072	0.0001214	0.072	0.0001535	0.072	0.0001839	0.072	0.0002137	0.072	0.0002415	0.072	0.0002667
0.073	8.615e-05	0.073	0.0001217	0.073	0.0001535	0.073	0.0001854	0.073	0.0002136	0.073	0.0002406	0.073	0.0002714
0.074	8.621e-05	0.074	0.0001233	0.074	0.000156	0.074	0.0001855	0.074	0.0002167	0.074	0.0002448	0.074	0.0002709
0.075	8.662e-05	0.075	0.0001228	0.075	0.0001557	0.075	0.0001871	0.075	0.0002166	0.075	0.0002455	0.075	0.0002719
0.076	8.717e-05	0.076	0.000124	0.076	0.0001569	0.076	0.0001883	0.076	0.0002179	0.076	0.0002461	0.076	0.0002773
0.077	8.75e-05	0.077	0.0001242	0.077	0.0001588	0.077	0.0001904	0.077	0.0002215	0.077	0.00025	0.077	0.0002771
0.078	8.803e-05	0.078	0.0001255	0.078	0.000158	0.078	0.0001901	0.078	0.0002206	0.078	0.0002499	0.078	0.0002784
0.079	8.849e-05	0.079	0.000126	0.079	0.0001597	0.079	0.0001921	0.079	0.0002242	0.079	0.0002518	0.079	0.000282
0.08	8.888e-05	0.08	0.0001273	0.08	0.0001617	0.08	0.0001927	0.08	0.0002238	0.08	0.0002553	0.08	0.0002829
0.081	8.989e-05	0.081	0.0001274	0.081	0.0001614	0.081	0.0001955	0.081	0.000226	0.081	0.0002556	0.081	0.0002825
0.082	9.001e-05	0.082	0.0001286	0.082	0.0001635	0.082	0.0001961	0.082	0.0002284	0.082	0.0002575	0.082	0.0002873
0.083	9.038e-05	0.083	0.0001285	0.083	0.0001637	0.083	0.0001969	0.083	0.0002274	0.083	0.0002603	0.083	0.0002886
0.084	9.083e-05	0.084	0.0001301	0.084	0.000164	0.084	0.0001977	0.084	0.0002311	0.084	0.0002603	0.084	0.0002889
0.085	9.119e-05	0.085	0.0001299	0.085	0.0001661	0.085	0.0001996	0.085	0.000231	0.085	0.0002634	0.085	0.0002913
0.086	9.128e-05	0.086	0.0001316	0.086	0.0001658	0.086	0.0001992	0.086	0.0002335	0.086	0.0002642	0.086	0.0002943
0.087	9.208e-05	0.087	0.0001316	0.087	0.0001673	0.087	0.0002017	0.087	0.0002335	0.087	0.0002642	0.087	0.000295
0.088	9.25e-05	0.088	0.0001325	0.088	0.0001688	0.088	0.0002017	0.088	0.000235	0.088	0.0002677	0.088	0.0002965
0.089	9.303e-05	0.089	0.0001315	0.089	0.0001678	0.089	0.0002041	0.089	0.0002385	0.089	0.0002683	0.089	0.0003006
0.09	9.315e-05	0.09	0.0001342	0.09	0.0001704	0.09	0.0002045	0.09	0.0002374	0.09	0.0002691	0.09	0.0003002
0.091	9.351e-05	0.091	0.0001342	0.091	0.0001706	0.091	0.0002058	0.091	0.0002396	0.091	0.000273	0.091	0.0003016
0.092	9.415e-05	0.092	0.0001357	0.092	0.0001711	0.092	0.0002059	0.092	0.0002403	0.092	0.0002728	0.092	0.0003058
0.093	9.461e-05	0.093	0.000135	0.093	0.0001731	0.093	0.0002087	0.093	0.0002425	0.093	0.0002739	0.093	0.0003064
0.094	9.446e-05	0.094	0.0001352	0.094	0.000172	0.094	0.0002076	0.094	0.0002431	0.094	0.000276	0.094	0.0003064
0.095	9.501e-05	0.095	0.0001362	0.095	0.0001739	0.095	0.0002104	0.095	0.0002431	0.095	0.0002764	0.095	0.0003098
0.096	9.589e-05	0.096	0.000138	0.096	0.0001754	0.096	0.0002113	0.096	0.0002472	0.096	0.0002792	0.096	0.000312
0.097	9.639e-05	0.097	0.0001377	0.097	0.0001758	0.097	0.000213	0.097	0.0002465	0.097	0.0002817	0.097	0.0003112
0.098	9.671e-05	0.098	0.0001397	0.098	0.0001779	0.098	0.000213	0.098	0.0002495	0.098	0.0002809	0.098	0.0003149
0.099	9.722e-05	0.099	0.0001396	0.099	0.0001781	0.099	0.0002151	0.099	0.0002497	0.099	0.0002841	0.099	0.0003173
0.1	9.794e-05	0.1	0.0001406	0.1	0.0001782	0.1	0.000216	0.1	0.0002511	0.1	0.0002867	0.1	0.0003173
0.101	9.789e-05	0.101	0.0001405	0.101	0.0001804	0.101	0.000217	0.101	0.0002544	0.101	0.0002866	0.101	0.0003204
0.102	9.846e-05	0.102	0.0001421	0.102	0.0001798	0.102	0.0002175	0.102	0.0002535	0.102	0.00029	0.102	0.0003226
0.103	9.902e-05	0.103	0.0001428	0.103	0.0001817	0.103	0.0002201	0.103	0.0002565	0.103	0.0002909	0.103	0.0003234
0.104	9.976e-05	0.104	0.0001436	0.104	0.0001831	0.104	0.0002203	0.104	0.0002571	0.104	0.0002912	0.104	0.0003248
0.105	0.0001003	0.105	0.0001433	0.105	0.0001826	0.105	0.0002221	0.105	0.0002595	0.105	0.0002944	0.105	0.0003295
0.106	0.0001005	0.106	0.0001456	0.106	0.0001857	0.106	0.000223	0.106	0.0002613	0.106	0.0002951	0.106	0.0003291
0.107	0.0001002	0.107	0.0001446	0.107	0.0001848	0.107	0.0002242	0.107	0.0002587	0.107	0.0002948	0.107	0.0003294
0.108	0.0001016	0.108	0.0001469	0.108	0.0001859	0.108	0.0002256	0.108	0.0002637	0.108	0.0002996	0.108	0.0003348
0.109	0.000102	0.109	0.0001466	0.109	0.0001877	0.109	0.0002269	0.109	0.0002638	0.109	0.0002995	0.109	0.0003353
0.11	0.0001024	0.11	0.0001481	0.11	0.0001876	0.11	0.0002274	0.11	0.0002666	0.11	0.0003018	0.11	0.0003362
0.111	0.000103	0.111	0.0001486	0.111	0.0001899	0.111	0.0002298	0.111	0.000268	0.111	0.0003053	0.111	0.0003402
0.112	0.0001035	0.112	0.0001494	0.112	0.0001911	0.112	0.0002306	0.112	0.0002683	0.112	0.0003048	0.112	0.0003423
0.113	0.0001045	0.113	0.0001492	0.113	0.0001911	0.113	0.0002325	0.113	0.0002729	0.113	0.0003081	0.113	0.0003425
0.114	0.0001042	0.114	0.000151	0.114	0.0001939	0.114	0.0002325	0.114	0.0002717	0.114	0.0003104	0.114	0.000346
0.115	0.0001051	0.115	0.000152	0.115	0.0001935	0.115	0.0002354	0.115	0.0002746	0.115	0.0003095	0.115	0.0003475
0.116	0.0001063	0.116	0.0001536	0.116	0.0001948	0.116	0.0002356	0.116	0.0002746	0.116	0.0003141	0.116	0.0003484
0.117	0.0001065	0.117	0.0001528	0.117	0.0001966	0.117	0.0002375	0.117	0.0002779	0.117	0.0003149	0.117	0.0003511
0.118	0.0001072	0.118	0.0001546	0.118	0.0001966	0.118	0.0002384	0.118	0.0002804	0.118	0.0003153	0.118	0.000354
0.119	0.0001075	0.119	0.0001549	0.119	0.0001981	0.119	0.0002408	0.119	0.0002792	0.119	0.0003202	0.119	0.0003546
0.12	0.0001076	0.12	0.0001564	0.12	0.0001986	0.12	0.0002406	0.12	0.0002815	0.12	0.0003189	0.12	0.0003566
0.121	0.0001085	0.121	0.0001569	0.121	0.0001997	0.121	0.0002428	0.121	0.0002821	0.121	0.0003208	0.121	0.0003621
0.122	0.0001092	0.122	0.0001582	0.122	0.0002024	0.122	0.0002441	0.122	0.0002857	0.122	0.000326	0.122	0.0003619
0.123	0.0001097	0.123	0.0001581	0.123	0.0002025	0.123	0.000246	0.123	0.0002867	0.123	0.0003261	0.123	0.0003635
0.124	8.737e-05	0.124	0.0001099	0.124	0.0001548	0.124	0.0002011	0.124	0.0002332	0.124	0.0002759	0.124	0.0003176
0.123	1.972e-05	0.123	2.809e-05	0.123	5.779e-05	0.123	9.052e-05	0.123	0.0001173	0.123	0.0001502	0.123	0.0001837
0.122	-9.43e-06	0.122	-6.464e-06	0.122	7.168e-06	0.122	2.665e-05	0.122	4.432e-05	0.122	6.719e-05	0.122	9.244e-05
0.121	-2.285e-05	0.121	-2.601e-05	0.121	-2.067e-05	0.121	-1.065e-05	0.121	4.998e-07	0.121	1.601e-05	0.121	3.296e-05
0.12	-3.188e-05	0.12	-3.714e-05	0.12	-3.837e-05	0.12	-3.615e-05	0.12	-3.17e-05	0.12	-2.124e-05	0.12	-9.926e-06
0.119	-3.882e-05	0.119	-4.82e-05	0.119	-5.29e-05	0.119	-5.288e-05	0.119	-5.234e-05	0.119	-5.134e-05	0.119	-4.546e-05
0.118	-4.424e-05	0.118	-5.592e-05	0.118	-6.227e-05	0.118	-6.815e-05	0.118	-6.974e-05	0.118	-7.054e-05	0.118	-6.89e-05
0.117	-4.902e-05	0.117	-6.353e-05	0.117	-7.238e-05	0.117	-7.926e-05	0.117	-8.766e-05	0.117	-8.842e-05	0.117	-8.93e-05
0.116	-5.313e-05	0.116	-6.718e-05	0.116	-7.997e-05	0.116	-8.928e-05	0.116	-9.603e-05	0.116	-0.0001038	0.116	-0.0001085
0.115	-5.639e-05	0.115	-7.281e-05	0.115	-8.591e-05	0.115	-9.626e-05	0.115	-0.0001075	0.115	-0.0001132	0.115	-0.0001214
0.114	-5.915e-05	0.114	-7.627e-05	0.114	-9.29e-05	0.114	-0.0001051	0.114	-0.0001145	0.114	-0.0001264	0.114	-0.0001327
0.113	-6.196e-05	0.113	-8.099e-05	0.113	-9.615e-05	0.113	-0.0001099	0.113	-0.0001234	0.113	-0.0001354	0.113	-0.0001449
0.112	-6.436e-05	0.112	-8.415e-05	0.112	-0.0001011	0.112	-0.0001164	0.112	-0.0001307	0.112	-0.0001414	0.112	-0.000154
0.111	-6.639e-05	0.111	-8.808e-05	0.111	-0.0001063	0.111	-0.0001208	0.111	-0.0001346	0.111	-0.0001507	0.111	-0.0001604
0.11	-6.777e-05	0.11	-8.983e-05	0.11	-0.0001079	0.11	-0.0001262	0.11	-0.0001425	0.11	-0.0001562	0.11	-0.0001704
0.109	-7.013e-05	0.109	-9.266e-05	0.109	-0.000113	0.109	-0.0001302	0.109	-0.0001467	0.109	-0.0001623	0.109	-0.0001775
0.108	-7.151e-05	0.108	-9.434e-05	0.108	-0.0001162	0.108	-0.0001354	0.108	-0.0001527	0.108	-0.0001691	0.108	-0.0001819
0.107	-7.218e-05	0.107	-9.719e-05	0.107	-0.0001173	0.107	-0.0001361	0.107	-0.0001554	0.107	-0.0001718	0.107	-0.0001888
0.106	-7.387e-05	0.106	-9.872e-05	0.106	-0.0001221	0.106	-0.000141	0.106	-0.0001592	0.106	-0.0001758	0.106	-0.0001946
0.105	-7.501e-05	0.105	-0.0001022	0.105	-0.0001238	0.105	-0.0001439	0.105	-0.0001651	0.105	-0.0001832	0.105	-0.0001982
0.104	-7.66e-05	0.104	-0.0001024	0.104	-0.0001258	0.104	-0.0001475	0.104	-0.000166	0.104	-0.0001855	0.104	-0.0002032
0.103	-7.732e-05	0.103	-0.000104	0.103	-0.0001286	0.103	-0.0001497	0.103	-0.0001712	0.103	-0.0001903	0.103	-0.0002099
0.102	-7.856e-05	0.102	-0.0001056	0.102	-0.000129	0.102	-0.0001532	0.102	-0.0001737	0.102	-0.000195	0.102	-0.0002113
0.101	-7.958e-05	0.101	-0.0001072	0.101	-0.0001318	0.101	-0.0001555	0.101	-0.0001778	0.101	-0.0001963	0.101	-0.0002161
0.1	-8.001e-05	0.1	-0.0001083	0.1	-0.0001348	0.1	-0.0001581	0.1	-0.0001804	0.1	-0.0002008	0.1	-0.0002215
0.099	-8.116e-05	0.099	-0.0001104	0.099	-0.0001347	0.099	-0.0001588	0.099	-0.0001802	0.099	-0.0002039	0.099	-0.0002234
0.098	-8.211e-05	0.098	-0.0001108	0.098	-0.0001379	0.098	-0.0001625	0.098	-0.0001852	0.098	-0.0002045	0.098	-0.0002259
0.097	-8.22e-05	0.097	-0.0001126	0.097	-0.0001387	0.097	-0.000163	0.097	-0.0001855	0.097	-0.0002092	0.097	-0.0002306
0.096	-8.313e-05	0.096	-0.0001125	0.096	-0.0001402	0.096	-0.0001657	0.096	-0.0001899	0.096	-0.0002123	0.096	-0.0002337
0.095	-8.365e-05	0.095	-0.0001144	0.095	-0.0001429	0.095	-0.0001664	0.095	-0.0001902	0.095	-0.0002127	0.095	-0.0002344
0.094	-8.403e-05	0.094	-0.0001142	0.094	-0.0001417	0.094	-0.000168	0.094	-0.0001908	0.094	-0.0002155	0.094	-0.0002373
0.093	-8.485e-05	0.093	-0.000117	0.093	-0.0001439	0.093	-0.0001696	0.093	-0.0001957	0.093	-0.0002171	0.093	-0.0002401
0.092	-8.544e-05	0.092	-0.0001164	0.092	-0.0001455	0.092	-0.0001728	0.092	-0.0001959	0.092	-0.0002187	0.092	-0.000241
0.091	-8.591e-05	0.091	-0.0001172	0.091	-0.0001459	0.091	-0.0001727	0.091	-0.0001994	0.091	-0.0002232	0.091	-0.0002452
0.09	-8.66e-05	0.09	-0.0001179	0.09	-0.0001483	0.09	-0.0001747	0.09	-0.0001991	0.09	-0.0002228	0.09	-0.0002485
0.089	-8.694e-05	0.089	-0.0001199	0.089	-0.0001484	0.089	-0.0001751	0.089	-0.0002019	0.089	-0.0002261	0.089	-0.0002482
0.088	-8.703e-05	0.088	-0.0001194	0.088	-0.0001487	0.088	-0.0001775	0.088	-0.0002042	0.088	-0.0002295	0.088	-0.0002504
0.087	-8.725e-05	0.087	-0.0001211	0.087	-0.0001511	0.087	-0.0001776	0.087	-0.0002026	0.087	-0.0002287	0.087	-0.0002545
0.086	-8.815e-05	0.086	-0.0001208	0.086	-0.0001507	0.086	-0.0001802	0.086	-0.0002063	0.086	-0.0002319	0.086	-0.0002545
0.085	-8.878e-05	0.085	-0.000122	0.085	-0.0001522	0.085	-0.0001805	0.085	-0.0002072	0.085	-0.0002337	0.085	-0.0002558
0.084	-8.903e-05	0.084	-0.0001215	0.084	-0.0001528	0.084	-0.0001817	0.084	-0.0002095	0.084	-0.0002332	0.084	-0.0002601
0.083	-8.95e-05	0.083	-0.0001229	0.083	-0.0001529	0.083	-0.0001822	0.083	-0.0002091	0.083	-0.0002366	0.083	-0.0002602
0.082	-9.025e-05	0.082	-0.0001241	0.082	-0.0001556	0.082	-0.0001838	0.082	-0.0002095	0.082	-0.0002374	0.082	-0.0002618
0.081	-9.063e-05	0.081	-0.0001251	0.081	-0.0001562	0.081	-0.0001838	0.081	-0.0002143	0.081	-0.0002378	0.081	-0.0002654
0.08	-9.096e-05	0.08	-0.0001243	0.08	-0.000156	0.08	-0.0001859	0.08	-0.0002132	0.08	-0.0002418	0.08	-0.0002667
0.079	-9.086e-05	0.079	-0.0001255	0.079	-0.0001576	0.079	-0.0001862	0.079	-0.0002151	0.079	-0.000241	0.079	-0.000266
0.078	-9.111e-05	0.078	-0.0001249	0.078	-0.0001564	0.078	-0.0001876	0.078	-0.000215	0.078	-0.0002417	0.078	-0.0002688
0.077	-9.183e-05	0.077	-0.0001264	0.077	-0.0001586	0.077	-0.0001882	0.077	-0.0002173	0.077	-0.0002451	0.077	-0.0002707
0.076	-9.176e-05	0.076	-0.0001267	0.076	-0.000159	0.076	-0.0001892	0.076	-0.0002185	0.076	-0.0002437	0.076	-0.0002699
0.075	-9.189e-05	0.075	-0.0001278	0.075	-0.0001583	0.075	-0.0001892	0.075	-0.0002167	0.075	-0.0002455	0.075	-0.0002726
0.074	-9.272e-05	0.074	-0.0001279	0.074	-0.0001609	0.074	-0.0001905	0.074	-0.0002205	0.074	-0.0002484	0.074	-0.0002745
0.073	-9.251e-05	0.073	-0.0001283	0.073	-0.0001609	0.073	-0.0001908	0.073	-0.0002204	0.073	-0.0002477	0.073	-0.0002735
0.072	-9.33e-05	0.072	-0.0001277	0.072	-0.0001612	0.072	-0.0001927	0.072	-0.0002221	0.072	-0.0002501	0.072	-0.0002758
0.071	-9.321e-05	0.071	-0.0001301	0.071	-0.0001627	0.071	-0.0001928	0.071	-0.0002221	0.071	-0.0002522	0.071	-0.0002789
0.07	-9.363e-05	0.07	-0.00013	0.07	-0.0001615	0.07	-0.0001949	0.07	-0.0002221	0.07	-0.00025	0.07	-0.0002774
0.069	-9.426e-05	0.069	-0.0001303	0.069	-0.0001635	0.069	-0.0001948	0.069	-0.0002253	0.069	-0.0002526	0.069	-0.0002795
0.068	-9.406e-05	0.068	-0.0001295	0.068	-0.000164	0.068	-0.0001951	0.068	-0.0002233	0.068	-0.0002527	0.068	-0.0002821
0.067	-9.427e-05	0.067	-0.0001313	0.067	-0.0001633	0.067	-0.0001947	0.067	-0.0002261	0.067	-0.0002527	0.067	-0.0002814
0.066	-9.497e-05	0.066	-0.0001306	0.066	-0.0001653	0.066	-0.0001968	0.066	-0.000226	0.066	-0.0002567	0.066	-0.0002824
0.065	-9.527e-05	0.065	-0.000132	0.065	-0.0001656	0.065	-0.0001966	0.065	-0.0002279	0.065	-0.0002561	0.065	-0.0002857
0.064	-9.552e-05	0.064	-0.0001328	0.064	-0.000166	0.064	-0.0001977	0.064	-0.0002299	0.064	-0.0002567	0.064	-0.0002867
0.063	-9.576e-05	0.063	-0.0001333	0.063	-0.0001677	0.063	-0.0001985	0.063	-0.0002278	0.063	-0.0002595	0.063	-0.0002854
0.062	-9.63e-05	0.062	-0.0001325	0.062	-0.0001663	0.062	-0.0002001	0.062	-0.0002316	0.062	-0.0002583	0.062	-0.0002881
0.061	-9.652e-05	0.061	-0.000134	0.061	-0.000168	0.061	-0.0002001	0.061	-0.0002306	0.061	-0.0002605	0.061	-0.0002899
0.06	-9.7e-05	0.06	-0.0001336	0.06	-0.0001694	0.06	-0.0002017	0.06	-0.0002326	0.06	-0.0002621	0.06	-0.0002886
0.059	-9.717e-05	0.059	-0.000135	0.059	-0.0001675	0.059	-0.0002009	0.059	-0.0002319	0.059	-0.0002616	0.059	-0.0002917
0.058	-9.755e-05	0.058	-0.0001349	0.058	-0.0001707	0.058	-0.0002027	0.058	-0.0002324	0.058	-0.0002638	0.058	-0.0002933
0.057	-9.773e-05	0.057	-0.0001364	0.057	-0.0001711	0.057	-0.0002024	0.057	-0.0002358	0.057	-0.0002655	0.057	-0.0002924
0.056	-9.812e-05	0.056	-0.0001354	0.056	-0.0001709	0.056	-0.0002042	0.056	-0.0002342	0.056	-0.0002642	0.056	-0.0002936
0.055	-9.833e-05	0.055	-0.0001363	0.055	-0.0001721	0.055	-0.000203	0.055	-0.0002359	0.055	-0.000266	0.055	-0.0002971
0.054	-9.893e-05	0.054	-0.0001356	0.054	-0.0001715	0.054	-0.0002051	0.054	-0.0002357	0.054	-0.0002673	0.054	-0.0002952
0.053	-9.92e-05	0.053	-0.0001383	0.053	-0.0001732	0.053	-0.0002057	0.053	-0.0002382	0.053	-0.0002672	0.053	-0.0002966
0.052	-9.934e-05	0.052	-0.0001378	0.052	-0.0001731	0.052	-0.0002077	0.052	-0.0002396	0.052	-0.00027	0.052	-0.0003
0.051	-0.0001002	0.051	-0.000139	0.051	-0.0001729	0.051	-0.0002072	0.051	-0.0002379	0.051	-0.0002697	0.051	-0.0002991
0.05	-0.0001008	0.05	-0.0001385	0.05	-0.000175	0.05	-0.0002089	0.05	-0.0002415	0.05	-0.0002696	0.05	-0.0003005
0.049	-0.0001009	0.049	-0.0001397	0.049	-0.0001752	0.049	-0.0002086	0.049	-0.0002403	0.049	-0.0002733	0.049	-0.0003031
0.048	-0.0001013	0.048	-0.0001393	0.048	-0.000176	0.048	-0.0002101	0.048	-0.0002427	0.048	-0.0002729	0.048	-0.0003039
0.047	-0.0001018	0.047	-0.0001405	0.047	-0.0001774	0.047	-0.0002104	0.047	-0.0002429	0.047	-0.0002744	0.047	-0.0003029
0.046	-0.0001021	0.046	-0.0001409	0.046	-0.0001771	0.046	-0.0002117	0.046	-0.0002428	0.046	-0.0002761	0.046	-0.0003065
0.045	-0.0001028	0.045	-0.0001427	0.045	-0.000178	0.045	-0.0002123	0.045	-0.0002468	0.045	-0.0002759	0.045	-0.0003086
0.044	-0.000103	0.044	-0.0001423	0.044	-0.0001798	0.044	-0.000214	0.044	-0.0002451	0.044	-0.0002784	0.044	-0.0003064
0.043	-0.000103	0.043	-0.0001422	0.043	-0.0001779	0.043	-0.0002134	0.043	-0.0002473	0.043	-0.0002797	0.043	-0.0003085
0.042	-0.0001039	0.042	-0.0001427	0.042	-0.0001809	0.042	-0.0002154	0.042	-0.0002468	0.042	-0.0002784	0.042	-0.0003102
0.041	-0.0001041	0.041	-0.0001445	0.041	-0.0001814	0.041	-0.0002152	0.041	-0.0002491	0.041	-0.0002817	0.041	-0.0003109
0.04	-0.0001052	0.04	-0.0001445	0.04	-0.0001821	0.04	-0.0002174	0.04	-0.0002506	0.04	-0.0002822	0.04	-0.0003123
0.039	-0.0001058	0.039	-0.000146	0.039	-0.0001837	0.039	-0.000217	0.039	-0.0002494	0.039	-0.0002818	0.039	-0.0003155
0.038	-0.000106	0.038	-0.0001462	0.038	-0.0001824	0.038	-0.0002193	0.038	-0.0002531	0.038	-0.0002854	0.038	-0.0003146
0.037	-0.0001066	0.037	-0.0001472	0.037	-0.0001845	0.037	-0.0002192	0.037	-0.000253	0.037	-0.0002847	0.037	-0.0003165
0.036	-0.0001067	0.036	-0.0001467	0.036	-0.0001859	0.036	-0.0002209	0.036	-0.0002555	0.036	-0.000286	0.036	-0.0003193
0.035	-0.0001075	0.035	-0.0001486	0.035	-0.0001852	0.035	-0.0002214	0.035	-0.0002551	0.035	-0.000289	0.035	-0.0003188
0.034	-0.0001082	0.034	-0.000149	0.034	-0.0001882	0.034	-0.0002233	0.034	-0.0002554	0.034	-0.0002885	0.034	-0.0003206
0.033	-0.000109	0.033	-0.0001506	0.033	-0.0001885	0.033	-0.0002231	0.033	-0.0002593	0.033	-0.0002906	0.033	-0.0003238
0.032	-0.0001099	0.032	-0.0001504	0.032	-0.0001888	0.032	-0.0002258	0.032	-0.0002588	0.032	-0.0002938	0.032	-0.0003254
0.031	-0.0001103	0.031	-0.0001515	0.031	-0.0001912	0.031	-0.0002257	0.031	-0.0002616	0.031	-0.000293	0.031	-0.0003244
0.03	-0.0001109	0.03	-0.000152	0.03	-0.0001907	0.03	-0.0002282	0.03	-0.0002613	0.03	-0.0002959	0.03	-0.0003279
0.029	-0.0001116	0.029	-0.0001538	0.029	-0.0001923	0.029	-0.000229	0.029	-0.0002636	0.029	-0.0002981	0.029	-0.0003308
0.028	-0.0001124	0.028	-0.0001543	0.028	-0.0001941	0.028	-0.0002303	0.028	-0.0002655	0.028	-0.0002968	0.028	-0.0003291
0.027	-0.000113	0.027	-0.0001556	0.027	-0.0001939	0.027	-0.0002304	0.027	-0.0002645	0.027	-0.0003004	0.027	-0.0003324
0.026	-0.0001137	0.026	-0.0001558	0.026	-0.0001959	0.026	-0.0002329	0.026	-0.0002681	0.026	-0.000302	0.026	-0.0003339
0.025	-0.0001145	0.025	-0.0001575	0.025	-0.0001968	0.025	-0.0002335	0.025	-0.0002684	0.025	-0.0003015	0.025	-0.0003347

## Sheet: Fig.3b
Scan rate	B-Os	Os	Pt/C
40	2.52014	0.48408	1.31704
60	3.53803	0.70366	1.84817
80	4.46338	0.91873	2.32014
100	5.29577	1.12887	2.81056
120	6.15775	1.34324	3.30282
140	6.94648	1.54944	3.76901
160	7.68169	1.75169	4.23099

## Sheet: Fig.3c
	Neutral	Alkaline	Acidic
B-Os	0.58	1.17	2.5
Os	0.2	0.24	0.19
Pt/C	0.32	0.57	1.23

## Sheet: Fig.3d
B-Os				Os				Pt/C
0.161	-6.008e-05	0.161	-4.534e-05	0.147	-7.092e-05	0.147	-7.131e-05	0.161	-3.552e-05	0.161	-4.413e-05
0.16	-5.762e-05	0.16	-4.549e-05	0.146	-6.917e-05	0.146	-6.889e-05	0.16	-3.608e-05	0.16	-4.292e-05
0.159	-5.564e-05	0.159	-4.583e-05	0.145	-6.775e-05	0.145	-6.707e-05	0.159	-3.648e-05	0.159	-4.206e-05
0.158	-5.416e-05	0.158	-4.637e-05	0.144	-6.663e-05	0.144	-6.585e-05	0.158	-3.674e-05	0.158	-4.154e-05
0.157	-5.339e-05	0.157	-4.74e-05	0.143	-6.589e-05	0.143	-6.546e-05	0.157	-3.671e-05	0.157	-4.123e-05
0.156	-5.279e-05	0.156	-4.831e-05	0.142	-6.539e-05	0.142	-6.54e-05	0.156	-3.68e-05	0.156	-4.173e-05
0.155	-5.227e-05	0.155	-4.835e-05	0.141	-6.508e-05	0.141	-6.531e-05	0.155	-3.7e-05	0.155	-4.271e-05
0.154	-5.132e-05	0.154	-4.766e-05	0.14	-6.488e-05	0.14	-6.514e-05	0.154	-3.727e-05	0.154	-4.347e-05
0.153	-4.971e-05	0.153	-4.672e-05	0.139	-6.454e-05	0.139	-6.501e-05	0.153	-3.757e-05	0.153	-4.352e-05
0.152	-4.85e-05	0.152	-4.579e-05	0.138	-6.398e-05	0.138	-6.472e-05	0.152	-3.761e-05	0.152	-4.292e-05
0.151	-4.789e-05	0.151	-4.542e-05	0.137	-6.317e-05	0.137	-6.424e-05	0.151	-3.75e-05	0.151	-4.144e-05
0.15	-4.794e-05	0.15	-4.533e-05	0.136	-6.252e-05	0.136	-6.362e-05	0.15	-3.753e-05	0.15	-4.074e-05
0.149	-4.868e-05	0.149	-4.504e-05	0.135	-6.229e-05	0.135	-6.303e-05	0.149	-3.755e-05	0.149	-4.075e-05
0.148	-4.904e-05	0.148	-4.491e-05	0.134	-6.25e-05	0.134	-6.304e-05	0.148	-3.746e-05	0.148	-4.115e-05
0.147	-4.866e-05	0.147	-4.488e-05	0.133	-6.282e-05	0.133	-6.366e-05	0.147	-3.727e-05	0.147	-4.198e-05
0.146	-4.814e-05	0.146	-4.502e-05	0.132	-6.265e-05	0.132	-6.442e-05	0.146	-3.696e-05	0.146	-4.338e-05
0.145	-4.779e-05	0.145	-4.541e-05	0.131	-6.215e-05	0.131	-6.49e-05	0.145	-3.677e-05	0.145	-4.473e-05
0.144	-4.785e-05	0.144	-4.581e-05	0.13	-6.18e-05	0.13	-6.481e-05	0.144	-3.667e-05	0.144	-4.609e-05
0.143	-4.845e-05	0.143	-4.609e-05	0.129	-6.157e-05	0.129	-6.416e-05	0.143	-3.682e-05	0.143	-4.711e-05
0.142	-4.883e-05	0.142	-4.618e-05	0.128	-6.163e-05	0.128	-6.344e-05	0.142	-3.689e-05	0.142	-4.717e-05
0.141	-4.896e-05	0.141	-4.607e-05	0.127	-6.17e-05	0.127	-6.287e-05	0.141	-3.664e-05	0.141	-4.602e-05
0.14	-4.865e-05	0.14	-4.588e-05	0.126	-6.163e-05	0.126	-6.256e-05	0.14	-3.623e-05	0.14	-4.494e-05
0.139	-4.815e-05	0.139	-4.589e-05	0.125	-6.163e-05	0.125	-6.241e-05	0.139	-3.566e-05	0.139	-4.379e-05
0.138	-4.74e-05	0.138	-4.609e-05	0.124	-6.155e-05	0.124	-6.24e-05	0.138	-3.528e-05	0.138	-4.334e-05
0.137	-4.705e-05	0.137	-4.615e-05	0.123	-6.12e-05	0.123	-6.243e-05	0.137	-3.556e-05	0.137	-4.421e-05
0.136	-4.684e-05	0.136	-4.602e-05	0.122	-6.089e-05	0.122	-6.239e-05	0.136	-3.607e-05	0.136	-4.477e-05
0.135	-4.697e-05	0.135	-4.594e-05	0.121	-6.051e-05	0.121	-6.22e-05	0.135	-3.676e-05	0.135	-4.468e-05
0.134	-4.725e-05	0.134	-4.59e-05	0.12	-6.082e-05	0.12	-6.203e-05	0.134	-3.737e-05	0.134	-4.453e-05
0.133	-4.765e-05	0.133	-4.645e-05	0.119	-6.154e-05	0.119	-6.168e-05	0.133	-3.729e-05	0.133	-4.397e-05
0.132	-4.779e-05	0.132	-4.711e-05	0.118	-6.216e-05	0.118	-6.161e-05	0.132	-3.69e-05	0.132	-4.384e-05
0.131	-4.775e-05	0.131	-4.737e-05	0.117	-6.25e-05	0.117	-6.169e-05	0.131	-3.63e-05	0.131	-4.45e-05
0.13	-4.725e-05	0.13	-4.724e-05	0.116	-6.235e-05	0.116	-6.171e-05	0.13	-3.566e-05	0.13	-4.451e-05
0.129	-4.681e-05	0.129	-4.698e-05	0.115	-6.162e-05	0.115	-6.161e-05	0.129	-3.558e-05	0.129	-4.488e-05
0.128	-4.688e-05	0.128	-4.662e-05	0.114	-6.118e-05	0.114	-6.16e-05	0.128	-3.6e-05	0.128	-4.527e-05
0.127	-4.759e-05	0.127	-4.657e-05	0.113	-6.074e-05	0.113	-6.148e-05	0.127	-3.657e-05	0.127	-4.513e-05
0.126	-4.862e-05	0.126	-4.66e-05	0.112	-6.046e-05	0.112	-6.17e-05	0.126	-3.735e-05	0.126	-4.392e-05
0.125	-4.917e-05	0.125	-4.687e-05	0.111	-6.062e-05	0.111	-6.204e-05	0.125	-3.773e-05	0.125	-4.227e-05
0.124	-4.899e-05	0.124	-4.713e-05	0.11	-6.096e-05	0.11	-6.234e-05	0.124	-3.746e-05	0.124	-4.085e-05
0.123	-4.828e-05	0.123	-4.756e-05	0.109	-6.107e-05	0.109	-6.246e-05	0.123	-3.692e-05	0.123	-4.099e-05
0.122	-4.785e-05	0.122	-4.802e-05	0.108	-6.11e-05	0.108	-6.241e-05	0.122	-3.648e-05	0.122	-4.19e-05
0.121	-4.803e-05	0.121	-4.809e-05	0.107	-6.099e-05	0.107	-6.209e-05	0.121	-3.657e-05	0.121	-4.31e-05
0.12	-4.881e-05	0.12	-4.8e-05	0.106	-6.097e-05	0.106	-6.193e-05	0.12	-3.737e-05	0.12	-4.37e-05
0.119	-4.932e-05	0.119	-4.789e-05	0.105	-6.147e-05	0.105	-6.197e-05	0.119	-3.823e-05	0.119	-4.407e-05
0.118	-4.96e-05	0.118	-4.78e-05	0.104	-6.216e-05	0.104	-6.227e-05	0.118	-3.859e-05	0.118	-4.463e-05
0.117	-4.93e-05	0.117	-4.849e-05	0.103	-6.227e-05	0.103	-6.268e-05	0.117	-3.85e-05	0.117	-4.47e-05
0.116	-4.88e-05	0.116	-4.994e-05	0.102	-6.191e-05	0.102	-6.3e-05	0.116	-3.8e-05	0.116	-4.379e-05
0.115	-4.841e-05	0.115	-5.127e-05	0.101	-6.133e-05	0.101	-6.282e-05	0.115	-3.754e-05	0.115	-4.286e-05
0.114	-4.846e-05	0.114	-5.23e-05	0.1	-6.083e-05	0.1	-6.229e-05	0.114	-3.712e-05	0.114	-4.245e-05
0.113	-4.882e-05	0.113	-5.202e-05	0.099	-6.081e-05	0.099	-6.156e-05	0.113	-3.669e-05	0.113	-4.291e-05
0.112	-4.988e-05	0.112	-5.075e-05	0.098	-6.107e-05	0.098	-6.098e-05	0.112	-3.636e-05	0.112	-4.421e-05
0.111	-5.112e-05	0.111	-4.935e-05	0.097	-6.111e-05	0.097	-6.083e-05	0.111	-3.617e-05	0.111	-4.493e-05
0.11	-5.179e-05	0.11	-4.843e-05	0.096	-6.121e-05	0.096	-6.112e-05	0.11	-3.604e-05	0.11	-4.522e-05
0.109	-5.183e-05	0.109	-4.815e-05	0.095	-6.121e-05	0.095	-6.149e-05	0.109	-3.616e-05	0.109	-4.598e-05
0.108	-5.134e-05	0.108	-4.871e-05	0.094	-6.127e-05	0.094	-6.187e-05	0.108	-3.649e-05	0.108	-4.718e-05
0.107	-5.054e-05	0.107	-4.931e-05	0.093	-6.138e-05	0.093	-6.213e-05	0.107	-3.71e-05	0.107	-4.772e-05
0.106	-4.998e-05	0.106	-4.982e-05	0.092	-6.147e-05	0.092	-6.218e-05	0.106	-3.785e-05	0.106	-4.762e-05
0.105	-4.967e-05	0.105	-5.006e-05	0.091	-6.125e-05	0.091	-6.202e-05	0.105	-3.871e-05	0.105	-4.591e-05
0.104	-4.941e-05	0.104	-4.989e-05	0.09	-6.099e-05	0.09	-6.16e-05	0.104	-3.943e-05	0.104	-4.346e-05
0.103	-4.93e-05	0.103	-4.937e-05	0.089	-6.048e-05	0.089	-6.107e-05	0.103	-3.975e-05	0.103	-4.162e-05
0.102	-4.93e-05	0.102	-4.889e-05	0.088	-5.99e-05	0.088	-6.076e-05	0.102	-3.98e-05	0.102	-4.164e-05
0.101	-4.941e-05	0.101	-4.882e-05	0.087	-5.962e-05	0.087	-6.092e-05	0.101	-3.956e-05	0.101	-4.297e-05
0.1	-4.972e-05	0.1	-4.926e-05	0.086	-5.977e-05	0.086	-6.137e-05	0.1	-3.899e-05	0.1	-4.562e-05
0.099	-4.986e-05	0.099	-4.993e-05	0.085	-5.998e-05	0.085	-6.193e-05	0.099	-3.875e-05	0.099	-4.729e-05
0.098	-4.999e-05	0.098	-5.058e-05	0.084	-6.026e-05	0.084	-6.23e-05	0.098	-3.89e-05	0.098	-4.753e-05
0.097	-5.008e-05	0.097	-5.067e-05	0.083	-6.045e-05	0.083	-6.239e-05	0.097	-3.895e-05	0.097	-4.644e-05
0.096	-5.005e-05	0.096	-5.041e-05	0.082	-6.025e-05	0.082	-6.237e-05	0.096	-3.883e-05	0.096	-4.542e-05
0.095	-5.045e-05	0.095	-5.022e-05	0.081	-6.024e-05	0.081	-6.234e-05	0.095	-3.834e-05	0.095	-4.468e-05
0.094	-5.115e-05	0.094	-5.014e-05	0.08	-6.052e-05	0.08	-6.238e-05	0.094	-3.777e-05	0.094	-4.451e-05
0.093	-5.136e-05	0.093	-5.015e-05	0.079	-6.078e-05	0.079	-6.239e-05	0.093	-3.772e-05	0.093	-4.367e-05
0.092	-5.121e-05	0.092	-5.047e-05	0.078	-6.102e-05	0.078	-6.245e-05	0.092	-3.808e-05	0.092	-4.322e-05
0.091	-5.076e-05	0.091	-5.067e-05	0.077	-6.141e-05	0.077	-6.254e-05	0.091	-3.844e-05	0.091	-4.345e-05
0.09	-5.015e-05	0.09	-5.112e-05	0.076	-6.138e-05	0.076	-6.263e-05	0.09	-3.858e-05	0.09	-4.49e-05
0.089	-5.023e-05	0.089	-5.15e-05	0.075	-6.151e-05	0.075	-6.246e-05	0.089	-3.849e-05	0.089	-4.592e-05
0.088	-5.07e-05	0.088	-5.19e-05	0.074	-6.151e-05	0.074	-6.22e-05	0.088	-3.86e-05	0.088	-4.53e-05
0.087	-5.111e-05	0.087	-5.221e-05	0.073	-6.121e-05	0.073	-6.177e-05	0.087	-3.926e-05	0.087	-4.269e-05
0.086	-5.162e-05	0.086	-5.24e-05	0.072	-6.066e-05	0.072	-6.169e-05	0.086	-4.019e-05	0.086	-4.049e-05
0.085	-5.216e-05	0.085	-5.268e-05	0.071	-6.063e-05	0.071	-6.204e-05	0.085	-4.109e-05	0.085	-4.016e-05
0.084	-5.259e-05	0.084	-5.315e-05	0.07	-6.075e-05	0.07	-6.272e-05	0.084	-4.129e-05	0.084	-4.302e-05
0.083	-5.299e-05	0.083	-5.328e-05	0.069	-6.149e-05	0.069	-6.319e-05	0.083	-4.092e-05	0.083	-4.709e-05
0.082	-5.317e-05	0.082	-5.324e-05	0.068	-6.226e-05	0.068	-6.325e-05	0.082	-4.004e-05	0.082	-4.987e-05
0.081	-5.299e-05	0.081	-5.306e-05	0.067	-6.26e-05	0.067	-6.281e-05	0.081	-3.886e-05	0.081	-4.997e-05
0.08	-5.33e-05	0.08	-5.273e-05	0.066	-6.242e-05	0.066	-6.227e-05	0.08	-3.781e-05	0.08	-4.867e-05
0.079	-5.382e-05	0.079	-5.283e-05	0.065	-6.223e-05	0.065	-6.186e-05	0.079	-3.73e-05	0.079	-4.633e-05
0.078	-5.433e-05	0.078	-5.326e-05	0.064	-6.171e-05	0.064	-6.182e-05	0.078	-3.698e-05	0.078	-4.473e-05
0.077	-5.462e-05	0.077	-5.388e-05	0.063	-6.14e-05	0.063	-6.197e-05	0.077	-3.78e-05	0.077	-4.451e-05
0.076	-5.458e-05	0.076	-5.426e-05	0.062	-6.121e-05	0.062	-6.213e-05	0.076	-3.907e-05	0.076	-4.478e-05
0.075	-5.408e-05	0.075	-5.476e-05	0.061	-6.104e-05	0.061	-6.208e-05	0.075	-3.974e-05	0.075	-4.499e-05
0.074	-5.402e-05	0.074	-5.487e-05	0.06	-6.102e-05	0.06	-6.198e-05	0.074	-4.001e-05	0.074	-4.546e-05
0.073	-5.423e-05	0.073	-5.479e-05	0.059	-6.104e-05	0.059	-6.185e-05	0.073	-3.978e-05	0.073	-4.5e-05
0.072	-5.505e-05	0.072	-5.474e-05	0.058	-6.069e-05	0.058	-6.186e-05	0.072	-3.887e-05	0.072	-4.377e-05
0.071	-5.601e-05	0.071	-5.474e-05	0.057	-6.041e-05	0.057	-6.203e-05	0.071	-3.861e-05	0.071	-4.302e-05
0.07	-5.68e-05	0.07	-5.501e-05	0.056	-6.045e-05	0.056	-6.231e-05	0.07	-3.862e-05	0.07	-4.281e-05
0.069	-5.696e-05	0.069	-5.599e-05	0.055	-6.092e-05	0.055	-6.239e-05	0.069	-3.867e-05	0.069	-4.331e-05
0.068	-5.63e-05	0.068	-5.67e-05	0.054	-6.175e-05	0.054	-6.246e-05	0.068	-3.95e-05	0.068	-4.464e-05
0.067	-5.526e-05	0.067	-5.71e-05	0.053	-6.236e-05	0.053	-6.225e-05	0.067	-4.052e-05	0.067	-4.611e-05
0.066	-5.497e-05	0.066	-5.709e-05	0.052	-6.229e-05	0.052	-6.214e-05	0.066	-4.144e-05	0.066	-4.677e-05
0.065	-5.548e-05	0.065	-5.636e-05	0.051	-6.172e-05	0.051	-6.204e-05	0.065	-4.213e-05	0.065	-4.688e-05
0.064	-5.666e-05	0.064	-5.576e-05	0.05	-6.129e-05	0.05	-6.189e-05	0.064	-4.203e-05	0.064	-4.633e-05
0.063	-5.758e-05	0.063	-5.583e-05	0.049	-6.122e-05	0.049	-6.179e-05	0.063	-4.129e-05	0.063	-4.491e-05
0.062	-5.776e-05	0.062	-5.625e-05	0.048	-6.141e-05	0.048	-6.196e-05	0.062	-4.057e-05	0.062	-4.347e-05
0.061	-5.741e-05	0.061	-5.708e-05	0.047	-6.18e-05	0.047	-6.217e-05	0.061	-4.009e-05	0.061	-4.286e-05
0.06	-5.718e-05	0.06	-5.806e-05	0.046	-6.205e-05	0.046	-6.282e-05	0.06	-3.999e-05	0.06	-4.313e-05
0.059	-5.735e-05	0.059	-5.857e-05	0.045	-6.198e-05	0.045	-6.325e-05	0.059	-4.028e-05	0.059	-4.427e-05
0.058	-5.785e-05	0.058	-5.853e-05	0.044	-6.203e-05	0.044	-6.328e-05	0.058	-4.06e-05	0.058	-4.614e-05
0.057	-5.798e-05	0.057	-5.829e-05	0.043	-6.199e-05	0.043	-6.323e-05	0.057	-4.067e-05	0.057	-4.709e-05
0.056	-5.821e-05	0.056	-5.819e-05	0.042	-6.177e-05	0.042	-6.317e-05	0.056	-4.076e-05	0.056	-4.664e-05
0.055	-5.827e-05	0.055	-5.823e-05	0.041	-6.178e-05	0.041	-6.322e-05	0.055	-4.121e-05	0.055	-4.581e-05
0.054	-5.851e-05	0.054	-5.852e-05	0.04	-6.205e-05	0.04	-6.33e-05	0.054	-4.164e-05	0.054	-4.51e-05
0.053	-5.912e-05	0.053	-5.884e-05	0.039	-6.241e-05	0.039	-6.302e-05	0.053	-4.203e-05	0.053	-4.49e-05
0.052	-5.975e-05	0.052	-5.88e-05	0.038	-6.296e-05	0.038	-6.245e-05	0.052	-4.2e-05	0.052	-4.573e-05
0.051	-6.011e-05	0.051	-5.882e-05	0.037	-6.319e-05	0.037	-6.212e-05	0.051	-4.164e-05	0.051	-4.639e-05
0.05	-6.065e-05	0.05	-5.903e-05	0.036	-6.3e-05	0.036	-6.218e-05	0.05	-4.143e-05	0.05	-4.628e-05
0.049	-6.08e-05	0.049	-5.935e-05	0.035	-6.269e-05	0.035	-6.273e-05	0.049	-4.187e-05	0.049	-4.593e-05
0.048	-6.115e-05	0.048	-5.96e-05	0.034	-6.243e-05	0.034	-6.334e-05	0.048	-4.244e-05	0.048	-4.617e-05
0.047	-6.17e-05	0.047	-5.973e-05	0.033	-6.232e-05	0.033	-6.383e-05	0.047	-4.267e-05	0.047	-4.732e-05
0.046	-6.198e-05	0.046	-5.988e-05	0.032	-6.265e-05	0.032	-6.397e-05	0.046	-4.255e-05	0.046	-4.887e-05
0.045	-6.209e-05	0.045	-6.046e-05	0.031	-6.318e-05	0.031	-6.406e-05	0.045	-4.246e-05	0.045	-4.997e-05
0.044	-6.243e-05	0.044	-6.112e-05	0.03	-6.385e-05	0.03	-6.406e-05	0.044	-4.277e-05	0.044	-5.024e-05
0.043	-6.239e-05	0.043	-6.189e-05	0.029	-6.454e-05	0.029	-6.398e-05	0.043	-4.391e-05	0.043	-4.899e-05
0.042	-6.278e-05	0.042	-6.25e-05	0.028	-6.495e-05	0.028	-6.386e-05	0.042	-4.523e-05	0.042	-4.835e-05
0.041	-6.341e-05	0.041	-6.279e-05	0.027	-6.504e-05	0.027	-6.393e-05	0.041	-4.601e-05	0.041	-4.868e-05
0.04	-6.366e-05	0.04	-6.331e-05	0.026	-6.512e-05	0.026	-6.414e-05	0.04	-4.619e-05	0.04	-4.86e-05
0.039	-6.382e-05	0.039	-6.428e-05	0.025	-6.536e-05	0.025	-6.446e-05	0.039	-4.574e-05	0.039	-4.84e-05
0.038	-6.434e-05	0.038	-6.507e-05	0.024	-6.575e-05	0.024	-6.464e-05	0.038	-4.486e-05	0.038	-4.855e-05
0.037	-6.46e-05	0.037	-6.55e-05	0.023	-6.618e-05	0.023	-6.473e-05	0.037	-4.435e-05	0.037	-4.847e-05
0.036	-6.564e-05	0.036	-6.545e-05	0.022	-6.647e-05	0.022	-6.498e-05	0.036	-4.451e-05	0.036	-5.026e-05
0.035	-6.691e-05	0.035	-6.509e-05	0.021	-6.672e-05	0.021	-6.557e-05	0.035	-4.538e-05	0.035	-5.308e-05
0.034	-6.782e-05	0.034	-6.526e-05	0.02	-6.722e-05	0.02	-6.643e-05	0.034	-4.705e-05	0.034	-5.474e-05
0.033	-6.85e-05	0.033	-6.636e-05	0.019	-6.807e-05	0.019	-6.728e-05	0.033	-4.865e-05	0.033	-5.518e-05
0.032	-6.937e-05	0.032	-6.8e-05	0.018	-6.908e-05	0.018	-6.804e-05	0.032	-4.949e-05	0.032	-5.45e-05
0.031	-7.006e-05	0.031	-6.969e-05	0.017	-6.991e-05	0.017	-6.896e-05	0.031	-4.987e-05	0.031	-5.302e-05
0.03	-7.129e-05	0.03	-7.125e-05	0.016	-7.067e-05	0.016	-7.007e-05	0.03	-4.997e-05	0.03	-5.252e-05
0.029	-7.208e-05	0.029	-7.241e-05	0.015	-7.138e-05	0.015	-7.121e-05	0.029	-5.026e-05	0.029	-5.287e-05
0.028	-7.288e-05	0.028	-7.324e-05	0.014	-7.224e-05	0.014	-7.202e-05	0.028	-5.12e-05	0.028	-5.326e-05
0.027	-7.378e-05	0.027	-7.414e-05	0.013	-7.32e-05	0.013	-7.249e-05	0.027	-5.228e-05	0.027	-5.334e-05
0.026	-7.543e-05	0.026	-7.531e-05	0.012	-7.432e-05	0.012	-7.291e-05	0.026	-5.326e-05	0.026	-5.299e-05
0.025	-7.733e-05	0.025	-7.624e-05	0.011	-7.53e-05	0.011	-7.356e-05	0.025	-5.397e-05	0.025	-5.261e-05
0.024	-7.939e-05	0.024	-7.746e-05	0.01	-7.647e-05	0.01	-7.448e-05	0.024	-5.446e-05	0.024	-5.329e-05
0.023	-8.027e-05	0.023	-7.874e-05	0.009	-7.772e-05	0.009	-7.565e-05	0.023	-5.517e-05	0.023	-5.453e-05
0.022	-8.117e-05	0.022	-8.032e-05	0.008	-7.925e-05	0.008	-7.682e-05	0.022	-5.657e-05	0.022	-5.552e-05
0.021	-8.221e-05	0.021	-8.23e-05	0.007	-8.099e-05	0.007	-7.823e-05	0.021	-5.811e-05	0.021	-5.569e-05
0.02	-8.395e-05	0.02	-8.498e-05	0.006	-8.299e-05	0.006	-7.982e-05	0.02	-5.997e-05	0.02	-5.568e-05
0.019	-8.619e-05	0.019	-8.75e-05	0.005	-8.503e-05	0.005	-8.14e-05	0.019	-6.17e-05	0.019	-5.676e-05
0.018	-8.945e-05	0.018	-8.989e-05	0.004	-8.722e-05	0.004	-8.287e-05	0.018	-6.333e-05	0.018	-5.996e-05
0.017	-9.256e-05	0.017	-9.251e-05	0.003	-8.906e-05	0.003	-8.422e-05	0.017	-6.482e-05	0.017	-6.411e-05
0.016	-9.569e-05	0.016	-9.539e-05	0.002	-9.082e-05	0.002	-8.549e-05	0.016	-6.622e-05	0.016	-6.684e-05
0.015	-9.869e-05	0.015	-9.83e-05	0.001	-9.26e-05	0.001	-8.698e-05	0.015	-6.698e-05	0.015	-6.73e-05
0.014	-0.0001011	0.014	-0.0001015	0	-9.473e-05	0	-8.849e-05	0.014	-6.824e-05	0.014	-6.683e-05
0.013	-0.0001033	0.013	-0.0001048	-0.001	-9.745e-05	-0.001	-8.989e-05	0.013	-6.958e-05	0.013	-6.699e-05
0.012	-0.0001065	0.012	-0.0001074	-0.002	-0.0001011	-0.002	-9.122e-05	0.012	-7.164e-05	0.012	-6.86e-05
0.011	-0.0001106	0.011	-0.0001109	-0.003	-0.0001048	-0.003	-9.255e-05	0.011	-7.417e-05	0.011	-7.154e-05
0.01	-0.0001144	0.01	-0.0001145	-0.004	-0.0001083	-0.004	-9.412e-05	0.01	-7.692e-05	0.01	-7.352e-05
0.009	-0.0001185	0.009	-0.0001183	-0.005	-0.0001113	-0.005	-9.62e-05	0.009	-7.991e-05	0.009	-7.491e-05
0.008	-0.0001226	0.008	-0.0001223	-0.006	-0.000114	-0.006	-9.872e-05	0.008	-8.349e-05	0.008	-7.632e-05
0.007	-0.0001271	0.007	-0.0001263	-0.007	-0.000117	-0.007	-0.0001016	0.007	-8.633e-05	0.007	-7.761e-05
0.006	-0.0001325	0.006	-0.0001302	-0.008	-0.0001207	-0.008	-0.0001046	0.006	-8.917e-05	0.006	-7.9e-05
0.005	-0.0001391	0.005	-0.0001351	-0.009	-0.0001246	-0.009	-0.0001074	0.005	-9.164e-05	0.005	-8.116e-05
0.004	-0.0001454	0.004	-0.0001414	-0.01	-0.0001288	-0.01	-0.0001099	0.004	-9.423e-05	0.004	-8.293e-05
0.003	-0.0001521	0.003	-0.0001496	-0.011	-0.0001327	-0.011	-0.0001125	0.003	-9.735e-05	0.003	-8.521e-05
0.002	-0.0001602	0.002	-0.0001594	-0.012	-0.0001366	-0.012	-0.0001153	0.002	-0.0001008	0.002	-8.737e-05
0.001	-0.0001704	0.001	-0.0001702	-0.013	-0.0001411	-0.013	-0.0001186	0.001	-0.0001045	0.001	-8.886e-05
0	-0.0001823	0	-0.0001818	-0.014	-0.000146	-0.014	-0.0001224	-1.21431e-17	-0.0001091	-1.21431e-17	-8.99e-05
-0.001	-0.0001957	-0.001	-0.0001929	-0.015	-0.0001515	-0.015	-0.0001262	-0.001	-0.0001139	-0.001	-9.271e-05
-0.002	-0.0002093	-0.002	-0.000205	-0.016	-0.0001575	-0.016	-0.0001298	-0.002	-0.0001194	-0.002	-9.725e-05
-0.003	-0.0002227	-0.003	-0.0002184	-0.017	-0.000164	-0.017	-0.0001332	-0.003	-0.0001246	-0.003	-0.0001033
-0.004	-0.0002377	-0.004	-0.0002333	-0.018	-0.0001706	-0.018	-0.0001363	-0.004	-0.0001291	-0.004	-0.000109
-0.005	-0.0002554	-0.005	-0.0002495	-0.019	-0.0001777	-0.019	-0.0001396	-0.005	-0.0001328	-0.005	-0.0001127
-0.006	-0.0002752	-0.006	-0.0002681	-0.02	-0.000185	-0.02	-0.0001433	-0.006	-0.0001366	-0.006	-0.0001142
-0.007	-0.000297	-0.007	-0.000288	-0.021	-0.0001919	-0.021	-0.000147	-0.007	-0.0001416	-0.007	-0.0001166
-0.008	-0.0003204	-0.008	-0.0003101	-0.022	-0.0001987	-0.022	-0.0001508	-0.008	-0.0001486	-0.008	-0.0001201
-0.009	-0.0003448	-0.009	-0.0003344	-0.023	-0.0002056	-0.023	-0.0001543	-0.009	-0.0001569	-0.009	-0.0001241
-0.01	-0.0003717	-0.01	-0.0003608	-0.024	-0.0002126	-0.024	-0.0001574	-0.01	-0.0001655	-0.01	-0.0001276
-0.011	-0.000402	-0.011	-0.0003889	-0.025	-0.0002203	-0.025	-0.0001601	-0.011	-0.0001732	-0.011	-0.0001302
-0.012	-0.0004345	-0.012	-0.0004189	-0.026	-0.0002287	-0.026	-0.0001631	-0.012	-0.00018	-0.012	-0.0001333
-0.013	-0.0004689	-0.013	-0.00045	-0.027	-0.0002373	-0.027	-0.0001667	-0.013	-0.0001874	-0.013	-0.0001382
-0.014	-0.0005042	-0.014	-0.0004816	-0.028	-0.0002462	-0.028	-0.0001715	-0.014	-0.0001962	-0.014	-0.0001441
-0.015	-0.000539	-0.015	-0.0005137	-0.029	-0.0002555	-0.029	-0.0001769	-0.015	-0.0002064	-0.015	-0.0001494
-0.016	-0.0005739	-0.016	-0.0005472	-0.03	-0.0002645	-0.03	-0.0001822	-0.016	-0.0002174	-0.016	-0.0001538
-0.017	-0.0006101	-0.017	-0.000583	-0.031	-0.0002733	-0.031	-0.0001867	-0.017	-0.0002289	-0.017	-0.0001582
-0.018	-0.0006478	-0.018	-0.0006209	-0.032	-0.0002823	-0.032	-0.0001904	-0.018	-0.0002397	-0.018	-0.0001637
-0.019	-0.000688	-0.019	-0.0006602	-0.033	-0.0002914	-0.033	-0.000194	-0.019	-0.0002504	-0.019	-0.0001695
-0.02	-0.0007301	-0.02	-0.0006999	-0.034	-0.0003012	-0.034	-0.0001981	-0.02	-0.0002613	-0.02	-0.0001758
-0.021	-0.000773	-0.021	-0.0007399	-0.035	-0.0003114	-0.035	-0.0002029	-0.021	-0.0002729	-0.021	-0.0001814
-0.022	-0.0008168	-0.022	-0.0007802	-0.036	-0.0003215	-0.036	-0.0002084	-0.022	-0.0002855	-0.022	-0.0001878
-0.023	-0.0008599	-0.023	-0.0008211	-0.037	-0.0003312	-0.037	-0.0002139	-0.023	-0.0002999	-0.023	-0.0001952
-0.024	-0.000903	-0.024	-0.000863	-0.038	-0.0003408	-0.038	-0.0002191	-0.024	-0.000315	-0.024	-0.0002036
-0.025	-0.0009471	-0.025	-0.0009048	-0.039	-0.0003504	-0.039	-0.0002238	-0.025	-0.0003305	-0.025	-0.0002113
-0.026	-0.0009925	-0.026	-0.0009463	-0.04	-0.0003599	-0.04	-0.000228	-0.026	-0.0003463	-0.026	-0.0002186
-0.027	-0.00104	-0.027	-0.0009886	-0.041	-0.0003694	-0.041	-0.0002322	-0.027	-0.0003615	-0.027	-0.0002249
-0.028	-0.00109	-0.028	-0.00103	-0.042	-0.0003792	-0.042	-0.0002368	-0.028	-0.0003762	-0.028	-0.000232
-0.029	-0.00113	-0.029	-0.00108	-0.043	-0.0003892	-0.043	-0.0002419	-0.029	-0.000391	-0.029	-0.000239
-0.03	-0.00118	-0.03	-0.00112	-0.044	-0.0003994	-0.044	-0.0002475	-0.03	-0.0004062	-0.03	-0.000246
-0.031	-0.00123	-0.031	-0.00117	-0.045	-0.0004094	-0.045	-0.0002535	-0.031	-0.0004217	-0.031	-0.0002522
-0.032	-0.00127	-0.032	-0.00122	-0.046	-0.0004191	-0.046	-0.0002595	-0.032	-0.0004383	-0.032	-0.0002585
-0.033	-0.00133	-0.033	-0.00126	-0.047	-0.0004287	-0.047	-0.0002652	-0.033	-0.0004556	-0.033	-0.0002659
-0.034	-0.00137	-0.034	-0.00131	-0.048	-0.0004387	-0.048	-0.0002706	-0.034	-0.0004732	-0.034	-0.0002758
-0.035	-0.00142	-0.035	-0.00136	-0.049	-0.000449	-0.049	-0.000276	-0.035	-0.0004912	-0.035	-0.0002867
-0.036	-0.00147	-0.036	-0.00141	-0.05	-0.0004592	-0.05	-0.0002812	-0.036	-0.0005095	-0.036	-0.0002986
-0.037	-0.00152	-0.037	-0.00146	-0.051	-0.000469	-0.051	-0.0002866	-0.037	-0.0005277	-0.037	-0.0003105
-0.038	-0.00158	-0.038	-0.00151	-0.052	-0.0004784	-0.052	-0.0002921	-0.038	-0.0005462	-0.038	-0.0003217
-0.039	-0.00163	-0.039	-0.00156	-0.053	-0.0004873	-0.053	-0.0002977	-0.039	-0.0005651	-0.039	-0.0003319
-0.04	-0.00168	-0.04	-0.00161	-0.054	-0.0004964	-0.054	-0.0003033	-0.04	-0.0005845	-0.04	-0.0003412
-0.041	-0.00174	-0.041	-0.00166	-0.055	-0.0005058	-0.055	-0.0003091	-0.041	-0.0006046	-0.041	-0.0003493
-0.042	-0.00179	-0.042	-0.00171	-0.056	-0.0005156	-0.056	-0.0003149	-0.042	-0.0006254	-0.042	-0.0003586
-0.043	-0.00185	-0.043	-0.00176	-0.057	-0.000526	-0.057	-0.0003203	-0.043	-0.0006463	-0.043	-0.0003698
-0.044	-0.0019	-0.044	-0.00181	-0.058	-0.0005365	-0.058	-0.0003255	-0.044	-0.0006668	-0.044	-0.0003823
-0.045	-0.00195	-0.045	-0.00186	-0.059	-0.0005471	-0.059	-0.0003308	-0.045	-0.0006869	-0.045	-0.000395
-0.046	-0.002	-0.046	-0.00191	-0.06	-0.0005571	-0.06	-0.0003364	-0.046	-0.0007068	-0.046	-0.0004065
-0.047	-0.00206	-0.047	-0.00196	-0.061	-0.0005665	-0.061	-0.0003423	-0.047	-0.0007272	-0.047	-0.0004167
-0.048	-0.00211	-0.048	-0.00202	-0.062	-0.0005756	-0.062	-0.0003485	-0.048	-0.0007487	-0.048	-0.0004272
-0.049	-0.00217	-0.049	-0.00207	-0.063	-0.0005846	-0.063	-0.0003545	-0.049	-0.000771	-0.049	-0.000438
-0.05	-0.00223	-0.05	-0.00212	-0.064	-0.0005938	-0.064	-0.0003606	-0.05	-0.0007931	-0.05	-0.0004495
-0.051	-0.00228	-0.051	-0.00217	-0.065	-0.0006033	-0.065	-0.0003665	-0.051	-0.0008147	-0.051	-0.0004608
-0.052	-0.00234	-0.052	-0.00223	-0.066	-0.0006133	-0.066	-0.0003723	-0.052	-0.0008354	-0.052	-0.0004714
-0.053	-0.00239	-0.053	-0.00229	-0.067	-0.0006234	-0.067	-0.000378	-0.053	-0.000856	-0.053	-0.0004832
-0.054	-0.00245	-0.054	-0.00235	-0.068	-0.0006336	-0.068	-0.0003837	-0.054	-0.0008775	-0.054	-0.0004966
-0.055	-0.00251	-0.055	-0.0024	-0.069	-0.0006434	-0.069	-0.0003896	-0.055	-0.0008999	-0.055	-0.0005105
-0.056	-0.00257	-0.056	-0.00246	-0.07	-0.0006529	-0.07	-0.000396	-0.056	-0.0009228	-0.056	-0.0005241
-0.057	-0.00262	-0.057	-0.00251	-0.071	-0.0006622	-0.071	-0.0004027	-0.057	-0.0009464	-0.057	-0.0005363
-0.058	-0.00268	-0.058	-0.00257	-0.072	-0.0006719	-0.072	-0.0004095	-0.058	-0.0009697	-0.058	-0.0005467
-0.059	-0.00274	-0.059	-0.00262	-0.073	-0.000682	-0.073	-0.0004162	-0.059	-0.0009923	-0.059	-0.0005581
-0.06	-0.00279	-0.06	-0.00268	-0.074	-0.0006926	-0.074	-0.0004228	-0.06	-0.00102	-0.06	-0.000571
-0.061	-0.00285	-0.061	-0.00273	-0.075	-0.0007028	-0.075	-0.0004294	-0.061	-0.00104	-0.061	-0.0005846
-0.062	-0.00291	-0.062	-0.00279	-0.076	-0.0007127	-0.076	-0.0004361	-0.062	-0.00106	-0.062	-0.0005981
-0.063	-0.00296	-0.063	-0.00285	-0.077	-0.000722	-0.077	-0.0004428	-0.063	-0.00109	-0.063	-0.0006117
-0.064	-0.00302	-0.064	-0.00292	-0.078	-0.0007314	-0.078	-0.0004494	-0.064	-0.00111	-0.064	-0.0006252
-0.065	-0.00308	-0.065	-0.00297	-0.079	-0.0007414	-0.079	-0.000456	-0.065	-0.00114	-0.065	-0.0006393
-0.066	-0.00314	-0.066	-0.00303	-0.08	-0.0007524	-0.08	-0.0004626	-0.066	-0.00116	-0.066	-0.0006536
-0.067	-0.0032	-0.067	-0.00309	-0.081	-0.0007633	-0.081	-0.0004693	-0.067	-0.00119	-0.067	-0.000667
-0.068	-0.00327	-0.068	-0.00315	-0.082	-0.0007738	-0.082	-0.0004759	-0.068	-0.00121	-0.068	-0.0006796
-0.069	-0.00334	-0.069	-0.00321	-0.083	-0.0007839	-0.083	-0.0004826	-0.069	-0.00124	-0.069	-0.0006924
-0.07	-0.0034	-0.07	-0.00327	-0.084	-0.0007938	-0.084	-0.0004893	-0.07	-0.00126	-0.07	-0.0007065
-0.071	-0.00346	-0.071	-0.00333	-0.085	-0.0008039	-0.085	-0.0004959	-0.071	-0.00129	-0.071	-0.0007219
-0.072	-0.00352	-0.072	-0.00339	-0.086	-0.0008145	-0.086	-0.0005025	-0.072	-0.00131	-0.072	-0.0007378
-0.073	-0.00358	-0.073	-0.00345	-0.087	-0.0008252	-0.087	-0.0005095	-0.073	-0.00134	-0.073	-0.0007534
-0.074	-0.00364	-0.074	-0.0035	-0.088	-0.0008356	-0.088	-0.0005167	-0.074	-0.00136	-0.074	-0.000768
-0.075	-0.0037	-0.075	-0.00355	-0.089	-0.000846	-0.089	-0.0005241	-0.075	-0.00139	-0.075	-0.0007811
-0.076	-0.00376	-0.076	-0.00361	-0.09	-0.0008563	-0.09	-0.0005315	-0.076	-0.00142	-0.076	-0.0007942
-0.077	-0.00382	-0.077	-0.00367	-0.091	-0.0008666	-0.091	-0.0005385	-0.077	-0.00145	-0.077	-0.0008077
-0.078	-0.00389	-0.078	-0.00373	-0.092	-0.000877	-0.092	-0.0005453	-0.078	-0.00147	-0.078	-0.0008218
-0.079	-0.00396	-0.079	-0.00379	-0.093	-0.0008877	-0.093	-0.000552	-0.079	-0.0015	-0.079	-0.0008377
-0.08	-0.00402	-0.08	-0.00385	-0.094	-0.0008986	-0.094	-0.0005587	-0.08	-0.00152	-0.08	-0.000855
-0.081	-0.00408	-0.081	-0.00391	-0.095	-0.0009093	-0.095	-0.0005654	-0.081	-0.00154	-0.081	-0.0008725
-0.082	-0.00413	-0.082	-0.00398	-0.096	-0.0009199	-0.096	-0.0005721	-0.082	-0.00157	-0.082	-0.0008904
-0.083	-0.00419	-0.083	-0.00405	-0.097	-0.0009306	-0.097	-0.000579	-0.083	-0.0016	-0.083	-0.0009073
-0.084	-0.00426	-0.084	-0.00412	-0.098	-0.0009417	-0.098	-0.0005863	-0.084	-0.00163	-0.084	-0.0009225
-0.085	-0.00432	-0.085	-0.00418	-0.099	-0.0009529	-0.099	-0.0005937	-0.085	-0.00166	-0.085	-0.0009369
-0.086	-0.00439	-0.086	-0.00425	-0.1	-0.0009636	-0.1	-0.0006011	-0.086	-0.00168	-0.086	-0.0009511
-0.087	-0.00445	-0.087	-0.00431	-0.101	-0.0009735	-0.101	-0.0006085	-0.087	-0.00171	-0.087	-0.0009656
-0.088	-0.00451	-0.088	-0.00437	-0.102	-0.0009836	-0.102	-0.0006157	-0.088	-0.00174	-0.088	-0.0009815
-0.089	-0.00457	-0.089	-0.00442	-0.103	-0.0009938	-0.103	-0.0006229	-0.089	-0.00176	-0.089	-0.0009988
-0.09	-0.00463	-0.09	-0.00448	-0.104	-0.001	-0.104	-0.0006303	-0.09	-0.00179	-0.09	-0.00102
-0.091	-0.00469	-0.091	-0.00454	-0.105	-0.00102	-0.105	-0.0006377	-0.091	-0.00182	-0.091	-0.00103
-0.092	-0.00475	-0.092	-0.00461	-0.106	-0.00103	-0.106	-0.0006451	-0.092	-0.00185	-0.092	-0.00105
-0.093	-0.00481	-0.093	-0.00467	-0.107	-0.00104	-0.107	-0.0006527	-0.093	-0.00187	-0.093	-0.00107
-0.094	-0.00488	-0.094	-0.00473	-0.108	-0.00105	-0.108	-0.0006599	-0.094	-0.0019	-0.094	-0.00108
-0.095	-0.00495	-0.095	-0.0048	-0.109	-0.00106	-0.109	-0.000667	-0.095	-0.00193	-0.095	-0.0011
-0.096	-0.00502	-0.096	-0.00487	-0.11	-0.00107	-0.11	-0.0006745	-0.096	-0.00196	-0.096	-0.00112
-0.097	-0.00509	-0.097	-0.00494	-0.111	-0.00108	-0.111	-0.0006823	-0.097	-0.00199	-0.097	-0.00113
-0.098	-0.00515	-0.098	-0.00501	-0.112	-0.00109	-0.112	-0.0006903	-0.098	-0.00202	-0.098	-0.00115
-0.099	-0.00522	-0.099	-0.00509	-0.113	-0.0011	-0.113	-0.0006984	-0.099	-0.00205	-0.099	-0.00117
-0.1	-0.00529	-0.1	-0.00516	-0.114	-0.00112	-0.114	-0.0007059	-0.1	-0.00209	-0.1	-0.00119
-0.101	-0.00535	-0.101	-0.00522	-0.115	-0.00113	-0.115	-0.0007134	-0.101	-0.00211	-0.101	-0.0012
-0.102	-0.00541	-0.102	-0.00528	-0.116	-0.00114	-0.116	-0.0007213	-0.102	-0.00214	-0.102	-0.00122
-0.103	-0.00547	-0.103	-0.00535	-0.117	-0.00115	-0.117	-0.0007295	-0.103	-0.00217	-0.103	-0.00124
-0.104	-0.00552	-0.104	-0.00542	-0.118	-0.00116	-0.118	-0.0007378	-0.104	-0.0022	-0.104	-0.00126
-0.105	-0.00559	-0.105	-0.00549	-0.119	-0.00117	-0.119	-0.0007462	-0.105	-0.00223	-0.105	-0.00127
-0.106	-0.00566	-0.106	-0.00555	-0.12	-0.00118	-0.12	-0.0007541	-0.106	-0.00226	-0.106	-0.00129
-0.107	-0.00575	-0.107	-0.00561	-0.121	-0.00119	-0.121	-0.000762	-0.107	-0.00229	-0.107	-0.00131
-0.108	-0.00582	-0.108	-0.00567	-0.122	-0.0012	-0.122	-0.0007699	-0.108	-0.00232	-0.108	-0.00133
-0.109	-0.00589	-0.109	-0.00573	-0.123	-0.00121	-0.123	-0.0007778	-0.109	-0.00234	-0.109	-0.00134
-0.11	-0.00594	-0.11	-0.0058	-0.124	-0.00123	-0.124	-0.000786	-0.11	-0.00238	-0.11	-0.00136
-0.111	-0.006	-0.111	-0.00587	-0.125	-0.00124	-0.125	-0.0007948	-0.111	-0.00241	-0.111	-0.00138
-0.112	-0.00606	-0.112	-0.00594	-0.126	-0.00125	-0.126	-0.000804	-0.112	-0.00244	-0.112	-0.0014
-0.113	-0.00613	-0.113	-0.00601	-0.127	-0.00126	-0.127	-0.0008137	-0.113	-0.00247	-0.113	-0.00142
-0.114	-0.00621	-0.114	-0.00609	-0.128	-0.00127	-0.128	-0.0008234	-0.114	-0.0025	-0.114	-0.00144
-0.115	-0.00629	-0.115	-0.00615	-0.129	-0.00128	-0.129	-0.0008327	-0.115	-0.00253	-0.115	-0.00146
-0.116	-0.00636	-0.116	-0.00621	-0.13	-0.00129	-0.13	-0.0008417	-0.116	-0.00256	-0.116	-0.00148
-0.117	-0.00642	-0.117	-0.00627	-0.131	-0.00131	-0.131	-0.0008503	-0.117	-0.00259	-0.117	-0.00149
-0.118	-0.00649	-0.118	-0.00634	-0.132	-0.00132	-0.132	-0.0008589	-0.118	-0.00263	-0.118	-0.00151
-0.119	-0.00656	-0.119	-0.00642	-0.133	-0.00133	-0.133	-0.0008677	-0.119	-0.00266	-0.119	-0.00153
-0.12	-0.00664	-0.12	-0.00651	-0.134	-0.00134	-0.134	-0.000877	-0.12	-0.00269	-0.12	-0.00155
-0.121	-0.00672	-0.121	-0.00659	-0.135	-0.00135	-0.135	-0.0008867	-0.121	-0.00272	-0.121	-0.00156
-0.122	-0.0068	-0.122	-0.00665	-0.136	-0.00136	-0.136	-0.0008968	-0.122	-0.00275	-0.122	-0.00158
-0.123	-0.00686	-0.123	-0.0067	-0.137	-0.00138	-0.137	-0.0009071	-0.123	-0.00279	-0.123	-0.0016
-0.124	-0.00691	-0.124	-0.00675	-0.138	-0.00139	-0.138	-0.0009173	-0.124	-0.00282	-0.124	-0.00162
-0.125	-0.00696	-0.125	-0.00682	-0.139	-0.0014	-0.139	-0.0009271	-0.125	-0.00285	-0.125	-0.00164
-0.126	-0.00703	-0.126	-0.00689	-0.14	-0.00141	-0.14	-0.0009368	-0.126	-0.00288	-0.126	-0.00166
-0.127	-0.00711	-0.127	-0.00697	-0.141	-0.00143	-0.141	-0.0009463	-0.127	-0.00291	-0.127	-0.00168
-0.128	-0.00721	-0.128	-0.00705	-0.142	-0.00144	-0.142	-0.0009561	-0.128	-0.00294	-0.128	-0.0017
--	--	-0.129	-0.00714	-0.143	-0.00145	-0.143	-0.0009665	-0.129	-0.00297	-0.129	-0.00172
				-0.144	-0.00146	-0.144	-0.0009773	-0.13	-0.00301	-0.13	-0.00174
				-0.145	-0.00148	-0.145	-0.0009882	-0.131	-0.00304	-0.131	-0.00177
				-0.146	-0.00149	-0.146	-0.0009994	-0.132	-0.00307	-0.132	-0.00179
				-0.147	-0.0015	-0.147	-0.00101	-0.133	-0.0031	-0.133	-0.00181
				-0.148	-0.00152	-0.148	-0.00102	-0.134	-0.00313	-0.134	-0.00183
				-0.149	-0.00153	-0.149	-0.00103	-0.135	-0.00315	-0.135	-0.00184
				-0.15	-0.00154	-0.15	-0.00104	-0.136	-0.00318	-0.136	-0.00186
				-0.151	-0.00156	-0.151	-0.00105	-0.137	-0.00322	-0.137	-0.00189
				-0.152	-0.00157	-0.152	-0.00107	-0.138	-0.00325	-0.138	-0.00191
				-0.153	-0.00158	-0.153	-0.00108	-0.139	-0.00329	-0.139	-0.00193
				-0.154	-0.0016	-0.154	-0.00109	-0.14	-0.00332	-0.14	-0.00195
				-0.155	-0.00161	-0.155	-0.0011	-0.141	-0.00336	-0.141	-0.00197
				-0.156	-0.00162	-0.156	-0.00111	-0.142	-0.00339	-0.142	-0.00199
				-0.157	-0.00164	-0.157	-0.00113	-0.143	-0.00342	-0.143	-0.00201
				-0.158	-0.00165	-0.158	-0.00114	-0.144	-0.00345	-0.144	-0.00202
				-0.159	-0.00167	-0.159	-0.00115	-0.145	-0.00348	-0.145	-0.00205
				-0.16	-0.00168	-0.16	-0.00117	-0.146	-0.00351	-0.146	-0.00207
				-0.161	-0.0017	-0.161	-0.00118	-0.147	-0.00355	-0.147	-0.00209
				-0.162	-0.00171	-0.162	-0.00119	-0.148	-0.00358	-0.148	-0.00212
				-0.163	-0.00173	-0.163	-0.0012	-0.149	-0.00362	-0.149	-0.00213
				-0.164	-0.00174	-0.164	-0.00122	-0.15	-0.00365	-0.15	-0.00215
				-0.165	-0.00176	-0.165	-0.00123	-0.151	-0.00369	-0.151	-0.00217
				-0.166	-0.00177	-0.166	-0.00124	-0.152	-0.00372	-0.152	-0.0022
				-0.167	-0.00179	-0.167	-0.00126	-0.153	-0.00376	-0.153	-0.00222
				-0.168	-0.00181	-0.168	-0.00127	-0.154	-0.00379	-0.154	-0.00224
				-0.169	-0.00182	-0.169	-0.00129	-0.155	-0.00382	-0.155	-0.00226
				-0.17	-0.00184	-0.17	-0.0013	-0.156	-0.00385	-0.156	-0.00228
				-0.171	-0.00185	-0.171	-0.00131	-0.157	-0.00388	-0.157	-0.00231
				-0.172	-0.00187	-0.172	-0.00133	-0.158	-0.00392	-0.158	-0.00233
				-0.173	-0.00189	-0.173	-0.00134	-0.159	-0.00395	-0.159	-0.00236
				-0.174	-0.0019	-0.174	-0.00136	-0.16	-0.00398	-0.16	-0.00238
				-0.175	-0.00192	-0.175	-0.00137	-0.161	-0.00401	-0.161	-0.0024
				-0.176	-0.00194	-0.176	-0.00139	-0.162	-0.00404	-0.162	-0.00242
				-0.177	-0.00195	-0.177	-0.00141	-0.163	-0.00408	-0.163	-0.00244
				-0.178	-0.00197	-0.178	-0.00142	-0.164	-0.00411	-0.164	-0.00246
				-0.179	-0.00199	-0.179	-0.00144	-0.165	-0.00414	-0.165	-0.00248
				-0.18	-0.002	-0.18	-0.00145	-0.166	-0.00417	-0.166	-0.0025
				-0.181	-0.00202	-0.181	-0.00147	-0.167	-0.00421	-0.167	-0.00252
				-0.182	-0.00204	-0.182	-0.00148	-0.168	-0.00424	-0.168	-0.00255
				-0.183	-0.00206	-0.183	-0.0015	-0.169	-0.00428	-0.169	-0.00257
				-0.184	-0.00208	-0.184	-0.00152	-0.17	-0.00432	-0.17	-0.00259
				-0.185	-0.0021	-0.185	-0.00153	-0.171	-0.00435	-0.171	-0.00261
				-0.186	-0.00211	-0.186	-0.00155	-0.172	-0.00439	-0.172	-0.00264
				-0.187	-0.00213	-0.187	-0.00157	-0.173	-0.00442	-0.173	-0.00266
				-0.188	-0.00215	-0.188	-0.00159	-0.174	-0.00445	-0.174	-0.00268
				-0.189	-0.00217	-0.189	-0.0016	-0.175	-0.00448	-0.175	-0.0027
				-0.19	-0.00219	-0.19	-0.00162	-0.176	-0.00452	-0.176	-0.00272
				-0.191	-0.00221	-0.191	-0.00164	-0.177	-0.00455	-0.177	-0.00274
				-0.192	-0.00223	-0.192	-0.00166	-0.178	-0.00459	-0.178	-0.00277
				-0.193	-0.00225	-0.193	-0.00168	-0.179	-0.00463	-0.179	-0.00279
				-0.194	-0.00227	-0.194	-0.0017	-0.18	-0.00466	-0.18	-0.00282
				-0.195	-0.00229	-0.195	-0.00172	-0.181	-0.00469	-0.181	-0.00284
				-0.196	-0.00231	-0.196	-0.00174	-0.182	-0.00472	-0.182	-0.00287
				-0.197	-0.00233	-0.197	-0.00176	-0.183	-0.00475	-0.183	-0.00289
				-0.198	-0.00235	-0.198	-0.00178	-0.184	-0.00478	-0.184	-0.00292
				-0.199	-0.00237	-0.199	-0.0018	-0.185	-0.00482	-0.185	-0.00294
				-0.2	-0.00239	-0.2	-0.00182	-0.186	-0.00485	-0.186	-0.00296
				-0.201	-0.00241	-0.201	-0.00184	-0.187	-0.00489	-0.187	-0.00298
				-0.202	-0.00243	-0.202	-0.00186	-0.188	-0.00492	-0.188	-0.00301
				-0.203	-0.00245	-0.203	-0.00188	-0.189	-0.00495	-0.189	-0.00303
				-0.204	-0.00247	-0.204	-0.0019	-0.19	-0.00499	-0.19	-0.00305
				-0.205	-0.00249	-0.205	-0.00192	-0.191	-0.00502	-0.191	-0.00308
				-0.206	-0.00252	-0.206	-0.00194	-0.192	-0.00505	-0.192	-0.0031
				-0.207	-0.00254	-0.207	-0.00197	-0.193	-0.00509	-0.193	-0.00312
				-0.208	-0.00256	-0.208	-0.00199	-0.194	-0.00512	-0.194	-0.00315
				-0.209	-0.00258	-0.209	-0.00201	-0.195	-0.00515	-0.195	-0.00318
				-0.21	-0.0026	-0.21	-0.00204	-0.196	-0.00518	-0.196	-0.0032
				-0.211	-0.00263	-0.211	-0.00206	-0.197	-0.00521	-0.197	-0.00322
				-0.212	-0.00265	-0.212	-0.00208	-0.198	-0.00524	-0.198	-0.00324
				-0.213	-0.00267	-0.213	-0.00211	-0.199	-0.00527	-0.199	-0.00327
				-0.214	-0.00269	-0.214	-0.00213	-0.2	-0.0053	-0.2	-0.00329
				-0.215	-0.00271	-0.215	-0.00216	-0.201	-0.00533	-0.201	-0.00332
				-0.216	-0.00274	-0.216	-0.00218	-0.202	-0.00537	-0.202	-0.00335
				-0.217	-0.00276	-0.217	-0.00221	-0.203	-0.00541	-0.203	-0.00337
				-0.218	-0.00278	-0.218	-0.00223	-0.204	-0.00545	-0.204	-0.0034
				-0.219	-0.00281	-0.219	-0.00226	-0.205	-0.0055	-0.205	-0.00342
				-0.22	-0.00283	-0.22	-0.00228	-0.206	-0.00554	-0.206	-0.00344
				-0.221	-0.00285	-0.221	-0.00231	-0.207	-0.00558	-0.207	-0.00347
				-0.222	-0.00288	-0.222	-0.00234	-0.208	-0.00561	-0.208	-0.00349
				-0.223	-0.0029	-0.223	-0.00236	-0.209	-0.00564	-0.209	-0.00352
				-0.224	-0.00292	-0.224	-0.00239	-0.21	-0.00565	-0.21	-0.00354
				-0.225	-0.00295	-0.225	-0.00242	-0.211	-0.00568	-0.211	-0.00357
				-0.226	-0.00297	-0.226	-0.00244	-0.212	-0.00572	-0.212	-0.0036
				-0.227	-0.00299	-0.227	-0.00247	-0.213	-0.00576	-0.213	-0.00363
				-0.228	-0.00302	-0.228	-0.0025	-0.214	-0.0058	-0.214	-0.00366
				-0.229	-0.00304	-0.229	-0.00253	-0.215	-0.00584	-0.215	-0.00368
				-0.23	-0.00307	-0.23	-0.00256	-0.216	-0.00586	-0.216	-0.00371
				-0.231	-0.00309	-0.231	-0.00259	-0.217	-0.00589	-0.217	-0.00373
				-0.232	-0.00312	-0.232	-0.00261	-0.218	-0.00592	-0.218	-0.00375
				-0.233	-0.00315	-0.233	-0.00264	-0.219	-0.00596	-0.219	-0.00377
				-0.234	-0.00317	-0.234	-0.00267	-0.22	-0.00599	-0.22	-0.0038
				-0.235	-0.00319	-0.235	-0.0027	-0.221	-0.00602	-0.221	-0.00382
				-0.236	-0.00322	-0.236	-0.00273	-0.222	-0.00604	-0.222	-0.00385
				-0.237	-0.00324	-0.237	-0.00276	-0.223	-0.00607	-0.223	-0.00388
				-0.238	-0.00327	-0.238	-0.00279	-0.224	-0.0061	-0.224	-0.0039
				-0.239	-0.0033	-0.239	-0.00283	-0.225	-0.00615	-0.225	-0.00393
				-0.24	-0.00332	-0.24	-0.00286	-0.226	-0.00619	-0.226	-0.00396
				-0.241	-0.00335	-0.241	-0.00289	-0.227	-0.00623	-0.227	-0.00398
				-0.242	-0.00338	-0.242	-0.00292	-0.228	-0.00625	-0.228	-0.00401
				-0.243	-0.0034	-0.243	-0.00296	-0.229	-0.00627	-0.229	-0.00404
				-0.244	-0.00343	-0.244	-0.00299	-0.23	-0.00628	-0.23	-0.00407
				-0.245	-0.00346	-0.245	-0.00302	-0.231	-0.0063	-0.231	-0.00409
				-0.246	-0.00349	-0.246	-0.00306	-0.232	-0.00634	-0.232	-0.00412
				-0.247	-0.00352	-0.247	-0.00309	-0.233	-0.00639	-0.233	-0.00414
				-0.248	-0.00354	-0.248	-0.00312	-0.234	-0.00644	-0.234	-0.00417
				-0.249	-0.00357	-0.249	-0.00316	-0.235	-0.00648	-0.235	-0.0042
				-0.25	-0.0036	-0.25	-0.00319	-0.236	-0.00652	-0.236	-0.00423
				-0.251	-0.00363	-0.251	-0.00323	-0.237	-0.00655	-0.237	-0.00426
				-0.252	-0.00366	-0.252	-0.00327	-0.238	-0.00657	-0.238	-0.00428
				-0.253	-0.00369	-0.253	-0.0033	-0.239	-0.0066	-0.239	-0.00431
				-0.254	-0.00372	-0.254	-0.00334	-0.24	-0.00663	-0.24	-0.00433
				-0.255	-0.00375	-0.255	-0.00338	-0.241	-0.00668	-0.241	-0.00436
				-0.256	-0.00379	-0.256	-0.00342	-0.242	-0.00673	-0.242	-0.00438
				-0.257	-0.00382	-0.257	-0.00346	-0.243	-0.00677	-0.243	-0.00441
				-0.258	-0.00385	-0.258	-0.00349	-0.244	-0.00679	-0.244	-0.00444
				-0.259	-0.00388	-0.259	-0.00353	-0.245	-0.00682	-0.245	-0.00446
				-0.26	-0.00392	-0.26	-0.00357	-0.246	-0.00684	-0.246	-0.00449
				-0.261	-0.00395	-0.261	-0.00361	-0.247	-0.00687	-0.247	-0.00452
				-0.262	-0.00398	-0.262	-0.00365	-0.248	-0.00692	-0.248	-0.00455
				-0.263	-0.00402	-0.263	-0.00369	-0.249	-0.00696	-0.249	-0.00458
				-0.264	-0.00405	-0.264	-0.00373	-0.25	-0.007	-0.25	-0.00461
				-0.265	-0.00409	-0.265	-0.00377	-0.251	-0.00704	-0.251	-0.00464
				-0.266	-0.00412	-0.266	-0.00381	-0.252	-0.00707	-0.252	-0.00467
				-0.267	-0.00416	-0.267	-0.00385	-0.253	-0.00708	-0.253	-0.00469
				-0.268	-0.00419	-0.268	-0.0039	-0.254	-0.0071	-0.254	-0.00471
				-0.269	-0.00423	-0.269	-0.00394	-0.255	-0.00712	-0.255	-0.00474
				-0.27	-0.00427	-0.27	-0.00398	-0.256	-0.00715	-0.256	-0.00477
				-0.271	-0.00431	-0.271	-0.00403	-0.257	-0.0072	-0.257	-0.00481
				-0.272	-0.00434	-0.272	-0.00407	-0.258	-0.00725	-0.258	-0.00484
				-0.273	-0.00438	-0.273	-0.00411	-0.259	-0.00728	-0.259	-0.00487
				-0.274	-0.00442	-0.274	-0.00416	-0.26	-0.00732	-0.26	-0.00489
				-0.275	-0.00446	-0.275	-0.00421	-0.261	-0.00734	-0.261	-0.00491
				-0.276	-0.00451	-0.276	-0.00426	-0.262	-0.00737	-0.262	-0.00494
				-0.277	-0.00455	-0.277	-0.00431	-0.263	-0.00741	-0.263	-0.00496
				-0.278	-0.00459	-0.278	-0.00435	-0.264	-0.00745	-0.264	-0.00499
				-0.279	-0.00463	-0.279	-0.0044	-0.265	-0.00749	-0.265	-0.00502
				-0.28	-0.00467	-0.28	-0.00445	-0.266	-0.00753	-0.266	-0.00505
				-0.281	-0.00472	-0.281	-0.0045	-0.267	-0.00757	-0.267	-0.00509
				-0.282	-0.00476	-0.282	-0.00455	-0.268	-0.00762	-0.268	-0.00512
				-0.283	-0.0048	-0.283	-0.0046	-0.269	-0.00765	-0.269	-0.00515
				-0.284	-0.00485	-0.284	-0.00466	-0.27	-0.00767	-0.27	-0.00519
				-0.285	-0.00489	-0.285	-0.00471	-0.271	-0.00769	-0.271	-0.00522
				-0.286	-0.00494	-0.286	-0.00476	-0.272	-0.0077	-0.272	-0.00525
				-0.287	-0.00499	-0.287	-0.00482	-0.273	-0.00772	-0.273	-0.00529
				-0.288	-0.00503	-0.288	-0.00487	-0.274	-0.00775	-0.274	-0.00531
				-0.289	-0.00508	-0.289	-0.00492	-0.275	-0.00778	-0.275	-0.00534
				-0.29	-0.00513	-0.29	-0.00498	-0.276	-0.00782	-0.276	-0.00536
				-0.291	-0.00517	-0.291	-0.00503	-0.277	-0.00787	-0.277	-0.00538
				-0.292	-0.00522	-0.292	-0.00509	-0.278	-0.00791	-0.278	-0.00541
				-0.293	-0.00527	-0.293	-0.00514	-0.279	-0.00795	-0.279	-0.00543
				-0.294	-0.00532	-0.294	-0.0052	-0.28	-0.00798	-0.28	-0.00547
				-0.295	-0.00537	-0.295	-0.00526	-0.281	-0.00801	-0.281	-0.0055
				-0.296	-0.00541	-0.296	-0.00532	-0.282	-0.00803	-0.282	-0.00554
				-0.297	-0.00547	-0.297	-0.00538	-0.283	-0.00806	-0.283	-0.00557
				-0.298	-0.00552	-0.298	-0.00544	-0.284	-0.0081	-0.284	-0.00561
				-0.299	-0.00557	-0.299	-0.0055	-0.285	-0.00814	-0.285	-0.00563
				-0.3	-0.00562	-0.3	-0.00556	-0.286	-0.00819	-0.286	-0.00566
				-0.301	-0.00568	-0.301	-0.00562	-0.287	-0.00822	-0.287	-0.00568
				-0.302	-0.00573	-0.302	-0.00568	-0.288	-0.00824	-0.288	-0.00571
				-0.303	-0.00579	-0.303	-0.00574	-0.289	-0.00827	-0.289	-0.00574
				-0.304	-0.00584	-0.304	-0.0058	-0.29	-0.00829	-0.29	-0.00578
				-0.305	-0.0059	-0.305	-0.00587	-0.291	-0.00832	-0.291	-0.00581
				-0.306	-0.00596	-0.306	-0.00593	-0.292	-0.00837	-0.292	-0.00585
				-0.307	-0.00602	-0.307	-0.006	-0.293	-0.0084	-0.293	-0.00589
				-0.308	-0.00608	-0.308	-0.00606	-0.294	-0.00843	-0.294	-0.00593
				-0.309	-0.00615	-0.309	-0.00613	-0.295	-0.00846	-0.295	-0.00596
				-0.31	-0.00622	-0.31	-0.00619	-0.296	-0.00848	-0.296	-0.00599
				-0.311	-0.00628	-0.311	-0.00626	-0.297	-0.00851	-0.297	-0.00601
				-0.312	-0.00634	-0.312	-0.00632	-0.298	-0.00854	-0.298	-0.00605
				-0.313	-0.00641	-0.313	-0.00639	-0.299	-0.00856	-0.299	-0.00608
				-0.314	-0.00647	-0.314	-0.00646	-0.3	-0.0086	-0.3	-0.00611
				-0.315	-0.00653	-0.315	-0.00653	-0.301	-0.00862	-0.301	-0.00614
				-0.316	-0.00659	-0.316	-0.00659	-0.302	-0.00865	-0.302	-0.00617
				-0.317	-0.00666	-0.317	-0.00666	-0.303	-0.00868	-0.303	-0.0062
				-0.318	-0.00672	-0.318	-0.00673	-0.304	-0.00872	-0.304	-0.00624
				-0.319	-0.00678	-0.319	-0.0068	-0.305	-0.00876	-0.305	-0.00627
				-0.32	-0.00685	-0.32	-0.00688	-0.306	-0.00879	-0.306	-0.00631
				-0.321	-0.00692	-0.321	-0.00695	-0.307	-0.0088	-0.307	-0.00634
				-0.322	-0.00699	-0.322	-0.00702	-0.308	-0.0088	-0.308	-0.00636
				-0.323	-0.00706	-0.323	-0.0071	-0.309	-0.00882	-0.309	-0.00639
				-0.324	-0.00713	-0.324	-0.00718	-0.31	-0.00886	-0.31	-0.00642
				-0.325	-0.0072	-0.325	-0.00727	-0.311	-0.00891	-0.311	-0.00646
				-0.326	-0.00727	-0.326	-0.00737	-0.312	-0.00896	-0.312	-0.00649
				-0.327	-0.00734	-0.327	-0.00747	-0.313	-0.00899	-0.313	-0.00653
				-0.328	-0.00741	-0.328	-0.00756	-0.314	-0.00901	-0.314	-0.00656
				--	--	-0.329	-0.00765	-0.315	-0.00905	-0.315	-0.0066
				--	--	-0.33	-0.00772	-0.316	-0.00909	-0.316	-0.00663
				--	--	-0.331	-0.0078	-0.317	-0.00913	-0.317	-0.00667
				--	--	-0.332	-0.00788	-0.318	-0.00915	-0.318	-0.00671
				--	--	-0.333	-0.00797	-0.319	-0.00918	-0.319	-0.00675
				--	--	-0.334	-0.00806	-0.32	-0.0092	-0.32	-0.00679
				--	--	-0.335	-0.00814	-0.321	-0.00923	-0.321	-0.00682
				--	--	-0.336	-0.00823	-0.322	-0.00925	-0.322	-0.00684
				--	--	-0.337	-0.00832	-0.323	-0.00928	-0.323	-0.00687
				--	--	-0.338	-0.0084	-0.324	-0.00929	-0.324	-0.0069
				--	--	-0.339	-0.00849	-0.325	-0.00932	-0.325	-0.00693
				--	--	-0.34	-0.00858	-0.326	-0.00933	-0.326	-0.00696
				--	--	-0.341	-0.00867	-0.327	-0.00935	-0.327	-0.00701
				--	--	-0.342	-0.00876	-0.328	-0.00938	-0.328	-0.00706
				--	--	--	--	-0.329	-0.00943	-0.329	-0.00711
				--	--	--	--	-0.33	-0.00949	-0.33	-0.00715
				--	--	--	--	-0.331	-0.00954	-0.331	-0.00718
				--	--	--	--	-0.332	-0.00957	-0.332	-0.0072
				--	--	--	--	-0.333	-0.00959	-0.333	-0.00723
				--	--	--	--	-0.334	-0.00959	-0.334	-0.00727
				--	--	--	--	-0.335	-0.0096	-0.335	-0.00732
				--	--	--	--	-0.336	-0.00962	-0.336	-0.00736
				--	--	--	--	-0.337	-0.00965	-0.337	-0.0074
				--	--	--	--	-0.338	-0.0097	-0.338	-0.00744
				--	--	--	--	--	--	--	--
				--	--	--	--	--	--	--	--
				--	--	--	--	--	--	--	--
				--	--	--	--	--	--	--	--
				--	--	--	--	--	--	--	--
				--	--	--	--	--	--	--	--
				--	--	--	--	--	--	--	--
				--	--	--	--	--	--	--	--
				--	--	--	--	--	--	--	--
				--	--	--	--	--	--	--	--
				--	--	--	--	--	--	--	--
				--	--	--	--	--	--	--	--
				--	--	--	--	--	--	--	--
				--	--	--	--	--	--	--	--
				--	--	--	--	--	--	--	--
				--	--	--	--	--	--	--	--
				--	--	--	--	--	--	--	--
				--	--	--	--	--	--	--	--
				--	--	--	--	--	--	--	--
				--	--	--	--	--	--	--	--
				--	--	--	--	--	--	--	--
				--	--	--	--	--	--	--	--
				--	--	--	--	--	--	--	--
				--	--	--	--	--	--	--	--
				--	--	--	--	--	--	--	--
				--	--	--	--	--	--	--	--
				--	--	--	--	--	--	--	--
				--	--	--	--	--	--	--	--
				--	--	--	--	--	--	--	--
				--	--	--	--	--	--	--	--
				--	--	--	--	--	--	--	--
				--	--	--	--	--	--	--	--
				--	--	--	--	--	--	--	--
				--	--	--	--	--	--	--	--
				--	--	--	--	--	--	--	--
				--	--	--	--	--	--	--	--
				--	--	--	--	--	--	--	--
				--	--	--	--	--	--	--	--
				--	--	--	--	--	--	--	--
				--	--	--	--	--	--	--	--
				--	--	--	--	--	--	--	--
				--	--	--	--	--	--	--	--
				--	--	--	--	--	--	--	--
				--	--	--	--	--	--	--	--
				--	--	--	--	--	--	--	--
				--	--	--	--	--	--	--	--
				--	--	--	--	--	--	--	--
				--	--	--	--	--	--	--	--
				--	--	--	--	--	--	--	--
				--	--	--	--	--	--	--	--
				--	--	--	--	--	--	--	--
				--	--	--	--	--	--	--	--
				--	--	--	--	--	--	--	--
				--	--	--	--	--	--	--	--
				--	--	--	--	--	--	--	--
				--	--	--	--	--	--	--	--
				--	--	--	--	--	--	--	--
				--	--	--	--	--	--	--	--
				--	--	--	--	--	--	--	--
				--	--	--	--	--	--	--	--
				--	--	--	--	--	--	--	--
				--	--	--	--	--	--	--	--
				--	--	--	--	--	--	--	--
				--	--	--	--	--	--	--	--
				--	--	--	--	--	--	--	--
				--	--	--	--	--	--	--	--
				--	--	--	--	--	--	--	--
				--	--	--	--	--	--	--	--
				--	--	--	--	--	--	--	--
				--	--	--	--	--	--	--	--
				--	--	--	--	--	--	--	--
				--	--	--	--	--	--	--	--
				--	--	--	--	--	--	--	--
				--	--	--	--	--	--	--	--
				--	--	--	--	--	--	--	--
				--	--	--	--	--	--	--	--
				--	--	--	--	--	--	--	--
				--	--	--	--	--	--	--	--
				--	--	--	--	--	--	--	--
				--	--	--	--	--	--	--	--
				--	--	--	--	--	--	--	--
				--	--	--	--	--	--	--	--
				--	--	--	--	--	--	--	--
				--	--	--	--	--	--	--	--
				--	--	--	--	--	--	--	--
				--	--	--	--	--	--	--	--
				--	--	--	--	--	--	--	--
				--	--	--	--	--	--	--	--
				--	--	--	--	--	--	--	--
				--	--	--	--	--	--	--	--
				--	--	--	--	--	--	--	--
				--	--	--	--	--	--	--	--
				--	--	--	--	--	--	--	--
				--	--	--	--	--	--	--	--
				--	--	--	--	--	--	--	--
				--	--	--	--	--	--	--	--
				--	--	--	--	--	--	--	--
				--	--	--	--	--	--	--	--
				--	--	--	--	--	--	--	--
				--	--	--	--	--	--	--	--
				--	--	--	--	--	--	--	--
				--	--	--	--	--	--	--	--
				--	--	--	--	--	--	--	--
				--	--	--	--	--	--	--	--
				--	--	--	--	--	--	--	--
				--	--	--	--	--	--	--	--
				--	--	--	--	--	--	--	--
				--	--	--	--	--	--	--	--
				--	--	--	--	--	--	--	--
				--	--	--	--	--	--	--	--
				--	--	--	--	--	--	--	--
				--	--	--	--	--	--	--	--
				--	--	--	--	--	--	--	--
				--	--	--	--	--	--	--	--
				--	--	--	--	--	--	--	--
				--	--	--	--	--	--	--	--
				--	--	--	--	--	--	--	--
				--	--	--	--	--	--	--	--
				--	--	--	--	--	--	--	--
				--	--	--	--	--	--	--	--
				--	--	--	--	--	--	--	--
				--	--	--	--	--	--	--	--
				--	--	--	--	--	--	--	--
				--	--	--	--	--	--	--	--
				--	--	--	--	--	--	--	--
				--	--	--	--	--	--	--	--
				--	--	--	--	--	--	--	--
				--	--	--	--	--	--	--	--
				--	--	--	--	--	--	--	--
				--	--	--	--	--	--	--	--
				--	--	--	--	--	--	--	--
				--	--	--	--	--	--	--	--
				--	--	--	--	--	--	--	--
				--	--	--	--	--	--	--	--
				--	--	--	--	--	--	--	--
				--	--	--	--	--	--	--	--
				--	--	--	--	--	--	--	--
				--	--	--	--	--	--	--	--
				--	--	--	--	--	--	--	--
				--	--	--	--	--	--	--	--
				--	--	--	--	--	--	--	--
				--	--	--	--	--	--	--	--
				--	--	--	--	--	--	--	--
				--	--	--	--	--	--	--	--
				--	--	--	--	--	--	--	--
				--	--	--	--	--	--	--	--
				--	--	--	--	--	--	--	--
				--	--	--	--	--	--	--	--
				--	--	--	--	--	--	--	--

## Sheet: Fig.3e
	Initial	5000 cycles
B-Os	19	21
Os	75	114
Pt/C	46	70

## Sheet: Fig.3f
0.5 M H2SO4				1.0 M PBS
0.128	-0.0001096	0.127	-9.502e-05	0.13	-0.47686	0.13	-0.51157
0.127	-0.0001077	0.126	-9.167e-05	0.129	-0.49014	0.129	-0.51686
0.126	-0.0001072	0.125	-9.033e-05	0.128	-0.50071	0.128	-0.52157
0.125	-0.0001049	0.124	-9.148e-05	0.127	-0.50871	0.127	-0.526
0.124	-0.0001025	0.123	-8.681e-05	0.126	-0.51229	0.126	-0.53
0.123	-0.0001001	0.122	-8.862e-05	0.125	-0.515	0.125	-0.53329
0.122	-9.869e-05	0.121	-8.748e-05	0.124	-0.51857	0.124	-0.53514
0.121	-9.895e-05	0.12	-8.857e-05	0.123	-0.52457	0.123	-0.537
0.12	-9.676e-05	0.119	-8.59e-05	0.122	-0.52929	0.122	-0.539
0.119	-9.788e-05	0.118	-8.518e-05	0.121	-0.53143	0.121	-0.54143
0.118	-9.763e-05	0.117	-8.572e-05	0.12	-0.533	0.12	-0.54429
0.117	-9.932e-05	0.116	-8.642e-05	0.119	-0.53414	0.119	-0.54514
0.116	-9.735e-05	0.115	-8.414e-05	0.118	-0.53586	0.118	-0.54314
0.115	-9.747e-05	0.114	-8.488e-05	0.117	-0.53914	0.117	-0.54143
0.114	-9.524e-05	0.113	-8.529e-05	0.116	-0.542	0.116	-0.54086
0.113	-9.441e-05	0.112	-8.438e-05	0.115	-0.543	0.115	-0.54271
0.112	-9.562e-05	0.111	-8.413e-05	0.114	-0.54371	0.114	-0.54529
0.111	-9.707e-05	0.11	-8.417e-05	0.113	-0.54443	0.113	-0.54657
0.11	-9.806e-05	0.109	-8.257e-05	0.112	-0.54543	0.112	-0.54786
0.109	-9.664e-05	0.108	-8.319e-05	0.111	-0.54743	0.111	-0.55129
0.108	-9.702e-05	0.107	-8.202e-05	0.11	-0.55129	0.11	-0.55486
0.107	-9.748e-05	0.106	-8.479e-05	0.109	-0.55629	0.109	-0.55914
0.106	-9.53e-05	0.105	-8.552e-05	0.108	-0.56071	0.108	-0.56
0.105	-9.697e-05	0.104	-8.305e-05	0.107	-0.564	0.107	-0.55757
0.104	-9.643e-05	0.103	-8.24e-05	0.106	-0.56571	0.106	-0.55514
0.103	-9.413e-05	0.102	-8.381e-05	0.105	-0.56614	0.105	-0.55514
0.102	-9.596e-05	0.101	-8.572e-05	0.104	-0.567	0.104	-0.55657
0.101	-9.517e-05	0.1	-8.504e-05	0.103	-0.56771	0.103	-0.56
0.1	-9.63e-05	0.099	-8.389e-05	0.102	-0.56514	0.102	-0.56329
0.099	-9.428e-05	0.098	-8.455e-05	0.101	-0.56171	0.101	-0.56571
0.098	-9.456e-05	0.097	-8.696e-05	0.1	-0.55929	0.1	-0.56757
0.097	-9.7e-05	0.096	-8.311e-05	0.099	-0.55843	0.099	-0.56871
0.096	-9.486e-05	0.095	-8.542e-05	0.098	-0.56086	0.098	-0.569
0.095	-9.644e-05	0.094	-8.574e-05	0.097	-0.56557	0.097	-0.56986
0.094	-9.72e-05	0.093	-8.529e-05	0.096	-0.56914	0.096	-0.57186
0.093	-9.542e-05	0.092	-8.477e-05	0.095	-0.57257	0.095	-0.57243
0.092	-9.423e-05	0.091	-8.438e-05	0.094	-0.57514	0.094	-0.573
0.091	-9.392e-05	0.09	-8.721e-05	0.093	-0.57543	0.093	-0.57214
0.09	-9.064e-05	0.089	-8.301e-05	0.092	-0.57486	0.092	-0.57143
0.089	-9.497e-05	0.088	-8.594e-05	0.091	-0.57643	0.091	-0.57271
0.088	-9.387e-05	0.087	-8.411e-05	0.09	-0.57886	0.09	-0.57529
0.087	-9.593e-05	0.086	-8.593e-05	0.089	-0.58314	0.089	-0.57743
0.086	-9.692e-05	0.085	-8.807e-05	0.088	-0.58786	0.088	-0.58057
0.085	-9.449e-05	0.084	-8.428e-05	0.087	-0.59014	0.087	-0.58257
0.084	-9.572e-05	0.083	-8.504e-05	0.086	-0.58743	0.086	-0.58514
0.083	-9.709e-05	0.082	-8.464e-05	0.085	-0.58329	0.085	-0.589
0.082	-9.585e-05	0.081	-8.48e-05	0.084	-0.57743	0.084	-0.59157
0.081	-9.629e-05	0.08	-8.457e-05	0.083	-0.57371	0.083	-0.59186
0.08	-9.568e-05	0.079	-8.5e-05	0.082	-0.57429	0.082	-0.58957
0.079	-9.501e-05	0.078	-8.592e-05	0.081	-0.57957	0.081	-0.587
0.078	-9.492e-05	0.077	-8.347e-05	0.08	-0.58471	0.08	-0.58671
0.077	-9.682e-05	0.076	-8.325e-05	0.079	-0.59157	0.079	-0.59057
0.076	-9.561e-05	0.075	-8.528e-05	0.078	-0.59529	0.078	-0.59657
0.075	-9.856e-05	0.074	-8.833e-05	0.077	-0.59786	0.077	-0.60214
0.074	-9.772e-05	0.073	-8.51e-05	0.076	-0.599	0.076	-0.60486
0.073	-9.935e-05	0.072	-8.972e-05	0.075	-0.60071	0.075	-0.60671
0.072	-9.907e-05	0.071	-8.883e-05	0.074	-0.60171	0.074	-0.60829
0.071	-9.788e-05	0.07	-8.88e-05	0.073	-0.60557	0.073	-0.60886
0.07	-9.684e-05	0.069	-8.455e-05	0.072	-0.60771	0.072	-0.60814
0.069	-9.68e-05	0.068	-8.516e-05	0.071	-0.611	0.071	-0.60643
0.068	-9.767e-05	0.067	-8.675e-05	0.07	-0.61371	0.07	-0.60557
0.067	-0.0001004	0.066	-8.733e-05	0.069	-0.61686	0.069	-0.60771
0.066	-0.0001007	0.065	-8.531e-05	0.068	-0.62057	0.068	-0.61329
0.065	-0.0001008	0.064	-9.072e-05	0.067	-0.62371	0.067	-0.618
0.064	-9.963e-05	0.063	-8.713e-05	0.066	-0.62257	0.066	-0.62029
0.063	-9.999e-05	0.062	-8.631e-05	0.065	-0.61971	0.065	-0.62029
0.062	-9.909e-05	0.061	-8.66e-05	0.064	-0.61714	0.064	-0.61943
0.061	-0.0001004	0.06	-8.78e-05	0.063	-0.61829	0.063	-0.61843
0.06	-0.0001022	0.059	-8.902e-05	0.062	-0.62471	0.062	-0.62071
0.059	-0.0001022	0.058	-8.716e-05	0.061	-0.63414	0.061	-0.62471
0.058	-0.0001026	0.057	-9.055e-05	0.06	-0.64271	0.06	-0.62957
0.057	-0.0001033	0.056	-8.636e-05	0.059	-0.64657	0.059	-0.63486
0.056	-0.0001012	0.055	-8.673e-05	0.058	-0.64643	0.058	-0.639
0.055	-0.0001	0.054	-9.101e-05	0.057	-0.644	0.057	-0.64086
0.054	-0.0001013	0.053	-9.022e-05	0.056	-0.64257	0.056	-0.64243
0.053	-0.0001033	0.052	-9.084e-05	0.055	-0.64614	0.055	-0.64386
0.052	-0.0001047	0.051	-9.162e-05	0.054	-0.65271	0.054	-0.64371
0.051	-0.0001041	0.05	-9.23e-05	0.053	-0.65786	0.053	-0.64257
0.05	-0.000107	0.049	-9.387e-05	0.052	-0.66129	0.052	-0.643
0.049	-0.0001043	0.048	-9.431e-05	0.051	-0.66257	0.051	-0.64643
0.048	-0.0001061	0.047	-9.152e-05	0.05	-0.66471	0.05	-0.654
0.047	-0.0001056	0.046	-9.57e-05	0.049	-0.66971	0.049	-0.66414
0.046	-0.0001067	0.045	-9.114e-05	0.048	-0.67443	0.048	-0.67186
0.045	-0.0001069	0.044	-9.319e-05	0.047	-0.67743	0.047	-0.67486
0.044	-0.0001087	0.043	-9.922e-05	0.046	-0.68014	0.046	-0.67714
0.043	-0.0001089	0.042	-9.277e-05	0.045	-0.68286	0.045	-0.681
0.042	-0.0001096	0.041	-9.324e-05	0.044	-0.68771	0.044	-0.68771
0.041	-0.0001111	0.04	-9.553e-05	0.043	-0.69471	0.043	-0.69757
0.04	-0.0001121	0.039	-9.676e-05	0.042	-0.70314	0.042	-0.70714
0.039	-0.0001116	0.038	-9.844e-05	0.041	-0.71386	0.041	-0.71486
0.038	-0.000111	0.037	-9.966e-05	0.04	-0.72629	0.04	-0.72171
0.037	-0.0001133	0.036	-9.662e-05	0.039	-0.73757	0.039	-0.72814
0.036	-0.0001128	0.035	-0.0001037	0.038	-0.74614	0.038	-0.73443
0.035	-0.0001119	0.034	-0.0001075	0.037	-0.75186	0.037	-0.74243
0.034	-0.0001124	0.033	-0.0001063	0.036	-0.75671	0.036	-0.751
0.033	-0.0001169	0.032	-0.0001052	0.035	-0.76629	0.035	-0.75986
0.032	-0.0001183	0.031	-0.0001044	0.034	-0.77929	0.034	-0.76843
0.031	-0.0001174	0.03	-0.0001087	0.033	-0.795	0.033	-0.77786
0.03	-0.0001215	0.029	-0.0001085	0.032	-0.81057	0.032	-0.78914
0.029	-0.0001221	0.028	-0.0001107	0.031	-0.82271	0.031	-0.80214
0.028	-0.000123	0.027	-0.000111	0.03	-0.83114	0.03	-0.81714
0.027	-0.0001238	0.026	-0.0001177	0.029	-0.84	0.029	-0.83229
0.026	-0.0001231	0.025	-0.0001199	0.028	-0.84771	0.028	-0.84643
0.025	-0.000126	0.024	-0.0001213	0.027	-0.85729	0.027	-0.86043
0.024	-0.000132	0.023	-0.0001205	0.026	-0.87029	0.026	-0.87543
0.023	-0.0001343	0.022	-0.0001244	0.025	-0.88386	0.025	-0.889
0.022	-0.0001357	0.021	-0.0001253	0.024	-0.90043	0.024	-0.90343
0.021	-0.0001355	0.02	-0.0001318	0.023	-0.91971	0.023	-0.91757
0.02	-0.0001411	0.019	-0.000131	0.022	-0.93943	0.022	-0.93271
0.019	-0.0001396	0.018	-0.0001409	0.021	-0.95957	0.021	-0.95086
0.018	-0.0001459	0.017	-0.0001435	0.02	-0.98014	0.02	-0.97243
0.017	-0.0001515	0.016	-0.0001422	0.019	-0.99814	0.019	-0.99643
0.016	-0.0001542	0.015	-0.0001497	0.018	-1.01829	0.018	-1.02329
0.015	-0.0001518	0.014	-0.0001506	0.017	-1.04186	0.017	-1.052
0.014	-0.000162	0.013	-0.0001553	0.016	-1.06986	0.016	-1.08114
0.013	-0.0001661	0.012	-0.0001607	0.015	-1.10171	0.015	-1.11071
0.012	-0.0001698	0.011	-0.0001677	0.014	-1.13286	0.014	-1.13786
0.011	-0.0001753	0.01	-0.0001728	0.013	-1.163	0.013	-1.164
0.01	-0.000179	0.009	-0.0001868	0.012	-1.193	0.012	-1.19171
0.009	-0.0001901	0.008	-0.0001886	0.011	-1.22514	0.011	-1.22443
0.008	-0.0001926	0.007	-0.0001837	0.01	-1.26357	0.01	-1.25886
0.007	-0.0001963	0.006	-0.0001911	0.009	-1.309	0.009	-1.295
0.006	-0.0002001	0.005	-0.0002055	0.008	-1.35771	0.008	-1.33114
0.005	-0.0002087	0.004	-0.0002194	0.007	-1.41129	0.007	-1.37157
0.004	-0.0002185	0.003	-0.0002186	0.006	-1.46286	0.006	-1.41771
0.003	-0.0002245	0.002	-0.0002244	0.005	-1.51143	0.005	-1.47429
0.002	-0.0002314	0.001	-0.0002469	0.004	-1.56429	0.004	-1.54
0.001	-0.0002537	8.67362e-19	-0.0002576	0.003	-1.62857	0.003	-1.61429
0	-0.0002649	-0.001	-0.000269	0.002	-1.70714	0.002	-1.69571
-0.001	-0.0002816	-0.002	-0.0002869	0.001	-1.80286	0.001	-1.78429
-0.002	-0.0003072	-0.003	-0.0003074	0	-1.90286	0	-1.87714
-0.003	-0.0003227	-0.004	-0.0003358	-0.001	-2.00571	-0.001	-1.97571
-0.004	-0.0003346	-0.005	-0.0003568	-0.002	-2.11571	-0.002	-2.08
-0.005	-0.0003668	-0.006	-0.0004014	-0.003	-2.24	-0.003	-2.19286
-0.006	-0.0004082	-0.007	-0.0004247	-0.004	-2.37857	-0.004	-2.31
-0.007	-0.0004216	-0.008	-0.0004641	-0.005	-2.53286	-0.005	-2.44
-0.008	-0.0004527	-0.009	-0.000482	-0.006	-2.68857	-0.006	-2.57857
-0.009	-0.0005147	-0.01	-0.0005325	-0.007	-2.84714	-0.007	-2.72286
-0.01	-0.0005626	-0.011	-0.0005686	-0.008	-3.01429	-0.008	-2.88429
-0.011	-0.0006229	-0.012	-0.0006384	-0.009	-3.19143	-0.009	-3.06714
-0.012	-0.0006786	-0.013	-0.0006866	-0.01	-3.38714	-0.01	-3.27143
-0.013	-0.0007511	-0.014	-0.0007717	-0.011	-3.6	-0.011	-3.5
-0.014	-0.0008338	-0.015	-0.0008255	-0.012	-3.83143	-0.012	-3.73571
-0.015	-0.0009019	-0.016	-0.0009121	-0.013	-4.07	-0.013	-3.97143
-0.016	-0.00101	-0.017	-0.00101	-0.014	-4.31286	-0.014	-4.20429
-0.017	-0.00111	-0.018	-0.00108	-0.015	-4.55714	-0.015	-4.43143
-0.018	-0.00115	-0.019	-0.00117	-0.016	-4.80714	-0.016	-4.65714
-0.019	-0.00127	-0.02	-0.00127	-0.017	-5.07714	-0.017	-4.89
-0.02	-0.00141	-0.021	-0.00138	-0.018	-5.36	-0.018	-5.14143
-0.021	-0.00149	-0.022	-0.00151	-0.019	-5.64286	-0.019	-5.42286
-0.022	-0.00161	-0.023	-0.00161	-0.02	-5.92429	-0.02	-5.72286
-0.023	-0.00173	-0.024	-0.00175	-0.021	-6.20429	-0.021	-6.02857
-0.024	-0.0019	-0.025	-0.0019	-0.022	-6.49286	-0.022	-6.32857
-0.025	-0.00207	-0.026	-0.00199	-0.023	-6.80857	-0.023	-6.61143
-0.026	-0.00215	-0.027	-0.00211	-0.024	-7.13	-0.024	-6.87571
-0.027	-0.00237	-0.028	-0.00235	-0.025	-7.45143	-0.025	-7.12714
-0.028	-0.0025	-0.029	-0.00249	-0.026	-7.77429	-0.026	-7.38286
-0.029	-0.00266	-0.03	-0.00265	-0.027	-8.09286	-0.027	-7.67286
-0.03	-0.0028	-0.031	-0.00282	-0.028	-8.40857	-0.028	-8.00571
-0.031	-0.00308	-0.032	-0.00289	-0.029	-8.72429	-0.029	-8.36857
-0.032	-0.00327	-0.033	-0.00313	-0.03	-9.03714	-0.03	-8.72286
-0.033	-0.00349	-0.034	-0.00336	-0.031	-9.34857	-0.031	-9.05571
-0.034	-0.00366	-0.035	-0.00368	-0.032	-9.67286	-0.032	-9.36857
-0.035	-0.0039	-0.036	-0.0039	-0.033	-10.0157	-0.033	-9.68
-0.036	-0.00411	-0.037	-0.00419	-0.034	-10.3614	-0.034	-9.99429
-0.037	-0.00438	-0.038	-0.00452	-0.035	-10.7057	-0.035	-10.31
-0.038	-0.00458	-0.039	-0.00486	-0.036	-11.04	-0.036	-10.6114
-0.039	-0.00482	-0.04	-0.00507	-0.037	-11.3614	-0.037	-10.9114
-0.04	-0.00522	-0.041	-0.00537	-0.038	-11.68	-0.038	-11.2057
-0.041	-0.00559	-0.042	-0.00565	-0.039	-12.01	-0.039	-11.5086
-0.042	-0.00588	-0.043	-0.006	-0.04	-12.3414	-0.04	-11.8314
-0.043	-0.00605	-0.044	-0.0063	-0.041	-12.6786	-0.041	-12.1629
-0.044	-0.0065	-0.045	-0.00662	-0.042	-13.0057	-0.042	-12.4986
-0.045	-0.00679	-0.046	-0.00704	-0.043	-13.3257	-0.043	-12.8329
-0.046	-0.00713	-0.047	-0.00732	-0.044	-13.6443	-0.044	-13.1429
-0.047	-0.00763	-0.048	-0.00777	-0.045	-13.9557	-0.045	-13.4429
-0.048	-0.00807	-0.049	-0.00809	-0.046	-14.2643	-0.046	-13.7371
-0.049	-0.00841	-0.05	-0.00865	-0.047	-14.5714	-0.047	-14.03
-0.05	-0.00892	-0.051	-0.00904	-0.048	-14.8714	-0.048	-14.3286
-0.051	-0.00922	-0.052	-0.00933	-0.049	-15.2	-0.049	-14.6571
-0.052	-0.00964	-0.053	-0.00969	-0.05	-15.5286	-0.05	-14.9857
-0.053	-0.01028	-0.054	-0.01014	-0.051	-15.8714	-0.051	-15.3
-0.054	-0.01067	-0.055	-0.01056	-0.052	-16.2286	-0.052	-15.5857
-0.055	-0.01124	-0.056	-0.0108	-0.053	-16.5857	-0.053	-15.8429
-0.056	-0.0116	-0.057	-0.01149	-0.054	-16.9429	-0.054	-16.0714
-0.057	-0.01229	-0.058	-0.01207	-0.055	-17.2714	-0.055	-16.3143
-0.058	-0.01298	-0.059	-0.01276	-0.056	-17.5857	-0.056	-16.5714
-0.059	-0.01328	-0.06	-0.01319	-0.057	-17.8857	-0.057	-16.8857
-0.06	-0.01377	-0.061	-0.01388	-0.058	-18.2143	-0.058	-17.2286
-0.061	-0.01463	-0.062	-0.01432	-0.059	-18.5571	-0.059	-17.6
-0.062	-0.01491	-0.063	-0.01497	-0.06	-18.8571	-0.06	-17.9571
-0.063	-0.01579	-0.064	-0.01543	-0.061	-19.1286	-0.061	-18.2857
-0.064	-0.01673	-0.065	-0.01582	-0.062	-19.3429	-0.062	-18.6
-0.065	-0.01705	-0.066	-0.01652	-0.063	-19.5429	-0.063	-18.9429
-0.066	-0.01774	-0.067	-0.01658	-0.064	-19.8	-0.064	-19.3
-0.067	-0.01799	-0.068	-0.01751	-0.065	-20.1429	-0.065	-19.6429
-0.068	-0.01847	-0.069	-0.01785	-0.066	-20.5143	-0.066	-19.9714
-0.069	-0.01949	-0.07	-0.01792	-0.067	-20.9429	-0.067	-20.2857
-0.07	-0.02043	-0.071	-0.01924	-0.068	-21.3286	-0.068	-20.5714
-0.071	-0.02115	-0.072	-0.02052	-0.069	-21.6714	-0.069	-20.8429
--	--	--	--	-0.07	-21.9857	-0.07	-21.1286
--	--	--	--	-0.071	-22.2286	-0.071	-21.4
--	--	--	--	-0.072	-22.4286	-0.072	-21.6571
--	--	--	--	-0.073	-22.6429	-0.073	-21.9429
--	--	--	--	-0.074	-22.8857	-0.074	-22.2429
--	--	--	--	-0.075	-23.2286	-0.075	-22.5286
--	--	--	--	-0.076	-23.6714	-0.076	-22.8286
--	--	--	--	-0.077	-24.0714	-0.077	-23.1143
--	--	--	--	-0.078	-24.4429	-0.078	-23.3857
--	--	--	--	-0.079	-24.7714	-0.079	-23.6857
--	--	--	--	-0.08	-25.0429	-0.08	-23.9857
--	--	--	--	-0.081	-25.3429	-0.081	-24.2714
--	--	--	--	-0.082	-25.6714	-0.082	-24.5286
--	--	--	--	-0.083	-25.9429	-0.083	-24.7857
--	--	--	--	-0.084	-26.2143	-0.084	-25.0571
--	--	--	--	-0.085	-26.4714	-0.085	-25.3714
--	--	--	--	-0.086	-26.7143	-0.086	-25.7
--	--	--	--	-0.087	-26.9857	-0.087	-25.9857
--	--	--	--	-0.088	-27.2714	-0.088	-26.2286
--	--	--	--	-0.089	-27.5571	-0.089	-26.4571
--	--	--	--	-0.09	-27.8429	-0.09	-26.6857
--	--	--	--	-0.091	-28.1143	-0.091	-26.9
--	--	--	--	-0.092	-28.4	-0.092	-27.1143
--	--	--	--	-0.093	-28.6857	-0.093	-27.3286
--	--	--	--	-0.094	-28.9429	-0.094	-27.5857
--	--	--	--	-0.095	-29.1714	-0.095	-27.9429
--	--	--	--	-0.096	-29.4	-0.096	-28.2857
--	--	--	--	-0.097	-29.6429	-0.097	-28.5714
--	--	--	--	-0.098	-29.9429	-0.098	-28.8143
--	--	--	--	-0.099	-30.2429	-0.099	-29
--	--	--	--	-0.1	-30.4857	-0.1	-29.2
--	--	--	--	-0.101	-30.7	-0.101	-29.4714
--	--	--	--	-0.102	-30.8714	-0.102	-29.7571
--	--	--	--	-0.103	-31.0571	-0.103	-30.0714
--	--	--	--	-0.104	-31.3571	-0.104	-30.4
--	--	--	--	-0.105	-31.6714	-0.105	-30.6714
--	--	--	--	-0.106	-31.9857	-0.106	-30.8857
--	--	--	--	-0.107	-32.2429	-0.107	-31.0857
--	--	--	--	-0.108	-32.4429	-0.108	-31.2857
--	--	--	--	-0.109	-32.6286	-0.109	-31.5
--	--	--	--	-0.11	-32.8714	-0.11	-31.7714
--	--	--	--	-0.111	-33.1571	-0.111	-31.9857
--	--	--	--	-0.112	-33.4571	-0.112	-32.2143
--	--	--	--	-0.113	-33.7286	-0.113	-32.4429
--	--	--	--	-0.114	-33.9571	-0.114	-32.7
--	--	--	--	-0.115	-34.0857	-0.115	-32.9857
--	--	--	--	-0.116	-34.2286	-0.116	-33.2571
--	--	--	--	-0.117	-34.4429	-0.117	-33.4857
--	--	--	--	-0.118	-34.7	-0.118	-33.7
--	--	--	--	-0.119	-35.0286	-0.119	-33.9
--	--	--	--	-0.12	-35.3286	-0.12	-34.0857
--	--	--	--	-0.121	-35.5	-0.121	-34.2714
--	--	--	--	-0.122	-35.6714	-0.122	-34.4857
--	--	--	--	-0.123	-35.8286	-0.123	-34.7
--	--	--	--	-0.124	-35.9429	-0.124	-34.9286
--	--	--	--	-0.125	-36.1429	-0.125	-35.1714
--	--	--	--	-0.126	-36.3143	-0.126	-35.3714
--	--	--	--	-0.127	-36.5143	-0.127	-35.5429
--	--	--	--	-0.128	-36.7857	-0.128	-35.7714
--	--	--	--	-0.129	-37.0857	-0.129	-36.0286
--	--	--	--	-0.13	-37.3714	-0.13	-36.3143
--	--	--	--	-0.131	-37.6857	-0.131	-36.5857
--	--	--	--	-0.132	-37.9857	-0.132	-36.8286
--	--	--	--	-0.133	-38.2857	-0.133	-37.0143
--	--	--	--	-0.134	-38.4857	-0.134	-37.2143
--	--	--	--	-0.135	-38.6429	-0.135	-37.3857
--	--	--	--	-0.136	-38.7571	-0.136	-37.5143
--	--	--	--	-0.137	-38.9286	-0.137	-37.6714
--	--	--	--	-0.138	-39.1714	-0.138	-37.8429
--	--	--	--	-0.139	-39.4714	-0.139	-38.0286
--	--	--	--	-0.14	-39.7286	-0.14	-38.2286
--	--	--	--	-0.141	-39.9571	-0.141	-38.4
--	--	--	--	-0.142	-40.1286	-0.142	-38.5571
--	--	--	--	-0.143	-40.2714	-0.143	-38.7857
--	--	--	--	-0.144	-40.4	-0.144	-39.1143
--	--	--	--	-0.145	-40.6143	-0.145	-39.4714
--	--	--	--	-0.146	-40.8714	-0.146	-39.7571
--	--	--	--	-0.147	-41.1571	-0.147	-39.9286
--	--	--	--	-0.148	-41.4286	-0.148	-39.9857
--	--	--	--	-0.149	-41.6143	-0.149	-40.0571
--	--	--	--	-0.15	-41.7429	-0.15	-40.2571
--	--	--	--	-0.151	-41.9286	-0.151	-40.5429
--	--	--	--	-0.152	-42.1429	-0.152	-40.8
--	--	--	--	-0.153	-42.3143	-0.153	-40.9571
--	--	--	--	-0.154	-42.4857	-0.154	-40.9286
--	--	--	--	-0.155	-42.6714	-0.155	-40.7714
--	--	--	--	-0.156	-42.9143	-0.156	-40.7143
--	--	--	--	-0.157	-43.2429	-0.157	-40.8143
--	--	--	--	-0.158	-43.5571	-0.158	-41
--	--	--	--	-0.159	-43.7429	-0.159	-41.2143
--	--	--	--	-0.16	-43.7857	-0.16	-41.3857
--	--	--	--	-0.161	-43.7429	-0.161	-41.4714
--	--	--	--	-0.162	-43.7143	-0.162	-41.6571
--	--	--	--	-0.163	-43.8	-0.163	-41.9857
--	--	--	--	-0.164	-44.0714	-0.164	-42.2857
--	--	--	--	-0.165	-44.4143	-0.165	-42.5857
--	--	--	--	-0.166	-44.7571	-0.166	-42.8857
--	--	--	--	-0.167	-45.0143	-0.167	-43.1429
--	--	--	--	-0.168	-45.1429	-0.168	-43.5143
--	--	--	--	-0.169	-45.2	-0.169	-43.9286
--	--	--	--	-0.17	-45.3	-0.17	-44.2286
--	--	--	--	-0.171	-45.4429	-0.171	-44.4286
--	--	--	--	-0.172	-45.7286	-0.172	-44.5857
--	--	--	--	-0.173	-46	-0.173	-44.7
--	--	--	--	-0.174	-46.2571	-0.174	-44.8143
--	--	--	--	-0.175	-46.4714	-0.175	-44.8857
--	--	--	--	-0.176	-46.5571	-0.176	-44.8714
--	--	--	--	-0.177	-46.6	-0.177	-44.8571
--	--	--	--	-0.178	-46.6714	-0.178	-45
--	--	--	--	-0.179	-46.7	-0.179	-45.2857
--	--	--	--	-0.18	-46.8429	-0.18	-45.6571
--	--	--	--	-0.181	-47.1143	-0.181	-45.9714
--	--	--	--	-0.182	-47.3286	-0.182	-46.1286
--	--	--	--	-0.183	-47.4714	-0.183	-46.1714
--	--	--	--	-0.184	-47.5143	-0.184	-46.1429
--	--	--	--	-0.185	-47.4286	-0.185	-46.2143
--	--	--	--	-0.186	-47.3429	-0.186	-46.3714
--	--	--	--	-0.187	-47.3714	-0.187	-46.5571
--	--	--	--	-0.188	-47.4286	-0.188	-46.7857
--	--	--	--	-0.189	-47.6714	-0.189	-47.0143
--	--	--	--	-0.19	-48.1429	-0.19	-47.1857
--	--	--	--	-0.191	-48.7143	-0.191	-47.4143
--	--	--	--	-0.192	-49.2571	-0.192	-47.6714
--	--	--	--	-0.193	-49.5571	-0.193	-47.9
--	--	--	--	-0.194	-49.5143	-0.194	-48.0714
--	--	--	--	-0.195	-49.3571	-0.195	-48.2
--	--	--	--	-0.196	-49.2571	-0.196	-48.3429
--	--	--	--	-0.197	-49.3571	-0.197	-48.4857
--	--	--	--	-0.198	-49.6143	-0.198	-48.6714
--	--	--	--	-0.199	-49.9	-0.199	-48.8286
--	--	--	--	-0.2	-50.1143	-0.2	-48.9429
--	--	--	--	-0.201	-50.3714	-0.201	-49.1
--	--	--	--	-0.202	-50.5857	-0.202	-49.3714
--	--	--	--	-0.203	-50.8	-0.203	-49.5857
--	--	--	--	-0.204	-51.0286	-0.204	-49.7857
--	--	--	--	-0.205	-51.2857	-0.205	-49.8857
--	--	--	--	-0.206	-51.6286	-0.206	-50
--	--	--	--	-0.207	-52.0429	-0.207	-50.1571
--	--	--	--	-0.208	-52.5286	-0.208	-50.3571
--	--	--	--	--	--	-0.209	-50.5429
--	--	--	--	--	--	-0.21	-50.7286
--	--	--	--	--	--	-0.211	-50.8429
--	--	--	--	--	--	-0.212	-51.0143
--	--	--	--	--	--	-0.213	-51.1714
--	--	--	--	--	--	-0.214	-51.3
--	--	--	--	--	--	-0.215	-51.4571
--	--	--	--	--	--	-0.216	-51.6286
--	--	--	--	--	--	-0.217	-51.7857
--	--	--	--	--	--	-0.218	-51.9714
--	--	--	--	--	--	-0.219	-52.1857
--	--	--	--	--	--	-0.22	-52.4143
--	--	--	--	--	--	--	--
--	--	--	--	--	--	--	--
--	--	--	--	--	--	--	--
--	--	--	--	--	--	--	--
--	--	--	--	--	--	--	--
--	--	--	--	--	--	--	--
--	--	--	--	--	--	--	--
--	--	--	--	--	--	--	--
--	--	--	--	--	--	--	--
--	--	--	--	--	--	--	--
--	--	--	--	--	--	--	--
--	--	--	--	--	--	--	--
--	--	--	--	--	--	--	--
--	--	--	--	--	--	--	--
--	--	--	--	--	--	--	--
--	--	--	--	--	--	--	--
--	--	--	--	--	--	--	--
--	--	--	--	--	--	--	--
--	--	--	--	--	--	--	--
--	--	--	--	--	--	--	--
--	--	--	--	--	--	--	--
--	--	--	--	--	--	--	--
--	--	--	--	--	--	--	--
--	--	--	--	--	--	--	--
--	--	--	--	--	--	--	--
--	--	--	--	--	--	--	--
--	--	--	--	--	--	--	--
--	--	--	--	--	--	--	--
--	--	--	--	--	--	--	--
--	--	--	--	--	--	--	--
--	--	--	--	--	--	--	--
--	--	--	--	--	--	--	--
--	--	--	--	--	--	--	--
--	--	--	--	--	--	--	--
--	--	--	--	--	--	--	--
--	--	--	--	--	--	--	--
--	--	--	--	--	--	--	--
--	--	--	--	--	--	--	--
--	--	--	--	--	--	--	--
--	--	--	--	--	--	--	--
--	--	--	--	--	--	--	--
--	--	--	--	--	--	--	--
--	--	--	--	--	--	--	--
--	--	--	--	--	--	--	--
--	--	--	--	--	--	--	--
--	--	--	--	--	--	--	--
--	--	--	--	--	--	--	--
--	--	--	--	--	--	--	--
--	--	--	--	--	--	--	--
--	--	--	--	--	--	--	--
--	--	--	--	--	--	--	--
--	--	--	--	--	--	--	--
--	--	--	--	--	--	--	--
--	--	--	--	--	--	--	--
--	--	--	--	--	--	--	--
--	--	--	--	--	--	--	--
--	--	--	--	--	--	--	--
--	--	--	--	--	--	--	--
--	--	--	--	--	--	--	--
--	--	--	--	--	--	--	--
--	--	--	--	--	--	--	--
--	--	--	--	--	--	--	--
--	--	--	--	--	--	--	--
--	--	--	--	--	--	--	--
--	--	--	--	--	--	--	--
--	--	--	--	--	--	--	--
--	--	--	--	--	--	--	--
--	--	--	--	--	--	--	--
--	--	--	--	--	--	--	--
--	--	--	--	--	--	--	--
--	--	--	--	--	--	--	--
--	--	--	--	--	--	--	--
--	--	--	--	--	--	--	--
--	--	--	--	--	--	--	--
--	--	--	--	--	--	--	--
--	--	--	--	--	--	--	--
--	--	--	--	--	--	--	--
--	--	--	--	--	--	--	--
--	--	--	--	--	--	--	--
--	--	--	--	--	--	--	--
--	--	--	--	--	--	--	--
--	--	--	--	--	--	--	--
--	--	--	--	--	--	--	--
--	--	--	--	--	--	--	--
--	--	--	--	--	--	--	--
--	--	--	--	--	--	--	--
--	--	--	--	--	--	--	--
--	--	--	--	--	--	--	--
--	--	--	--	--	--	--	--
--	--	--	--	--	--	--	--
--	--	--	--	--	--	--	--
--	--	--	--	--	--	--	--
--	--	--	--	--	--	--	--
--	--	--	--	--	--	--	--
--	--	--	--	--	--	--	--
--	--	--	--	--	--	--	--
--	--	--	--	--	--	--	--
--	--	--	--	--	--	--	--
--	--	--	--	--	--	--	--
--	--	--	--	--	--	--	--
--	--	--	--	--	--	--	--
--	--	--	--	--	--	--	--
--	--	--	--	--	--	--	--
--	--	--	--	--	--	--	--
--	--	--	--	--	--	--	--
--	--	--	--	--	--	--	--
--	--	--	--	--	--	--	--
--	--	--	--	--	--	--	--
--	--	--	--	--	--	--	--
--	--	--	--	--	--	--	--
--	--	--	--	--	--	--	--
--	--	--	--	--	--	--	--
--	--	--	--	--	--	--	--
--	--	--	--	--	--	--	--
--	--	--	--	--	--	--	--
--	--	--	--	--	--	--	--
--	--	--	--	--	--	--	--
--	--	--	--	--	--	--	--
--	--	--	--	--	--	--	--
--	--	--	--	--	--	--	--
--	--	--	--	--	--	--	--
--	--	--	--	--	--	--	--
--	--	--	--	--	--	--	--
--	--	--	--	--	--	--	--
--	--	--	--	--	--	--	--
--	--	--	--	--	--	--	--
--	--	--	--	--	--	--	--
--	--	--	--	--	--	--	--
--	--	--	--	--	--	--	--
--	--	--	--	--	--	--	--
--	--	--	--	--	--	--	--
--	--	--	--	--	--	--	--
--	--	--	--	--	--	--	--
--	--	--	--	--	--	--	--
--	--	--	--	--	--	--	--
--	--	--	--	--	--	--	--
--	--	--	--	--	--	--	--
--	--	--	--	--	--	--	--
--	--	--	--	--	--	--	--
--	--	--	--	--	--	--	--
--	--	--	--	--	--	--	--
--	--	--	--	--	--	--	--
--	--	--	--	--	--	--	--
--	--	--	--	--	--	--	--
--	--	--	--	--	--	--	--
--	--	--	--	--	--	--	--
--	--	--	--	--	--	--	--
--	--	--	--	--	--	--	--
--	--	--	--	--	--	--	--
--	--	--	--
--	--	--	--
--	--	--	--
--	--	--	--
--	--	--	--
--	--	--	--
--	--	--	--
--	--	--	--
--	--	--	--
--	--	--	--
--	--	--	--
--	--	--	--
--	--	--	--
--	--	--	--
--	--	--	--
--	--	--	--
--	--	--	--
--	--	--	--
--	--	--	--
--	--	--	--
--	--	--	--
--	--	--	--
--	--	--	--
--	--	--	--
--	--	--	--
--	--	--	--
--	--	--	--
--	--	--	--
--	--	--	--
--	--	--	--
--	--	--	--
--	--	--	--
--	--	--	--
--	--	--	--
--	--	--	--
--	--	--	--
--	--	--	--
--	--	--	--
--	--	--	--
--	--	--	--
--	--	--	--
--	--	--	--
--	--	--	--
--	--	--	--
--	--	--	--
--	--	--	--
--	--	--	--
--	--	--	--
--	--	--	--
--	--	--	--
--	--	--	--
--	--	--	--
--	--	--	--
--	--	--	--
--	--	--	--
--	--	--	--
--	--	--	--
--	--	--	--
--	--	--	--
--	--	--	--
--	--	--	--
--	--	--	--
--	--	--	--
--	--	--	--
--	--	--	--
--	--	--	--
--	--	--	--
--	--	--	--
--	--	--	--
--	--	--	--
--	--	--	--
--	--	--	--
--	--	--	--
--	--	--	--
--	--	--	--
--	--	--	--
--	--	--	--
--	--	--	--
--	--	--	--
--	--	--	--
--	--	--	--
--	--	--	--
--	--	--	--
--	--	--	--
--	--	--	--
--	--	--	--
--	--	--	--
--	--	--	--
--	--	--	--
--	--	--	--
--	--	--	--
--	--	--	--
--	--	--	--
--	--	--	--
--	--	--	--
--	--	--	--
--	--	--	--
--	--	--	--
--	--	--	--
--	--	--	--
--	--	--	--
--	--	--	--
--	--	--	--
--	--	--	--
--	--	--	--
--	--	--	--
--	--	--	--
--	--	--	--
--	--	--	--
--	--	--	--
--	--	--	--
--	--	--	--
--	--	--	--
--	--	--	--
--	--	--	--
--	--	--	--
--	--	--	--
--	--	--	--
--	--	--	--
--	--	--	--
--	--	--	--
--	--	--	--
--	--	--	--
--	--	--	--
--	--	--	--
--	--	--	--
--	--	--	--
--	--	--	--
--	--	--	--
--	--	--	--
--	--	--	--
--	--	--	--
--	--	--	--
--	--	--	--
--	--	--	--
--	--	--	--
--	--	--	--
--	--	--	--
--	--	--	--
--	--	--	--
--	--	--	--
--	--	--	--
--	--	--	--
--	--	--	--
--	--	--	--
--	--	--	--
--	--	--	--
--	--	--	--
--	--	--	--
--	--	--	--
--	--	--	--
--	--	--	--
--	--	--	--
--	--	--	--
--	--	--	--
--	--	--	--
--	--	--	--
--	--	--	--
--	--	--	--
--	--	--	--
--	--	--	--
--	--	--	--
--	--	--	--
--	--	--	--
--	--	--	--
--	--	--	--
--	--	--	--
--	--	--	--
--	--	--	--
--	--	--	--
--	--	--	--
--	--	--	--
--	--	--	--
--	--	--	--
--	--	--	--
--	--	--	--
--	--	--	--
--	--	--	--
--	--	--	--
--	--	--	--
--	--	--	--
--	--	--	--
--	--	--	--
--	--	--	--
--	--	--	--
--	--	--	--
--	--	--	--
--	--	--	--
--	--	--	--
--	--	--	--
--	--	--	--
--	--	--	--
--	--	--	--
--	--	--	--
--	--	--	--
--	--	--	--
--	--	--	--
--	--	--	--
--	--	--	--
--	--	--	--

## Sheet: Fig. 3g
1.0 M KOH						0.5 M H2SO4						1.0 M PBS
B-Os		Os		Pt/C		B-Os		Os		Pt/C		B-Os		Os		Pt/C
1.024	-0.017	1.6	-0.071	1.6	-0.021	1.6	-0.0128	1.6	-0.0558	1.6	-0.0153	1.6	-0.0301	1.6	-0.0928	1.6	-0.0568
2.048	-0.017	3.2	-0.074	3.2	-0.045	3.2	-0.0122	3.2	-0.0581	3.2	-0.0158	3.2	-0.0531	3.2	-0.0972	3.2	-0.0573
3.072	-0.017	4.8	-0.076	4.8	-0.059	4.8	-0.0119	4.8	-0.0601	4.8	-0.0156	4.8	-0.0468	4.8	-0.1009	4.8	-0.0577
4.096	-0.017	6.4	-0.078	6.4	-0.052	6.4	-0.012	6.4	-0.0617	6.4	-0.0149	6.4	-0.0456	6.4	-0.104	6.4	-0.058
5.12	-0.017	8	-0.078	8	-0.053	8	-0.0117	8	-0.0626	8	-0.0159	8	-0.0457	8	-0.1061	8	-0.0583
6.144	-0.017	9.6	-0.079	9.6	-0.053	9.6	-0.0113	9.6	-0.0636	9.6	-0.0179	9.6	-0.0458	9.6	-0.1077	9.6	-0.0585
7.168	-0.017	11.2	-0.08	11.2	-0.053	11.2	-0.0114	11.2	-0.0647	11.2	-0.0169	11.2	-0.046	11.2	-0.1092	11.2	-0.0587
8.192	-0.017	12.8	-0.08	12.8	-0.054	12.8	-0.011	12.8	-0.0658	12.8	-0.0161	12.8	-0.0462	12.8	-0.1102	12.8	-0.0585
9.216	-0.017	14.4	-0.081	14.4	-0.054	14.4	-0.0113	14.4	-0.0669	14.4	-0.017	14.4	-0.0462	14.4	-0.1109	14.4	-0.0586
10.24	-0.017	16	-0.082	16	-0.054	16	-0.0109	16	-0.0679	16	-0.0173	16	-0.0465	16	-0.1118	16	-0.0586
11.26	-0.017	17.6	-0.082	17.6	-0.054	17.6	-0.0114	17.6	-0.0688	17.6	-0.0183	17.6	-0.0466	17.6	-0.1141	17.6	-0.0585
12.29	-0.017	19.2	-0.082	19.2	-0.054	19.2	-0.011	19.2	-0.0696	19.2	-0.0186	19.2	-0.0467	19.2	-0.1159	19.2	-0.0586
13.31	-0.017	20.8	-0.083	20.8	-0.055	20.8	-0.0109	20.8	-0.0704	20.8	-0.0182	20.8	-0.0467	20.8	-0.118	20.8	-0.0588
14.34	-0.017	22.4	-0.083	22.4	-0.055	22.4	-0.011	22.4	-0.0713	22.4	-0.0181	22.4	-0.0468	22.4	-0.1194	22.4	-0.059
15.36	-0.017	24	-0.083	24	-0.055	24	-0.0107	24	-0.0721	24	-0.018	24	-0.0468	24	-0.1192	24	-0.0593
16.38	-0.017	25.6	-0.084	25.6	-0.055	25.6	-0.0108	25.6	-0.0728	25.6	-0.0179	25.6	-0.0468	25.6	-0.1198	25.6	-0.0593
17.41	-0.017	27.2	-0.084	27.2	-0.055	27.2	-0.0108	27.2	-0.0737	27.2	-0.0179	27.2	-0.0466	27.2	-0.1204	27.2	-0.059
18.43	-0.016	28.8	-0.085	28.8	-0.056	28.8	-0.011	28.8	-0.0745	28.8	-0.0186	28.8	-0.0465	28.8	-0.1207	28.8	-0.0587
19.46	-0.016	30.4	-0.085	30.4	-0.056	30.4	-0.0112	30.4	-0.0753	30.4	-0.0184	30.4	-0.0465	30.4	-0.1216	30.4	-0.0587
20.48	-0.016	32	-0.086	32	-0.056	32	-0.0109	32	-0.0761	32	-0.0179	32	-0.0466	32	-0.1228	32	-0.0589
21.5	-0.016	33.6	-0.086	33.6	-0.056	33.6	-0.0107	33.6	-0.0769	33.6	-0.0188	33.6	-0.0466	33.6	-0.1233	33.6	-0.059
22.53	-0.016	35.2	-0.086	35.2	-0.056	35.2	-0.0112	35.2	-0.0777	35.2	-0.0189	35.2	-0.0468	35.2	-0.1229	35.2	-0.0592
23.55	-0.016	36.8	-0.086	36.8	-0.056	36.8	-0.011	36.8	-0.0786	36.8	-0.0176	36.8	-0.0469	36.8	-0.122	36.8	-0.0592
24.58	-0.016	38.4	-0.087	38.4	-0.056	38.4	-0.0111	38.4	-0.0794	38.4	-0.0189	38.4	-0.0471	38.4	-0.1202	38.4	-0.0589
25.6	-0.016	40	-0.087	40	-0.056	40	-0.0107	40	-0.0803	40	-0.0176	40	-0.0472	40	-0.1186	40	-0.0588
26.62	-0.016	41.6	-0.088	41.6	-0.056	41.6	-0.0109	41.6	-0.0812	41.6	-0.0178	41.6	-0.0473	41.6	-0.1178	41.6	-0.0588
27.65	-0.016	43.2	-0.088	43.2	-0.056	43.2	-0.0109	43.2	-0.082	43.2	-0.0174	43.2	-0.0472	43.2	-0.1185	43.2	-0.0588
28.67	-0.016	44.8	-0.088	44.8	-0.057	44.8	-0.0109	44.8	-0.0826	44.8	-0.0172	44.8	-0.0473	44.8	-0.1181	44.8	-0.059
29.7	-0.016	46.4	-0.088	46.4	-0.057	46.4	-0.0108	46.4	-0.0833	46.4	-0.0183	46.4	-0.0472	46.4	-0.1187	46.4	-0.0594
30.72	-0.016	48	-0.089	48	-0.057	48	-0.011	48	-0.0839	48	-0.0179	48	-0.0471	48	-0.1191	48	-0.0595
31.74	-0.016	49.6	-0.089	49.6	-0.057	49.6	-0.0108	49.6	-0.0846	49.6	-0.0182	49.6	-0.047	49.6	-0.1202	49.6	-0.0594
32.77	-0.016	51.2	-0.089	51.2	-0.057	51.2	-0.0109	51.2	-0.0854	51.2	-0.0181	51.2	-0.0469	51.2	-0.1213	51.2	-0.0596
33.79	-0.016	52.8	-0.09	52.8	-0.057	52.8	-0.011	52.8	-0.0862	52.8	-0.0179	52.8	-0.047	52.8	-0.1227	52.8	-0.0596
34.82	-0.016	54.4	-0.09	54.4	-0.057	54.4	-0.0107	54.4	-0.0871	54.4	-0.0181	54.4	-0.0469	54.4	-0.1233	54.4	-0.0596
35.84	-0.016	56	-0.09	56	-0.057	56	-0.0109	56	-0.0879	56	-0.0178	56	-0.0469	56	-0.1239	56	-0.0598
36.86	-0.016	57.6	-0.091	57.6	-0.057	57.6	-0.0106	57.6	-0.0887	57.6	-0.0175	57.6	-0.0469	57.6	-0.1248	57.6	-0.0597
37.89	-0.016	59.2	-0.091	59.2	-0.057	59.2	-0.0112	59.2	-0.0895	59.2	-0.0176	59.2	-0.0469	59.2	-0.1262	59.2	-0.0596
38.91	-0.016	60.8	-0.091	60.8	-0.058	60.8	-0.011	60.8	-0.0903	60.8	-0.0178	60.8	-0.0468	60.8	-0.1271	60.8	-0.0599
39.94	-0.016	62.4	-0.091	62.4	-0.058	62.4	-0.011	62.4	-0.0911	62.4	-0.0189	62.4	-0.0468	62.4	-0.1274	62.4	-0.0601
40.96	-0.016	64	-0.091	64	-0.058	64	-0.0111	64	-0.0919	64	-0.0174	64	-0.0468	64	-0.1281	64	-0.06
41.98	-0.016	65.6	-0.092	65.6	-0.058	65.6	-0.0112	65.6	-0.0928	65.6	-0.0184	65.6	-0.0469	65.6	-0.1288	65.6	-0.06
43.01	-0.016	67.2	-0.092	67.2	-0.058	67.2	-0.0108	67.2	-0.0936	67.2	-0.0184	67.2	-0.0472	67.2	-0.129	67.2	-0.0596
44.03	-0.016	68.8	-0.092	68.8	-0.058	68.8	-0.0109	68.8	-0.0944	68.8	-0.0187	68.8	-0.0473	68.8	-0.1287	68.8	-0.059
45.06	-0.016	70.4	-0.093	70.4	-0.058	70.4	-0.0108	70.4	-0.0951	70.4	-0.0191	70.4	-0.0472	70.4	-0.1293	70.4	-0.059
46.08	-0.016	72	-0.093	72	-0.058	72	-0.0111	72	-0.0958	72	-0.019	72	-0.0472	72	-0.1298	72	-0.0593
47.1	-0.016	73.6	-0.093	73.6	-0.058	73.6	-0.011	73.6	-0.0965	73.6	-0.0199	73.6	-0.047	73.6	-0.1307	73.6	-0.0596
48.13	-0.016	75.2	-0.093	75.2	-0.058	75.2	-0.0112	75.2	-0.0974	75.2	-0.0197	75.2	-0.0469	75.2	-0.1319	75.2	-0.06
49.15	-0.016	76.8	-0.093	76.8	-0.058	76.8	-0.011	76.8	-0.0982	76.8	-0.0195	76.8	-0.047	76.8	-0.1322	76.8	-0.06
50.18	-0.016	78.4	-0.094	78.4	-0.058	78.4	-0.0109	78.4	-0.0991	78.4	-0.0192	78.4	-0.0471	78.4	-0.1317	78.4	-0.0596
51.2	-0.016	80	-0.094	80	-0.058	80	-0.0113	80	-0.1	80	-0.0195	80	-0.0472	80	-0.132	80	-0.0594
52.22	-0.016	81.6	-0.094	81.6	-0.058	81.6	-0.011	81.6	-0.1009	81.6	-0.0192	81.6	-0.0472	81.6	-0.1317	81.6	-0.0592
53.25	-0.016	83.2	-0.094	83.2	-0.058	83.2	-0.0116	83.2	-0.1019	83.2	-0.0188	83.2	-0.0471	83.2	-0.1317	83.2	-0.0591
54.27	-0.016	84.8	-0.095	84.8	-0.059	84.8	-0.0109	84.8	-0.1025	84.8	-0.0186	84.8	-0.0471	84.8	-0.1319	84.8	-0.0595
55.3	-0.016	86.4	-0.095	86.4	-0.059	86.4	-0.0112	86.4	-0.1042	86.4	-0.0186	86.4	-0.0472	86.4	-0.1324	86.4	-0.0597
56.32	-0.016	88	-0.095	88	-0.059	88	-0.0112	88	-0.1035	88	-0.0177	88	-0.0473	88	-0.1332	88	-0.0598
57.34	-0.016	89.6	-0.096	89.6	-0.059	89.6	-0.0108	89.6	-0.1013	89.6	-0.0176	89.6	-0.0475	89.6	-0.1316	89.6	-0.06
58.37	-0.016	91.2	-0.096	91.2	-0.059	91.2	-0.011	91.2	-0.0988	91.2	-0.0184	91.2	-0.0475	91.2	-0.1297	91.2	-0.0597
59.39	-0.016	92.8	-0.096	92.8	-0.059	92.8	-0.0108	92.8	-0.097	92.8	-0.0169	92.8	-0.0476	92.8	-0.1291	92.8	-0.0598
60.42	-0.015	94.4	-0.096	94.4	-0.059	94.4	-0.0108	94.4	-0.0963	94.4	-0.0174	94.4	-0.0477	94.4	-0.1285	94.4	-0.0602
61.44	-0.015	96	-0.096	96	-0.059	96	-0.0108	96	-0.0982	96	-0.0182	96	-0.0477	96	-0.1291	96	-0.0604
62.46	-0.015	97.6	-0.097	97.6	-0.059	97.6	-0.0111	97.6	-0.0991	97.6	-0.0179	97.6	-0.0475	97.6	-0.131	97.6	-0.0604
63.49	-0.015	99.2	-0.097	99.2	-0.059	99.2	-0.0108	99.2	-0.0998	99.2	-0.0183	99.2	-0.0475	99.2	-0.1314	99.2	-0.0606
64.51	-0.015	100.8	-0.097	100.8	-0.059	100.8	-0.0109	100.8	-0.1005	100.8	-0.0175	100.8	-0.0474	100.8	-0.1318	100.8	-0.0607
65.54	-0.015	102.4	-0.097	102.4	-0.059	102.4	-0.0113	102.4	-0.1012	102.4	-0.0177	102.4	-0.0474	102.4	-0.1321	102.4	-0.0608
66.56	-0.015	104	-0.098	104	-0.059	104	-0.0113	104	-0.1019	104	-0.0178	104	-0.0475	104	-0.1317	104	-0.0606
67.58	-0.015	105.6	-0.098	105.6	-0.059	105.6	-0.0108	105.6	-0.1027	105.6	-0.0177	105.6	-0.0474	105.6	-0.1313	105.6	-0.0605
68.61	-0.015	107.2	-0.098	107.2	-0.059	107.2	-0.0109	107.2	-0.1035	107.2	-0.0179	107.2	-0.0473	107.2	-0.1321	107.2	-0.06
69.63	-0.015	108.8	-0.098	108.8	-0.059	108.8	-0.0109	108.8	-0.1042	108.8	-0.0182	108.8	-0.0473	108.8	-0.1326	108.8	-0.0598
70.66	-0.015	110.4	-0.098	110.4	-0.059	110.4	-0.0111	110.4	-0.1048	110.4	-0.0189	110.4	-0.0474	110.4	-0.1335	110.4	-0.0599
71.68	-0.015	112	-0.099	112	-0.059	112	-0.011	112	-0.1055	112	-0.0179	112	-0.0475	112	-0.1334	112	-0.06
72.7	-0.015	113.6	-0.099	113.6	-0.059	113.6	-0.0108	113.6	-0.1061	113.6	-0.0183	113.6	-0.0476	113.6	-0.1336	113.6	-0.0601
73.73	-0.015	115.2	-0.099	115.2	-0.059	115.2	-0.0111	115.2	-0.1068	115.2	-0.0184	115.2	-0.0476	115.2	-0.1348	115.2	-0.0602
74.75	-0.015	116.8	-0.099	116.8	-0.059	116.8	-0.011	116.8	-0.1075	116.8	-0.0182	116.8	-0.0476	116.8	-0.1365	116.8	-0.06
75.78	-0.015	118.4	-0.1	118.4	-0.06	118.4	-0.0111	118.4	-0.1083	118.4	-0.0187	118.4	-0.0475	118.4	-0.1376	118.4	-0.0599
76.8	-0.015	120	-0.1	120	-0.06	120	-0.0111	120	-0.109	120	-0.0192	120	-0.0475	120	-0.1391	120	-0.0598
77.82	-0.015	121.6	-0.1	121.6	-0.06	121.6	-0.0112	121.6	-0.1096	121.6	-0.0185	121.6	-0.0474	121.6	-0.1393	121.6	-0.0596
78.85	-0.015	123.2	-0.1	123.2	-0.06	123.2	-0.011	123.2	-0.1103	123.2	-0.0186	123.2	-0.0473	123.2	-0.1392	123.2	-0.0597
79.87	-0.015	124.8	-0.1	124.8	-0.06	124.8	-0.0107	124.8	-0.1111	124.8	-0.0186	124.8	-0.0474	124.8	-0.1395	124.8	-0.0597
80.9	-0.015	126.4	-0.1	126.4	-0.06	126.4	-0.0112	126.4	-0.1117	126.4	-0.0191	126.4	-0.0474	126.4	-0.1395	126.4	-0.0598
81.92	-0.015	128	-0.101	128	-0.06	128	-0.0108	128	-0.1123	128	-0.02	128	-0.0473	128	-0.14	128	-0.0596
82.94	-0.015	129.6	-0.101	129.6	-0.06	129.6	-0.0112	129.6	-0.1129	129.6	-0.0206	129.6	-0.0472	129.6	-0.1412	129.6	-0.0599
83.97	-0.015	131.2	-0.101	131.2	-0.06	131.2	-0.0109	131.2	-0.1135	131.2	-0.0209	131.2	-0.0472	131.2	-0.141	131.2	-0.0595
84.99	-0.015	132.8	-0.102	132.8	-0.06	132.8	-0.0111	132.8	-0.1142	132.8	-0.02	132.8	-0.0471	132.8	-0.1398	132.8	-0.0595
86.02	-0.015	134.4	-0.102	134.4	-0.06	134.4	-0.0111	134.4	-0.1149	134.4	-0.0214	134.4	-0.0473	134.4	-0.1391	134.4	-0.0592
87.04	-0.015	136	-0.102	136	-0.06	136	-0.0112	136	-0.1156	136	-0.0211	136	-0.0473	136	-0.1379	136	-0.0591
88.06	-0.015	137.6	-0.102	137.6	-0.06	137.6	-0.0109	137.6	-0.1164	137.6	-0.0207	137.6	-0.0474	137.6	-0.1381	137.6	-0.0589
89.09	-0.014	139.2	-0.102	139.2	-0.06	139.2	-0.0109	139.2	-0.117	139.2	-0.0206	139.2	-0.0475	139.2	-0.1391	139.2	-0.0595
90.11	-0.014	140.8	-0.103	140.8	-0.06	140.8	-0.0104	140.8	-0.1176	140.8	-0.021	140.8	-0.0477	140.8	-0.1389	140.8	-0.0599
91.14	-0.014	142.4	-0.103	142.4	-0.061	142.4	-0.0107	142.4	-0.1181	142.4	-0.021	142.4	-0.0476	142.4	-0.139	142.4	-0.0601
92.16	-0.014	144	-0.103	144	-0.061	144	-0.0102	144	-0.1189	144	-0.022	144	-0.0477	144	-0.1397	144	-0.0603
93.18	-0.014	145.6	-0.103	145.6	-0.061	145.6	-0.0108	145.6	-0.1195	145.6	-0.0216	145.6	-0.0477	145.6	-0.1395	145.6	-0.0602
94.21	-0.014	147.2	-0.103	147.2	-0.061	147.2	-0.0106	147.2	-0.12	147.2	-0.0217	147.2	-0.0477	147.2	-0.1402	147.2	-0.06
95.23	-0.014	148.8	-0.104	148.8	-0.061	148.8	-0.0107	148.8	-0.1203	148.8	-0.0219	148.8	-0.0477	148.8	-0.1396	148.8	-0.0601
96.26	-0.014	150.4	-0.104	150.4	-0.061	150.4	-0.0103	150.4	-0.1205	150.4	-0.0226	150.4	-0.0477	150.4	-0.1393	150.4	-0.0601
97.28	-0.014	152	-0.104	152	-0.061	152	-0.0106	152	-0.1208	152	-0.0226	152	-0.0476	152	-0.1394	152	-0.0599
98.3	-0.014	153.6	-0.104	153.6	-0.061	153.6	-0.0105	153.6	-0.1216	153.6	-0.0225	153.6	-0.0476	153.6	-0.1397	153.6	-0.0601
99.33	-0.014	155.2	-0.104	155.2	-0.061	155.2	-0.0107	155.2	-0.1222	155.2	-0.0229	155.2	-0.0478	155.2	-0.141	155.2	-0.06
100.4	-0.014	156.8	-0.104	156.8	-0.061	156.8	-0.0103	156.8	-0.1227	156.8	-0.0228	156.8	-0.0478	156.8	-0.1418	156.8	-0.0599
101.4	-0.014	158.4	-0.104	158.4	-0.061	158.4	-0.0107	158.4	-0.1232	158.4	-0.0229	158.4	-0.0479	158.4	-0.1416	158.4	-0.0597
102.4	-0.014	160	-0.105	160	-0.061	160	-0.0103	160	-0.1237	160	-0.0228	160	-0.0478	160	-0.1419	160	-0.0595
103.4	-0.014	161.6	-0.105	161.6	-0.061	161.6	-0.0107	161.6	-0.1243	161.6	-0.0228	161.6	-0.0479	161.6	-0.1423	161.6	-0.0592
104.4	-0.014	163.2	-0.105	163.2	-0.061	163.2	-0.0103	163.2	-0.1248	163.2	-0.0226	163.2	-0.0478	163.2	-0.1424	163.2	-0.0592
105.5	-0.014	164.8	-0.105	164.8	-0.061	164.8	-0.0107	164.8	-0.1253	164.8	-0.0227	164.8	-0.0479	164.8	-0.1425	164.8	-0.0592
106.5	-0.014	166.4	-0.106	166.4	-0.061	166.4	-0.01	166.4	-0.1258	166.4	-0.0227	166.4	-0.0478	166.4	-0.1423	166.4	-0.0596
107.5	-0.014	168	-0.106	168	-0.061	168	-0.0101	168	-0.1263	168	-0.023	168	-0.0477	168	-0.1419	168	-0.0599
108.5	-0.014	169.6	-0.106	169.6	-0.061	169.6	-0.0104	169.6	-0.1269	169.6	-0.0227	169.6	-0.0476	169.6	-0.1422	169.6	-0.0598
109.6	-0.014	171.2	-0.106	171.2	-0.061	171.2	-0.0105	171.2	-0.1274	171.2	-0.0227	171.2	-0.0477	171.2	-0.1423	171.2	-0.0595
110.6	-0.014	172.8	-0.106	172.8	-0.061	172.8	-0.0103	172.8	-0.1279	172.8	-0.0228	172.8	-0.0478	172.8	-0.1423	172.8	-0.0596
111.6	-0.014	174.4	-0.106	174.4	-0.061	174.4	-0.0106	174.4	-0.1285	174.4	-0.0226	174.4	-0.0479	174.4	-0.1421	174.4	-0.0595
112.6	-0.014	176	-0.107	176	-0.061	176	-0.0104	176	-0.129	176	-0.0227	176	-0.0479	176	-0.1424	176	-0.0595
113.7	-0.014	177.6	-0.107	177.6	-0.061	177.6	-0.0104	177.6	-0.1296	177.6	-0.0229	177.6	-0.0479	177.6	-0.1425	177.6	-0.0597
114.7	-0.014	179.2	-0.107	179.2	-0.061	179.2	-0.0105	179.2	-0.1302	179.2	-0.0231	179.2	-0.0477	179.2	-0.1429	179.2	-0.0596
115.7	-0.014	180.8	-0.107	180.8	-0.061	180.8	-0.0104	180.8	-0.1308	180.8	-0.0238	180.8	-0.0476	180.8	-0.143	180.8	-0.0596
116.7	-0.014	182.4	-0.108	182.4	-0.061	182.4	-0.0103	182.4	-0.1314	182.4	-0.0233	182.4	-0.0473	182.4	-0.1434	182.4	-0.0601
117.8	-0.014	184	-0.108	184	-0.061	184	-0.0106	184	-0.1318	184	-0.0234	184	-0.0473	184	-0.1438	184	-0.0602
118.8	-0.014	185.6	-0.108	185.6	-0.062	185.6	-0.0105	185.6	-0.1322	185.6	-0.0232	185.6	-0.0472	185.6	-0.1439	185.6	-0.06
119.8	-0.014	187.2	-0.108	187.2	-0.062	187.2	-0.0105	187.2	-0.1328	187.2	-0.0229	187.2	-0.0472	187.2	-0.1448	187.2	-0.0597
120.8	-0.014	188.8	-0.108	188.8	-0.062	188.8	-0.0103	188.8	-0.1333	188.8	-0.0228	188.8	-0.0474	188.8	-0.1453	188.8	-0.0593
121.9	-0.014	190.4	-0.109	190.4	-0.062	190.4	-0.011	190.4	-0.1338	190.4	-0.0226	190.4	-0.0476	190.4	-0.1455	190.4	-0.059
122.9	-0.014	192	-0.109	192	-0.062	192	-0.0108	192	-0.1342	192	-0.023	192	-0.0475	192	-0.1463	192	-0.0595
123.9	-0.013	193.6	-0.109	193.6	-0.062	193.6	-0.0104	193.6	-0.1348	193.6	-0.0229	193.6	-0.0477	193.6	-0.1463	193.6	-0.0598
124.9	-0.013	195.2	-0.109	195.2	-0.062	195.2	-0.011	195.2	-0.1355	195.2	-0.0223	195.2	-0.0476	195.2	-0.1462	195.2	-0.06
126	-0.013	196.8	-0.109	196.8	-0.062	196.8	-0.0106	196.8	-0.136	196.8	-0.0223	196.8	-0.0478	196.8	-0.1462	196.8	-0.0599
127	-0.013	198.4	-0.109	198.4	-0.062	198.4	-0.0107	198.4	-0.1365	198.4	-0.0226	198.4	-0.0479	198.4	-0.1463	198.4	-0.0596
128	-0.013	200	-0.109	200	-0.062	200	-0.0108	200	-0.1369	200	-0.0224	200	-0.048	200	-0.1459	200	-0.0593
129	-0.013	201.6	-0.11	201.6	-0.062	201.6	-0.0108	201.6	-0.1373	201.6	-0.0221	201.6	-0.048	201.6	-0.1464	201.6	-0.0592
130	-0.013	203.2	-0.11	203.2	-0.062	203.2	-0.0113	203.2	-0.1379	203.2	-0.0222	203.2	-0.0482	203.2	-0.1469	203.2	-0.0594
131.1	-0.013	204.8	-0.11	204.8	-0.062	204.8	-0.0108	204.8	-0.1386	204.8	-0.0229	204.8	-0.0482	204.8	-0.148	204.8	-0.0596
132.1	-0.013	206.4	-0.111	206.4	-0.062	206.4	-0.0114	206.4	-0.1392	206.4	-0.023	206.4	-0.0482	206.4	-0.1487	206.4	-0.0598
133.1	-0.013	208	-0.111	208	-0.062	208	-0.0111	208	-0.1397	208	-0.0236	208	-0.0481	208	-0.1494	208	-0.0595
134.1	-0.013	209.6	-0.111	209.6	-0.062	209.6	-0.0112	209.6	-0.14	209.6	-0.0237	209.6	-0.0476	209.6	-0.1489	209.6	-0.0594
135.2	-0.013	211.2	-0.111	211.2	-0.062	211.2	-0.0111	211.2	-0.1404	211.2	-0.0237	211.2	-0.0474	211.2	-0.1482	211.2	-0.0594
136.2	-0.013	212.8	-0.111	212.8	-0.063	212.8	-0.0113	212.8	-0.1406	212.8	-0.024	212.8	-0.0474	212.8	-0.1479	212.8	-0.0597
137.2	-0.013	214.4	-0.111	214.4	-0.062	214.4	-0.0111	214.4	-0.1408	214.4	-0.0238	214.4	-0.0474	214.4	-0.1477	214.4	-0.0601
138.2	-0.013	216	-0.111	216	-0.062	216	-0.0115	216	-0.1409	216	-0.0238	216	-0.0477	216	-0.1481	216	-0.0604
139.3	-0.013	217.6	-0.111	217.6	-0.062	217.6	-0.0115	217.6	-0.141	217.6	-0.0242	217.6	-0.0478	217.6	-0.1486	217.6	-0.0602
140.3	-0.013	219.2	-0.111	219.2	-0.062	219.2	-0.0113	219.2	-0.1412	219.2	-0.0241	219.2	-0.0478	219.2	-0.1489	219.2	-0.0599
141.3	-0.013	220.8	-0.112	220.8	-0.063	220.8	-0.0115	220.8	-0.1418	220.8	-0.0243	220.8	-0.0478	220.8	-0.1491	220.8	-0.0599
142.3	-0.013	222.4	-0.112	222.4	-0.063	222.4	-0.0112	222.4	-0.1423	222.4	-0.0243	222.4	-0.0479	222.4	-0.1494	222.4	-0.06
143.4	-0.013	224	-0.112	224	-0.063	224	-0.0112	224	-0.1428	224	-0.0239	224	-0.0478	224	-0.1485	224	-0.0601
144.4	-0.013	225.6	-0.112	225.6	-0.063	225.6	-0.0111	225.6	-0.1433	225.6	-0.0245	225.6	-0.0479	225.6	-0.1483	225.6	-0.0602
145.4	-0.013	227.2	-0.113	227.2	-0.063	227.2	-0.0113	227.2	-0.1437	227.2	-0.024	227.2	-0.0477	227.2	-0.1491	227.2	-0.0602
146.4	-0.013	228.8	-0.113	228.8	-0.063	228.8	-0.0113	228.8	-0.1442	228.8	-0.0234	228.8	-0.0477	228.8	-0.151	228.8	-0.0603
147.5	-0.013	230.4	-0.113	230.4	-0.063	230.4	-0.0111	230.4	-0.1446	230.4	-0.0234	230.4	-0.0476	230.4	-0.1526	230.4	-0.0606
148.5	-0.013	232	-0.113	232	-0.063	232	-0.0115	232	-0.1449	232	-0.0234	232	-0.0479	232	-0.1532	232	-0.0608
149.5	-0.013	233.6	-0.113	233.6	-0.063	233.6	-0.0113	233.6	-0.1453	233.6	-0.0229	233.6	-0.0481	233.6	-0.1534	233.6	-0.0608
150.5	-0.013	235.2	-0.113	235.2	-0.063	235.2	-0.0116	235.2	-0.1457	235.2	-0.0222	235.2	-0.0481	235.2	-0.1529	235.2	-0.0607
151.6	-0.013	236.8	-0.113	236.8	-0.063	236.8	-0.0112	236.8	-0.1461	236.8	-0.0227	236.8	-0.0479	236.8	-0.1527	236.8	-0.0606
152.6	-0.013	238.4	-0.114	238.4	-0.063	238.4	-0.0117	238.4	-0.1465	238.4	-0.0223	238.4	-0.0477	238.4	-0.1532	238.4	-0.0607
153.6	-0.013	240	-0.114	240	-0.063	240	-0.0115	240	-0.1469	240	-0.0217	240	-0.0475	240	-0.1536	240	-0.0606
154.6	-0.013	241.6	-0.114	241.6	-0.063	241.6	-0.0118	241.6	-0.1473	241.6	-0.0215	241.6	-0.0476	241.6	-0.1542	241.6	-0.0609
155.6	-0.013	243.2	-0.114	243.2	-0.063	243.2	-0.0118	243.2	-0.1477	243.2	-0.0224	243.2	-0.0477	243.2	-0.1545	243.2	-0.0609
156.7	-0.013	244.8	-0.114	244.8	-0.063	244.8	-0.0121	244.8	-0.1482	244.8	-0.022	244.8	-0.0478	244.8	-0.1537	244.8	-0.061
157.7	-0.013	246.4	-0.115	246.4	-0.063	246.4	-0.0123	246.4	-0.1486	246.4	-0.0214	246.4	-0.0478	246.4	-0.1526	246.4	-0.0609
158.7	-0.013	248	-0.115	248	-0.063	248	-0.0122	248	-0.1489	248	-0.0212	248	-0.0478	248	-0.1519	248	-0.061
159.7	-0.013	249.6	-0.115	249.6	-0.063	249.6	-0.0121	249.6	-0.1494	249.6	-0.0214	249.6	-0.0477	249.6	-0.1514	249.6	-0.0608
160.8	-0.013	251.2	-0.115	251.2	-0.063	251.2	-0.0124	251.2	-0.1497	251.2	-0.0209	251.2	-0.0477	251.2	-0.1518	251.2	-0.0609
161.8	-0.013	252.8	-0.115	252.8	-0.063	252.8	-0.0125	252.8	-0.1501	252.8	-0.0214	252.8	-0.0477	252.8	-0.152	252.8	-0.061
162.8	-0.013	254.4	-0.115	254.4	-0.063	254.4	-0.0128	254.4	-0.1505	254.4	-0.0208	254.4	-0.0477	254.4	-0.1526	254.4	-0.0612
163.8	-0.013	256	-0.115	256	-0.063	256	-0.0123	256	-0.1509	256	-0.022	256	-0.0476	256	-0.1528	256	-0.061
164.9	-0.012	257.6	-0.116	257.6	-0.063	257.6	-0.0129	257.6	-0.1514	257.6	-0.0216	257.6	-0.0478	257.6	-0.1536	257.6	-0.0614
165.9	-0.012	259.2	-0.116	259.2	-0.063	259.2	-0.0128	259.2	-0.1518	259.2	-0.022	259.2	-0.0479	259.2	-0.1529	259.2	-0.0615
166.9	-0.012	260.8	-0.116	260.8	-0.063	260.8	-0.0129	260.8	-0.152	260.8	-0.0224	260.8	-0.0481	260.8	-0.1524	260.8	-0.0616
167.9	-0.012	262.4	-0.116	262.4	-0.063	262.4	-0.0128	262.4	-0.1522	262.4	-0.0222	262.4	-0.0481	262.4	-0.1522	262.4	-0.0616
169	-0.012	264	-0.116	264	-0.063	264	-0.0134	264	-0.1525	264	-0.0227	264	-0.0479	264	-0.1523	264	-0.0616
170	-0.012	265.6	-0.116	265.6	-0.063	265.6	-0.0132	265.6	-0.1527	265.6	-0.0225	265.6	-0.0479	265.6	-0.1527	265.6	-0.0612
171	-0.012	267.2	-0.117	267.2	-0.063	267.2	-0.0135	267.2	-0.1534	267.2	-0.0229	267.2	-0.0479	267.2	-0.1544	267.2	-0.061
172	-0.012	268.8	-0.117	268.8	-0.064	268.8	-0.0132	268.8	-0.1533	268.8	-0.022	268.8	-0.0479	268.8	-0.1547	268.8	-0.0606
173.1	-0.012	270.4	-0.117	270.4	-0.064	270.4	-0.0138	270.4	-0.1531	270.4	-0.0225	270.4	-0.0479	270.4	-0.1553	270.4	-0.0602
174.1	-0.012	272	-0.117	272	-0.064	272	-0.0135	272	-0.1529	272	-0.0217	272	-0.0479	272	-0.1559	272	-0.0599
175.1	-0.012	273.6	-0.117	273.6	-0.064	273.6	-0.014	273.6	-0.153	273.6	-0.0216	273.6	-0.0478	273.6	-0.1569	273.6	-0.0598
176.1	-0.012	275.2	-0.117	275.2	-0.064	275.2	-0.0141	275.2	-0.1534	275.2	-0.0219	275.2	-0.0479	275.2	-0.1576	275.2	-0.0601
177.2	-0.012	276.8	-0.117	276.8	-0.064	276.8	-0.0139	276.8	-0.1542	276.8	-0.0222	276.8	-0.0478	276.8	-0.1584	276.8	-0.0602
178.2	-0.012	278.4	-0.118	278.4	-0.064	278.4	-0.0139	278.4	-0.1546	278.4	-0.0214	278.4	-0.0479	278.4	-0.1577	278.4	-0.0603
179.2	-0.012	280	-0.118	280	-0.064	280	-0.014	280	-0.155	280	-0.0213	280	-0.0479	280	-0.1574	280	-0.0601
180.2	-0.012	281.6	-0.118	281.6	-0.064	281.6	-0.0142	281.6	-0.1553	281.6	-0.0213	281.6	-0.0479	281.6	-0.1572	281.6	-0.06
181.2	-0.012	283.2	-0.118	283.2	-0.064	283.2	-0.0149	283.2	-0.1557	283.2	-0.0212	283.2	-0.0478	283.2	-0.1571	283.2	-0.06
182.3	-0.012	284.8	-0.118	284.8	-0.064	284.8	-0.015	284.8	-0.156	284.8	-0.0221	284.8	-0.0478	284.8	-0.1572	284.8	-0.0603
183.3	-0.012	286.4	-0.118	286.4	-0.064	286.4	-0.0153	286.4	-0.1563	286.4	-0.0212	286.4	-0.0477	286.4	-0.1579	286.4	-0.0605
184.3	-0.012	288	-0.119	288	-0.064	288	-0.0152	288	-0.1565	288	-0.0209	288	-0.0477	288	-0.1582	288	-0.0607
185.3	-0.012	289.6	-0.119	289.6	-0.064	289.6	-0.0153	289.6	-0.1568	289.6	-0.0207	289.6	-0.0477	289.6	-0.1586	289.6	-0.0605
186.4	-0.012	291.2	-0.119	291.2	-0.064	291.2	-0.0151	291.2	-0.1571	291.2	-0.0213	291.2	-0.0478	291.2	-0.1589	291.2	-0.0605
187.4	-0.012	292.8	-0.119	292.8	-0.064	292.8	-0.0152	292.8	-0.1575	292.8	-0.0211	292.8	-0.0477	292.8	-0.1588	292.8	-0.0605
188.4	-0.012	294.4	-0.119	294.4	-0.064	294.4	-0.0151	294.4	-0.1578	294.4	-0.0217	294.4	-0.0477	294.4	-0.1587	294.4	-0.0607
189.4	-0.012	296	-0.119	296	-0.064	296	-0.0154	296	-0.1581	296	-0.0216	296	-0.0477	296	-0.1599	296	-0.0605
190.5	-0.012	297.6	-0.12	297.6	-0.064	297.6	-0.015	297.6	-0.1584	297.6	-0.0212	297.6	-0.0478	297.6	-0.1608	297.6	-0.0603
191.5	-0.012	299.2	-0.12	299.2	-0.064	299.2	-0.0155	299.2	-0.1588	299.2	-0.0215	299.2	-0.0479	299.2	-0.1615	299.2	-0.0602
192.5	-0.012	300.8	-0.12	300.8	-0.064	300.8	-0.0154	300.8	-0.159	300.8	-0.022	300.8	-0.0479	300.8	-0.1622	300.8	-0.0602
193.5	-0.012	302.4	-0.12	302.4	-0.064	302.4	-0.0156	302.4	-0.1593	302.4	-0.0217	302.4	-0.0478	302.4	-0.1628	302.4	-0.0602
194.6	-0.012	304	-0.12	304	-0.064	304	-0.0157	304	-0.1596	304	-0.0211	304	-0.0477	304	-0.1616	304	-0.0605
195.6	-0.012	305.6	-0.12	305.6	-0.064	305.6	-0.0157	305.6	-0.1599	305.6	-0.0217	305.6	-0.0476	305.6	-0.1611	305.6	-0.0604
196.6	-0.012	307.2	-0.12	307.2	-0.065	307.2	-0.0156	307.2	-0.1602	307.2	-0.0217	307.2	-0.0477	307.2	-0.1603	307.2	-0.0604
197.6	-0.012	308.8	-0.12	308.8	-0.065	308.8	-0.0156	308.8	-0.1605	308.8	-0.0219	308.8	-0.048	308.8	-0.1605	308.8	-0.0604
198.7	-0.012	310.4	-0.12	310.4	-0.064	310.4	-0.016	310.4	-0.1608	310.4	-0.0214	310.4	-0.048	310.4	-0.1622	310.4	-0.0603
199.7	-0.012	312	-0.121	312	-0.065	312	-0.0159	312	-0.1611	312	-0.0211	312	-0.0481	312	-0.1631	312	-0.0605
200.7	-0.012	313.6	-0.121	313.6	-0.065	313.6	-0.016	313.6	-0.1615	313.6	-0.0215	313.6	-0.048	313.6	-0.1636	313.6	-0.0606
201.7	-0.012	315.2	-0.121	315.2	-0.065	315.2	-0.0161	315.2	-0.1617	315.2	-0.0216	315.2	-0.048	315.2	-0.1632	315.2	-0.0606
202.8	-0.012	316.8	-0.121	316.8	-0.065	316.8	-0.0157	316.8	-0.162	316.8	-0.0212	316.8	-0.048	316.8	-0.163	316.8	-0.0607
203.8	-0.012	318.4	-0.121	318.4	-0.065	318.4	-0.0159	318.4	-0.1623	318.4	-0.0212	318.4	-0.0481	318.4	-0.1634	318.4	-0.0605
204.8	-0.012	320	-0.121	320	-0.065	320	-0.0158	320	-0.1625	320	-0.0207	320	-0.0481	320	-0.1643	320	-0.0603
205.8	-0.012	321.6	-0.122	321.6	-0.065	321.6	-0.0165	321.6	-0.1627	321.6	-0.0205	321.6	-0.048	321.6	-0.1647	321.6	-0.0605
206.8	-0.012	323.2	-0.122	323.2	-0.065	323.2	-0.0163	323.2	-0.1629	323.2	-0.0211	323.2	-0.0479	323.2	-0.1649	323.2	-0.0602
207.9	-0.012	324.8	-0.122	324.8	-0.065	324.8	-0.0167	324.8	-0.1631	324.8	-0.021	324.8	-0.0479	324.8	-0.1646	324.8	-0.0602
208.9	-0.012	326.4	-0.122	326.4	-0.065	326.4	-0.0165	326.4	-0.1634	326.4	-0.021	326.4	-0.0479	326.4	-0.1644	326.4	-0.0602
209.9	-0.012	328	-0.122	328	-0.065	328	-0.0168	328	-0.1638	328	-0.0216	328	-0.048	328	-0.1638	328	-0.0601
210.9	-0.012	329.6	-0.122	329.6	-0.065	329.6	-0.0168	329.6	-0.1641	329.6	-0.021	329.6	-0.0481	329.6	-0.163	329.6	-0.06
212	-0.012	331.2	-0.123	331.2	-0.065	331.2	-0.017	331.2	-0.1644	331.2	-0.022	331.2	-0.048	331.2	-0.1635	331.2	-0.06
213	-0.012	332.8	-0.123	332.8	-0.065	332.8	-0.0171	332.8	-0.1646	332.8	-0.0214	332.8	-0.048	332.8	-0.1633	332.8	-0.0602
214	-0.012	334.4	-0.123	334.4	-0.065	334.4	-0.017	334.4	-0.165	334.4	-0.0219	334.4	-0.0481	334.4	-0.1647	334.4	-0.0606
215	-0.012	336	-0.123	336	-0.065	336	-0.017	336	-0.1653	336	-0.0224	336	-0.0481	336	-0.166	336	-0.0607
216.1	-0.012	337.6	-0.123	337.6	-0.065	337.6	-0.017	337.6	-0.1657	337.6	-0.0223	337.6	-0.0481	337.6	-0.1663	337.6	-0.0605
217.1	-0.012	339.2	-0.123	339.2	-0.065	339.2	-0.0173	339.2	-0.1659	339.2	-0.0224	339.2	-0.0481	339.2	-0.1651	339.2	-0.0601
218.1	-0.012	340.8	-0.123	340.8	-0.065	340.8	-0.0169	340.8	-0.1661	340.8	-0.022	340.8	-0.0482	340.8	-0.1641	340.8	-0.0599
219.1	-0.012	342.4	-0.124	342.4	-0.065	342.4	-0.0172	342.4	-0.1663	342.4	-0.0228	342.4	-0.0483	342.4	-0.1625	342.4	-0.0597
220.2	-0.012	344	-0.124	344	-0.065	344	-0.0171	344	-0.1666	344	-0.0229	344	-0.0482	344	-0.1637	344	-0.0602
221.2	-0.012	345.6	-0.124	345.6	-0.065	345.6	-0.017	345.6	-0.1668	345.6	-0.0219	345.6	-0.0482	345.6	-0.1666	345.6	-0.0603
222.2	-0.012	347.2	-0.124	347.2	-0.065	347.2	-0.0169	347.2	-0.1671	347.2	-0.0221	347.2	-0.0482	347.2	-0.1683	347.2	-0.0606
223.2	-0.012	348.8	-0.124	348.8	-0.065	348.8	-0.017	348.8	-0.1674	348.8	-0.022	348.8	-0.0481	348.8	-0.1694	348.8	-0.0608
224.3	-0.012	350.4	-0.124	350.4	-0.065	350.4	-0.0168	350.4	-0.1677	350.4	-0.0219	350.4	-0.0482	350.4	-0.1688	350.4	-0.0609
225.3	-0.012	352	-0.124	352	-0.065	352	-0.0172	352	-0.1681	352	-0.023	352	-0.0481	352	-0.1673	352	-0.0605
226.3	-0.012	353.6	-0.125	353.6	-0.065	353.6	-0.0173	353.6	-0.1685	353.6	-0.0233	353.6	-0.0481	353.6	-0.1675	353.6	-0.0602
227.3	-0.012	355.2	-0.125	355.2	-0.065	355.2	-0.0172	355.2	-0.1688	355.2	-0.0242	355.2	-0.0481	355.2	-0.1685	355.2	-0.0598
228.4	-0.012	356.8	-0.125	356.8	-0.065	356.8	-0.0169	356.8	-0.1691	356.8	-0.0242	356.8	-0.0481	356.8	-0.1689	356.8	-0.0598
229.4	-0.012	358.4	-0.125	358.4	-0.066	358.4	-0.0172	358.4	-0.1694	358.4	-0.0249	358.4	-0.0481	358.4	-0.1694	358.4	-0.0599
230.4	-0.012	360	-0.125	360	-0.066	360	-0.0173	360	-0.1696	360	-0.0252	360	-0.0481	360	-0.1699	360	-0.0601
231.4	-0.012	361.6	-0.126	361.6	-0.065	361.6	-0.0172	361.6	-0.1697	361.6	-0.0253	361.6	-0.048	361.6	-0.1696	361.6	-0.0603
232.4	-0.012	363.2	-0.126	363.2	-0.066	363.2	-0.0172	363.2	-0.1699	363.2	-0.026	363.2	-0.0481	363.2	-0.17	363.2	-0.0601
233.5	-0.012	364.8	-0.126	364.8	-0.066	364.8	-0.0171	364.8	-0.1701	364.8	-0.0259	364.8	-0.0482	364.8	-0.1702	364.8	-0.0601
234.5	-0.012	366.4	-0.126	366.4	-0.066	366.4	-0.0173	366.4	-0.1704	366.4	-0.0265	366.4	-0.0482	366.4	-0.1708	366.4	-0.06
235.5	-0.012	368	-0.126	368	-0.066	368	-0.0174	368	-0.1708	368	-0.0265	368	-0.0483	368	-0.1711	368	-0.0601
236.5	-0.012	369.6	-0.126	369.6	-0.066	369.6	-0.0172	369.6	-0.1711	369.6	-0.0271	369.6	-0.0482	369.6	-0.1711	369.6	-0.0601
237.6	-0.011	371.2	-0.126	371.2	-0.066	371.2	-0.0169	371.2	-0.1714	371.2	-0.0268	371.2	-0.0481	371.2	-0.1708	371.2	-0.0604
238.6	-0.011	372.8	-0.127	372.8	-0.066	372.8	-0.0175	372.8	-0.1716	372.8	-0.0272	372.8	-0.048	372.8	-0.1705	372.8	-0.0604
239.6	-0.011	374.4	-0.127	374.4	-0.066	374.4	-0.0172	374.4	-0.1719	374.4	-0.0268	374.4	-0.0479	374.4	-0.1714	374.4	-0.0605
240.6	-0.011	376	-0.127	376	-0.066	376	-0.0173	376	-0.1722	376	-0.0266	376	-0.0478	376	-0.1728	376	-0.0603
241.7	-0.011	377.6	-0.127	377.6	-0.066	377.6	-0.0169	377.6	-0.1725	377.6	-0.0267	377.6	-0.0479	377.6	-0.1741	377.6	-0.0601
242.7	-0.011	379.2	-0.127	379.2	-0.066	379.2	-0.0172	379.2	-0.1726	379.2	-0.0265	379.2	-0.048	379.2	-0.1745	379.2	-0.06
243.7	-0.011	380.8	-0.127	380.8	-0.066	380.8	-0.0172	380.8	-0.1726	380.8	-0.0262	380.8	-0.048	380.8	-0.1746	380.8	-0.0602
244.7	-0.011	382.4	-0.127	382.4	-0.066	382.4	-0.017	382.4	-0.1728	382.4	-0.0264	382.4	-0.0481	382.4	-0.1744	382.4	-0.0604
245.8	-0.011	384	-0.128	384	-0.066	384	-0.0172	384	-0.173	384	-0.0261	384	-0.0481	384	-0.1742	384	-0.0606
246.8	-0.011	385.6	-0.128	385.6	-0.066	385.6	-0.017	385.6	-0.1732	385.6	-0.0267	385.6	-0.0481	385.6	-0.1734	385.6	-0.0608
247.8	-0.011	387.2	-0.128	387.2	-0.066	387.2	-0.017	387.2	-0.1735	387.2	-0.027	387.2	-0.0482	387.2	-0.1728	387.2	-0.0609
248.8	-0.011	388.8	-0.128	388.8	-0.066	388.8	-0.0171	388.8	-0.1737	388.8	-0.0273	388.8	-0.0483	388.8	-0.1728	388.8	-0.061
249.9	-0.011	390.4	-0.128	390.4	-0.066	390.4	-0.0168	390.4	-0.174	390.4	-0.027	390.4	-0.0483	390.4	-0.1733	390.4	-0.061
250.9	-0.011	392	-0.128	392	-0.066	392	-0.0168	392	-0.1743	392	-0.0272	392	-0.0482	392	-0.1742	392	-0.0608
251.9	-0.011	393.6	-0.129	393.6	-0.066	393.6	-0.0172	393.6	-0.1745	393.6	-0.027	393.6	-0.0481	393.6	-0.1755	393.6	-0.0604
252.9	-0.011	395.2	-0.129	395.2	-0.066	395.2	-0.017	395.2	-0.1748	395.2	-0.027	395.2	-0.0479	395.2	-0.1754	395.2	-0.0602
254	-0.011	396.8	-0.129	396.8	-0.066	396.8	-0.0169	396.8	-0.1751	396.8	-0.0266	396.8	-0.0479	396.8	-0.1755	396.8	-0.0604
255	-0.011	398.4	-0.129	398.4	-0.066	398.4	-0.0167	398.4	-0.1754	398.4	-0.0266	398.4	-0.0479	398.4	-0.1748	398.4	-0.0607
256	-0.011	400	-0.129	400	-0.066	400	-0.0169	400	-0.1756	400	-0.0266	400	-0.0481	400	-0.1743	400	-0.0606
257	-0.011	401.6	-0.129	401.6	-0.066	401.6	-0.0172	401.6	-0.1757	401.6	-0.0264	401.6	-0.0481	401.6	-0.1739	401.6	-0.0604
258	-0.011	403.2	-0.129	403.2	-0.066	403.2	-0.0167	403.2	-0.1758	403.2	-0.0264	403.2	-0.0481	403.2	-0.1744	403.2	-0.0599
259.1	-0.011	404.8	-0.129	404.8	-0.066	404.8	-0.0168	404.8	-0.1759	404.8	-0.0258	404.8	-0.0479	404.8	-0.1746	404.8	-0.0595
260.1	-0.011	406.4	-0.129	406.4	-0.066	406.4	-0.0168	406.4	-0.1761	406.4	-0.0258	406.4	-0.0479	406.4	-0.1759	406.4	-0.0595
261.1	-0.011	408	-0.13	408	-0.066	408	-0.0171	408	-0.1763	408	-0.0254	408	-0.0479	408	-0.1764	408	-0.0599
262.1	-0.011	409.6	-0.13	409.6	-0.066	409.6	-0.017	409.6	-0.1765	409.6	-0.0256	409.6	-0.048	409.6	-0.1761	409.6	-0.0601
263.2	-0.011	411.2	-0.13	411.2	-0.066	411.2	-0.0172	411.2	-0.1767	411.2	-0.0253	411.2	-0.0481	411.2	-0.1768	411.2	-0.0603
264.2	-0.011	412.8	-0.13	412.8	-0.066	412.8	-0.0169	412.8	-0.1769	412.8	-0.0254	412.8	-0.0481	412.8	-0.1782	412.8	-0.0606
265.2	-0.011	414.4	-0.13	414.4	-0.066	414.4	-0.017	414.4	-0.177	414.4	-0.0253	414.4	-0.048	414.4	-0.1785	414.4	-0.0603
266.2	-0.011	416	-0.13	416	-0.066	416	-0.0168	416	-0.1771	416	-0.0254	416	-0.0479	416	-0.1791	416	-0.0605
267.3	-0.011	417.6	-0.13	417.6	-0.066	417.6	-0.0168	417.6	-0.1774	417.6	-0.0259	417.6	-0.0478	417.6	-0.1789	417.6	-0.0606
268.3	-0.011	419.2	-0.13	419.2	-0.066	419.2	-0.0166	419.2	-0.1777	419.2	-0.0264	419.2	-0.0477	419.2	-0.1786	419.2	-0.0606
269.3	-0.011	420.8	-0.13	420.8	-0.066	420.8	-0.0168	420.8	-0.178	420.8	-0.0268	420.8	-0.0478	420.8	-0.1792	420.8	-0.0604
270.3	-0.011	422.4	-0.131	422.4	-0.067	422.4	-0.0168	422.4	-0.1782	422.4	-0.0268	422.4	-0.0478	422.4	-0.1804	422.4	-0.0606
271.4	-0.011	424	-0.131	424	-0.067	424	-0.0167	424	-0.1784	424	-0.0271	424	-0.0477	424	-0.1809	424	-0.0607
272.4	-0.011	425.6	-0.131	425.6	-0.067	425.6	-0.0167	425.6	-0.1786	425.6	-0.027	425.6	-0.0478	425.6	-0.1807	425.6	-0.0612
273.4	-0.011	427.2	-0.131	427.2	-0.067	427.2	-0.0166	427.2	-0.1789	427.2	-0.0269	427.2	-0.0478	427.2	-0.1803	427.2	-0.0612
274.4	-0.011	428.8	-0.131	428.8	-0.067	428.8	-0.0167	428.8	-0.1791	428.8	-0.0267	428.8	-0.048	428.8	-0.1804	428.8	-0.0609
275.5	-0.011	430.4	-0.131	430.4	-0.067	430.4	-0.0166	430.4	-0.1793	430.4	-0.0267	430.4	-0.0481	430.4	-0.18	430.4	-0.0604
276.5	-0.011	432	-0.132	432	-0.067	432	-0.0167	432	-0.1795	432	-0.0265	432	-0.0482	432	-0.1807	432	-0.0601
277.5	-0.011	433.6	-0.132	433.6	-0.067	433.6	-0.017	433.6	-0.1797	433.6	-0.0262	433.6	-0.0482	433.6	-0.1813	433.6	-0.0602
278.5	-0.011	435.2	-0.132	435.2	-0.067	435.2	-0.0166	435.2	-0.1799	435.2	-0.0262	435.2	-0.048	435.2	-0.1814	435.2	-0.0606
279.6	-0.011	436.8	-0.132	436.8	-0.067	436.8	-0.0167	436.8	-0.18	436.8	-0.026	436.8	-0.0479	436.8	-0.1818	436.8	-0.0608
280.6	-0.011	438.4	-0.132	438.4	-0.067	438.4	-0.0166	438.4	-0.1801	438.4	-0.0261	438.4	-0.0479	438.4	-0.1824	438.4	-0.0609
281.6	-0.011	440	-0.132	440	-0.067	440	-0.0167	440	-0.1804	440	-0.0258	440	-0.0479	440	-0.1832	440	-0.0608
282.6	-0.011	441.6	-0.132	441.6	-0.067	441.6	-0.0164	441.6	-0.1807	441.6	-0.0258	441.6	-0.048	441.6	-0.1834	441.6	-0.0606
283.6	-0.011	443.2	-0.133	443.2	-0.067	443.2	-0.0167	443.2	-0.1809	443.2	-0.026	443.2	-0.0481	443.2	-0.1835	443.2	-0.0606
284.7	-0.011	444.8	-0.133	444.8	-0.067	444.8	-0.0166	444.8	-0.1812	444.8	-0.0259	444.8	-0.0481	444.8	-0.183	444.8	-0.0606
285.7	-0.011	446.4	-0.133	446.4	-0.067	446.4	-0.0166	446.4	-0.1814	446.4	-0.0264	446.4	-0.048	446.4	-0.1821	446.4	-0.0609
286.7	-0.011	448	-0.133	448	-0.067	448	-0.0166	448	-0.1814	448	-0.0264	448	-0.048	448	-0.1819	448	-0.061
287.7	-0.011	449.6	-0.133	449.6	-0.067	449.6	-0.0166	449.6	-0.1816	449.6	-0.0262	449.6	-0.0482	449.6	-0.1835	449.6	-0.0609
288.8	-0.011	451.2	-0.133	451.2	-0.067	451.2	-0.0166	451.2	-0.1818	451.2	-0.0266	451.2	-0.0482	451.2	-0.184	451.2	-0.0607
289.8	-0.011	452.8	-0.133	452.8	-0.067	452.8	-0.0165	452.8	-0.1819	452.8	-0.0265	452.8	-0.048	452.8	-0.1853	452.8	-0.0604
290.8	-0.011	454.4	-0.133	454.4	-0.067	454.4	-0.0168	454.4	-0.1821	454.4	-0.027	454.4	-0.0478	454.4	-0.1861	454.4	-0.0602
291.8	-0.011	456	-0.133	456	-0.067	456	-0.0164	456	-0.1823	456	-0.0261	456	-0.0477	456	-0.187	456	-0.0604
292.9	-0.011	457.6	-0.134	457.6	-0.067	457.6	-0.0167	457.6	-0.1825	457.6	-0.026	457.6	-0.0478	457.6	-0.1869	457.6	-0.0607
293.9	-0.011	459.2	-0.134	459.2	-0.067	459.2	-0.0163	459.2	-0.1826	459.2	-0.0255	459.2	-0.0479	459.2	-0.1878	459.2	-0.0608
294.9	-0.011	460.8	-0.134	460.8	-0.067	460.8	-0.0165	460.8	-0.1828	460.8	-0.0257	460.8	-0.048	460.8	-0.1878	460.8	-0.0606
295.9	-0.011	462.4	-0.134	462.4	-0.067	462.4	-0.0164	462.4	-0.1828	462.4	-0.0257	462.4	-0.048	462.4	-0.1872	462.4	-0.0603
297	-0.011	464	-0.134	464	-0.067	464	-0.0166	464	-0.1829	464	-0.025	464	-0.0479	464	-0.1868	464	-0.0602
298	-0.011	465.6	-0.134	465.6	-0.067	465.6	-0.0167	465.6	-0.183	465.6	-0.0249	465.6	-0.0479	465.6	-0.187	465.6	-0.0601
299	-0.011	467.2	-0.134	467.2	-0.067	467.2	-0.0166	467.2	-0.1832	467.2	-0.0248	467.2	-0.0478	467.2	-0.1863	467.2	-0.0602
300	-0.011	468.8	-0.135	468.8	-0.068	468.8	-0.0169	468.8	-0.1834	468.8	-0.0247	468.8	-0.0477	468.8	-0.1863	468.8	-0.0601
301.1	-0.011	470.4	-0.135	470.4	-0.067	470.4	-0.0172	470.4	-0.1836	470.4	-0.0247	470.4	-0.0477	470.4	-0.1868	470.4	-0.0601
302.1	-0.011	472	-0.135	472	-0.068	472	-0.0172	472	-0.1837	472	-0.0253	472	-0.0477	472	-0.1873	472	-0.0601
303.1	-0.011	473.6	-0.135	473.6	-0.067	473.6	-0.0168	473.6	-0.1839	473.6	-0.0253	473.6	-0.0478	473.6	-0.188	473.6	-0.0602
304.1	-0.011	475.2	-0.135	475.2	-0.067	475.2	-0.0169	475.2	-0.184	475.2	-0.0253	475.2	-0.0479	475.2	-0.1874	475.2	-0.0602
305.2	-0.011	476.8	-0.135	476.8	-0.067	476.8	-0.017	476.8	-0.1841	476.8	-0.0254	476.8	-0.048	476.8	-0.188	476.8	-0.0603
306.2	-0.011	478.4	-0.135	478.4	-0.067	478.4	-0.0168	478.4	-0.1843	478.4	-0.0254	478.4	-0.0481	478.4	-0.188	478.4	-0.0604
307.2	-0.011	480	-0.136	480	-0.067	480	-0.0169	480	-0.1844	480	-0.0259	480	-0.0481	480	-0.1878	480	-0.0604
308.2	-0.011	481.6	-0.136	481.6	-0.068	481.6	-0.0169	481.6	-0.1845	481.6	-0.0267	481.6	-0.0481	481.6	-0.1872	481.6	-0.0603
309.2	-0.011	483.2	-0.136	483.2	-0.068	483.2	-0.0167	483.2	-0.1848	483.2	-0.0265	483.2	-0.0483	483.2	-0.1872	483.2	-0.0604
310.3	-0.011	484.8	-0.136	484.8	-0.068	484.8	-0.0168	484.8	-0.185	484.8	-0.0265	484.8	-0.0483	484.8	-0.1872	484.8	-0.0601
311.3	-0.011	486.4	-0.136	486.4	-0.068	486.4	-0.0165	486.4	-0.1852	486.4	-0.0257	486.4	-0.0482	486.4	-0.189	486.4	-0.0602
312.3	-0.011	488	-0.136	488	-0.068	488	-0.0167	488	-0.1853	488	-0.0255	488	-0.0481	488	-0.1896	488	-0.0601
313.3	-0.011	489.6	-0.136	489.6	-0.068	489.6	-0.0166	489.6	-0.1854	489.6	-0.0245	489.6	-0.0481	489.6	-0.1897	489.6	-0.0599
314.4	-0.011	491.2	-0.136	491.2	-0.068	491.2	-0.0166	491.2	-0.1854	491.2	-0.0247	491.2	-0.048	491.2	-0.1889	491.2	-0.0598
315.4	-0.011	492.8	-0.137	492.8	-0.068	492.8	-0.0166	492.8	-0.1856	492.8	-0.0243	492.8	-0.0481	492.8	-0.1885	492.8	-0.06
316.4	-0.011	494.4	-0.137	494.4	-0.068	494.4	-0.0166	494.4	-0.1857	494.4	-0.0241	494.4	-0.0482	494.4	-0.1898	494.4	-0.0602
317.4	-0.011	496	-0.137	496	-0.068	496	-0.0167	496	-0.1858	496	-0.0242	496	-0.0483	496	-0.1912	496	-0.0604
318.5	-0.011	497.6	-0.137	497.6	-0.068	497.6	-0.0167	497.6	-0.186	497.6	-0.0241	497.6	-0.0482	497.6	-0.1921	497.6	-0.0602
319.5	-0.011	499.2	-0.137	499.2	-0.068	499.2	-0.0168	499.2	-0.1862	499.2	-0.0237	499.2	-0.0482	499.2	-0.1922	499.2	-0.0598
320.5	-0.011	500.8	-0.137	500.8	-0.068	500.8	-0.0169	500.8	-0.1864	500.8	-0.0244	500.8	-0.0481	500.8	-0.1916	500.8	-0.0598
321.5	-0.011	502.4	-0.137	502.4	-0.068	502.4	-0.0167	502.4	-0.1865	502.4	-0.0246	502.4	-0.0481	502.4	-0.1902	502.4	-0.06
322.6	-0.011	504	-0.137	504	-0.068	504	-0.0168	504	-0.1867	504	-0.0244	504	-0.0482	504	-0.1908	504	-0.0605
323.6	-0.011	505.6	-0.137	505.6	-0.068	505.6	-0.0168	505.6	-0.1867	505.6	-0.0239	505.6	-0.0483	505.6	-0.1922	505.6	-0.0605
324.6	-0.011	507.2	-0.138	507.2	-0.068	507.2	-0.0168	507.2	-0.1868	507.2	-0.0243	507.2	-0.0484	507.2	-0.1935	507.2	-0.0604
325.6	-0.011	508.8	-0.138	508.8	-0.068	508.8	-0.0169	508.8	-0.1871	508.8	-0.0238	508.8	-0.0484	508.8	-0.1933	508.8	-0.06
326.7	-0.011	510.4	-0.138	510.4	-0.068	510.4	-0.0165	510.4	-0.1873	510.4	-0.0236	510.4	-0.0483	510.4	-0.193	510.4	-0.0598
327.7	-0.011	512	-0.138	512	-0.068	512	-0.0168	512	-0.1874	512	-0.0234	512	-0.0482	512	-0.1927	512	-0.0596
328.7	-0.011	513.6	-0.138	513.6	-0.068	513.6	-0.0172	513.6	-0.1876	513.6	-0.0241	513.6	-0.0481	513.6	-0.1935	513.6	-0.06
329.7	-0.011	515.2	-0.138	515.2	-0.068	515.2	-0.0168	515.2	-0.1878	515.2	-0.0237	515.2	-0.0482	515.2	-0.1952	515.2	-0.0602
330.8	-0.011	516.8	-0.139	516.8	-0.068	516.8	-0.0166	516.8	-0.1881	516.8	-0.0243	516.8	-0.0483	516.8	-0.1962	516.8	-0.0604
331.8	-0.011	518.4	-0.139	518.4	-0.068	518.4	-0.0164	518.4	-0.1884	518.4	-0.0243	518.4	-0.0484	518.4	-0.1962	518.4	-0.0606
332.8	-0.011	520	-0.139	520	-0.068	520	-0.0167	520	-0.1887	520	-0.025	520	-0.0484	520	-0.1952	520	-0.0605
333.8	-0.011	521.6	-0.139	521.6	-0.068	521.6	-0.0164	521.6	-0.1888	521.6	-0.0242	521.6	-0.0484	521.6	-0.195	521.6	-0.0606
334.8	-0.011	523.2	-0.139	523.2	-0.068	523.2	-0.0166	523.2	-0.1888	523.2	-0.0243	523.2	-0.0482	523.2	-0.1944	523.2	-0.0608
335.9	-0.011	524.8	-0.139	524.8	-0.068	524.8	-0.0163	524.8	-0.1888	524.8	-0.0246	524.8	-0.0481	524.8	-0.1942	524.8	-0.0611
336.9	-0.011	526.4	-0.139	526.4	-0.068	526.4	-0.0166	526.4	-0.1888	526.4	-0.0246	526.4	-0.048	526.4	-0.1946	526.4	-0.0611
337.9	-0.011	528	-0.139	528	-0.068	528	-0.0164	528	-0.1888	528	-0.0247	528	-0.048	528	-0.1946	528	-0.0612
338.9	-0.011	529.6	-0.139	529.6	-0.069	529.6	-0.0163	529.6	-0.1891	529.6	-0.0244	529.6	-0.0481	529.6	-0.1943	529.6	-0.0612
340	-0.011	531.2	-0.14	531.2	-0.069	531.2	-0.0162	531.2	-0.1892	531.2	-0.0249	531.2	-0.0482	531.2	-0.1942	531.2	-0.0614
341	-0.011	532.8	-0.14	532.8	-0.069	532.8	-0.0163	532.8	-0.1893	532.8	-0.0255	532.8	-0.0482	532.8	-0.1945	532.8	-0.0615
342	-0.011	534.4	-0.14	534.4	-0.069	534.4	-0.0163	534.4	-0.1894	534.4	-0.0251	534.4	-0.0482	534.4	-0.1945	534.4	-0.0617
343	-0.011	536	-0.14	536	-0.069	536	-0.0163	536	-0.1896	536	-0.0248	536	-0.0482	536	-0.1937	536	-0.0616
344.1	-0.011	537.6	-0.14	537.6	-0.069	537.6	-0.0159	537.6	-0.1898	537.6	-0.025	537.6	-0.0481	537.6	-0.1936	537.6	-0.0616
345.1	-0.011	539.2	-0.14	539.2	-0.069	539.2	-0.0161	539.2	-0.1899	539.2	-0.0249	539.2	-0.0481	539.2	-0.1946	539.2	-0.0616
346.1	-0.011	540.8	-0.141	540.8	-0.069	540.8	-0.016	540.8	-0.1901	540.8	-0.0248	540.8	-0.0482	540.8	-0.1952	540.8	-0.0617
347.1	-0.011	542.4	-0.141	542.4	-0.069	542.4	-0.0159	542.4	-0.1905	542.4	-0.0255	542.4	-0.0483	542.4	-0.1957	542.4	-0.0616
348.2	-0.011	544	-0.141	544	-0.069	544	-0.0161	544	-0.1909	544	-0.0253	544	-0.0483	544	-0.1953	544	-0.0613
349.2	-0.011	545.6	-0.141	545.6	-0.069	545.6	-0.0158	545.6	-0.1912	545.6	-0.0258	545.6	-0.0484	545.6	-0.1947	545.6	-0.0611
350.2	-0.011	547.2	-0.141	547.2	-0.069	547.2	-0.016	547.2	-0.1913	547.2	-0.026	547.2	-0.0483	547.2	-0.1947	547.2	-0.061
351.2	-0.011	548.8	-0.141	548.8	-0.069	548.8	-0.0156	548.8	-0.1911	548.8	-0.0261	548.8	-0.0484	548.8	-0.1959	548.8	-0.061
352.3	-0.011	550.4	-0.141	550.4	-0.069	550.4	-0.0163	550.4	-0.1911	550.4	-0.0257	550.4	-0.0484	550.4	-0.1958	550.4	-0.0611
353.3	-0.011	552	-0.141	552	-0.069	552	-0.0156	552	-0.1911	552	-0.0257	552	-0.0485	552	-0.1952	552	-0.0611
354.3	-0.011	553.6	-0.142	553.6	-0.069	553.6	-0.0157	553.6	-0.1913	553.6	-0.0258	553.6	-0.0484	553.6	-0.1947	553.6	-0.0609
355.3	-0.011	555.2	-0.142	555.2	-0.069	555.2	-0.0159	555.2	-0.1914	555.2	-0.0264	555.2	-0.0486	555.2	-0.1949	555.2	-0.0609
356.4	-0.011	556.8	-0.142	556.8	-0.069	556.8	-0.0154	556.8	-0.1916	556.8	-0.0272	556.8	-0.0484	556.8	-0.1954	556.8	-0.0609
357.4	-0.011	558.4	-0.142	558.4	-0.069	558.4	-0.0159	558.4	-0.1916	558.4	-0.0268	558.4	-0.0485	558.4	-0.1968	558.4	-0.0611
358.4	-0.01	560	-0.142	560	-0.069	560	-0.0157	560	-0.1916	560	-0.027	560	-0.0484	560	-0.1977	560	-0.0611
359.4	-0.01	561.6	-0.142	561.6	-0.069	561.6	-0.0158	561.6	-0.1917	561.6	-0.0274	561.6	-0.0484	561.6	-0.1981	561.6	-0.0611
360.4	-0.01	563.2	-0.142	563.2	-0.069	563.2	-0.0157	563.2	-0.192	563.2	-0.0274	563.2	-0.0482	563.2	-0.1987	563.2	-0.0608
361.5	-0.01	564.8	-0.142	564.8	-0.069	564.8	-0.0159	564.8	-0.1923	564.8	-0.0271	564.8	-0.0481	564.8	-0.1977	564.8	-0.0606
362.5	-0.01	566.4	-0.142	566.4	-0.069	566.4	-0.0157	566.4	-0.1925	566.4	-0.027	566.4	-0.048	566.4	-0.1974	566.4	-0.0605
363.5	-0.01	568	-0.142	568	-0.069	568	-0.0156	568	-0.1926	568	-0.0271	568	-0.048	568	-0.197	568	-0.0604
364.5	-0.01	569.6	-0.143	569.6	-0.069	569.6	-0.0159	569.6	-0.1927	569.6	-0.0275	569.6	-0.048	569.6	-0.1976	569.6	-0.0605
365.6	-0.01	571.2	-0.143	571.2	-0.069	571.2	-0.0155	571.2	-0.1927	571.2	-0.0271	571.2	-0.0481	571.2	-0.197	571.2	-0.0607
366.6	-0.01	572.8	-0.143	572.8	-0.069	572.8	-0.0157	572.8	-0.1929	572.8	-0.0276	572.8	-0.0481	572.8	-0.1971	572.8	-0.061
367.6	-0.01	574.4	-0.143	574.4	-0.069	574.4	-0.0154	574.4	-0.193	574.4	-0.0274	574.4	-0.0481	574.4	-0.1975	574.4	-0.0613
368.6	-0.01	576	-0.143	576	-0.069	576	-0.0156	576	-0.1931	576	-0.0278	576	-0.0481	576	-0.1984	576	-0.0615
369.7	-0.01	577.6	-0.143	577.6	-0.069	577.6	-0.0158	577.6	-0.1932	577.6	-0.0277	577.6	-0.0482	577.6	-0.1987	577.6	-0.0615
370.7	-0.01	579.2	-0.143	579.2	-0.069	579.2	-0.0151	579.2	-0.1932	579.2	-0.0286	579.2	-0.0484	579.2	-0.1991	579.2	-0.0614
371.7	-0.01	580.8	-0.143	580.8	-0.069	580.8	-0.0154	580.8	-0.1933	580.8	-0.0283	580.8	-0.0484	580.8	-0.1991	580.8	-0.0612
372.7	-0.01	582.4	-0.143	582.4	-0.069	582.4	-0.0155	582.4	-0.1934	582.4	-0.0286	582.4	-0.0484	582.4	-0.1994	582.4	-0.0612
373.8	-0.01	584	-0.143	584	-0.069	584	-0.0152	584	-0.1935	584	-0.0291	584	-0.0483	584	-0.1993	584	-0.0612
374.8	-0.01	585.6	-0.144	585.6	-0.069	585.6	-0.0154	585.6	-0.1937	585.6	-0.0296	585.6	-0.0481	585.6	-0.1998	585.6	-0.0612
375.8	-0.01	587.2	-0.144	587.2	-0.069	587.2	-0.0152	587.2	-0.1939	587.2	-0.0294	587.2	-0.0481	587.2	-0.2007	587.2	-0.061
376.8	-0.01	588.8	-0.144	588.8	-0.069	588.8	-0.0156	588.8	-0.194	588.8	-0.0294	588.8	-0.0481	588.8	-0.2019	588.8	-0.0609
377.9	-0.01	590.4	-0.144	590.4	-0.07	590.4	-0.015	590.4	-0.1943	590.4	-0.0293	590.4	-0.0482	590.4	-0.2038	590.4	-0.0608
378.9	-0.01	592	-0.144	592	-0.07	592	-0.0154	592	-0.1944	592	-0.0295	592	-0.0483	592	-0.2033	592	-0.061
379.9	-0.01	593.6	-0.144	593.6	-0.07	593.6	-0.0151	593.6	-0.1945	593.6	-0.0295	593.6	-0.0483	593.6	-0.2021	593.6	-0.0613
380.9	-0.01	595.2	-0.144	595.2	-0.069	595.2	-0.0153	595.2	-0.1947	595.2	-0.0295	595.2	-0.0483	595.2	-0.2026	595.2	-0.0616
382	-0.01	596.8	-0.145	596.8	-0.07	596.8	-0.0153	596.8	-0.1948	596.8	-0.0298	596.8	-0.0484	596.8	-0.2032	596.8	-0.0616
383	-0.01	598.4	-0.145	598.4	-0.07	598.4	-0.0151	598.4	-0.1947	598.4	-0.0299	598.4	-0.0483	598.4	-0.2032	598.4	-0.0615
384	-0.01	600	-0.145	600	-0.07	600	-0.0154	600	-0.1949	600	-0.0299	600	-0.0483	600	-0.2029	600	-0.0614
385	-0.01	601.6	-0.145	601.6	-0.07	601.6	-0.0154	601.6	-0.1951	601.6	-0.0301	601.6	-0.0484	601.6	-0.2012	601.6	-0.0614
386	-0.01	603.2	-0.145	603.2	-0.07	603.2	-0.0159	603.2	-0.1954	603.2	-0.0303	603.2	-0.0483	603.2	-0.2004	603.2	-0.0614
387.1	-0.01	604.8	-0.145	604.8	-0.07	604.8	-0.0159	604.8	-0.1955	604.8	-0.0302	604.8	-0.0482	604.8	-0.2015	604.8	-0.0614
388.1	-0.01	606.4	-0.145	606.4	-0.07	606.4	-0.0156	606.4	-0.1955	606.4	-0.0299	606.4	-0.0481	606.4	-0.2028	606.4	-0.0615
389.1	-0.01	608	-0.145	608	-0.07	608	-0.0162	608	-0.1954	608	-0.0302	608	-0.0481	608	-0.2031	608	-0.0614
390.1	-0.01	609.6	-0.145	609.6	-0.07	609.6	-0.0162	609.6	-0.1954	609.6	-0.0298	609.6	-0.0483	609.6	-0.2033	609.6	-0.0616
391.2	-0.01	611.2	-0.146	611.2	-0.07	611.2	-0.016	611.2	-0.1956	611.2	-0.0303	611.2	-0.0484	611.2	-0.2033	611.2	-0.0616
392.2	-0.01	612.8	-0.146	612.8	-0.07	612.8	-0.0158	612.8	-0.1958	612.8	-0.0302	612.8	-0.0484	612.8	-0.202	612.8	-0.0614
393.2	-0.01	614.4	-0.146	614.4	-0.07	614.4	-0.0159	614.4	-0.1958	614.4	-0.0304	614.4	-0.0484	614.4	-0.2017	614.4	-0.0611
394.2	-0.01	616	-0.146	616	-0.07	616	-0.0156	616	-0.1958	616	-0.0302	616	-0.0484	616	-0.2013	616	-0.0613
395.3	-0.01	617.6	-0.146	617.6	-0.07	617.6	-0.0155	617.6	-0.1957	617.6	-0.0303	617.6	-0.0485	617.6	-0.2	617.6	-0.0615
396.3	-0.01	619.2	-0.146	619.2	-0.07	619.2	-0.0154	619.2	-0.1957	619.2	-0.0302	619.2	-0.0486	619.2	-0.2005	619.2	-0.0618
397.3	-0.01	620.8	-0.147	620.8	-0.07	620.8	-0.0156	620.8	-0.1959	620.8	-0.0303	620.8	-0.0485	620.8	-0.1999	620.8	-0.0621
398.3	-0.01	622.4	-0.147	622.4	-0.07	622.4	-0.0151	622.4	-0.1961	622.4	-0.0307	622.4	-0.0484	622.4	-0.1992	622.4	-0.0619
399.4	-0.01	624	-0.147	624	-0.07	624	-0.0152	624	-0.1964	624	-0.0305	624	-0.0483	624	-0.1993	624	-0.0616
400.4	-0.01	625.6	-0.147	625.6	-0.07	625.6	-0.0152	625.6	-0.1966	625.6	-0.0305	625.6	-0.0482	625.6	-0.2004	625.6	-0.0617
401.4	-0.01	627.2	-0.147	627.2	-0.07	627.2	-0.0151	627.2	-0.1967	627.2	-0.0303	627.2	-0.0482	627.2	-0.2009	627.2	-0.0618
402.4	-0.01	628.8	-0.147	628.8	-0.07	628.8	-0.0151	628.8	-0.1968	628.8	-0.0305	628.8	-0.0482	628.8	-0.2016	628.8	-0.0619
403.5	-0.01	630.4	-0.147	630.4	-0.07	630.4	-0.0148	630.4	-0.1969	630.4	-0.0305	630.4	-0.0482	630.4	-0.2028	630.4	-0.0619
404.5	-0.01	632	-0.147	632	-0.07	632	-0.0149	632	-0.197	632	-0.0308	632	-0.0482	632	-0.2036	632	-0.0616
405.5	-0.01	633.6	-0.147	633.6	-0.07	633.6	-0.0149	633.6	-0.1971	633.6	-0.0308	633.6	-0.0481	633.6	-0.2036	633.6	-0.0613
406.5	-0.01	635.2	-0.148	635.2	-0.07	635.2	-0.0151	635.2	-0.1971	635.2	-0.0311	635.2	-0.048	635.2	-0.2044	635.2	-0.0613
407.6	-0.01	636.8	-0.148	636.8	-0.07	636.8	-0.015	636.8	-0.1973	636.8	-0.0308	636.8	-0.048	636.8	-0.2033	636.8	-0.0615
408.6	-0.01	638.4	-0.148	638.4	-0.07	638.4	-0.0149	638.4	-0.1973	638.4	-0.0308	638.4	-0.048	638.4	-0.2018	638.4	-0.0618
409.6	-0.01	640	-0.148	640	-0.07	640	-0.015	640	-0.1975	640	-0.0309	640	-0.048	640	-0.2022	640	-0.0622
410.6	-0.01	641.6	-0.148	641.6	-0.071	641.6	-0.015	641.6	-0.1976	641.6	-0.0312	641.6	-0.0481	641.6	-0.2025	641.6	-0.0622
411.6	-0.01	643.2	-0.148	643.2	-0.07	643.2	-0.0146	643.2	-0.1977	643.2	-0.0311	643.2	-0.048	643.2	-0.2042	643.2	-0.0622
412.7	-0.01	644.8	-0.148	644.8	-0.07	644.8	-0.0146	644.8	-0.1977	644.8	-0.0313	644.8	-0.048	644.8	-0.2049	644.8	-0.0621
413.7	-0.01	646.4	-0.149	646.4	-0.07	646.4	-0.015	646.4	-0.1978	646.4	-0.0311	646.4	-0.048	646.4	-0.2052	646.4	-0.0619
414.7	-0.01	648	-0.149	648	-0.07	648	-0.0149	648	-0.1979	648	-0.0313	648	-0.0479	648	-0.2054	648	-0.0616
415.7	-0.01	649.6	-0.149	649.6	-0.07	649.6	-0.0146	649.6	-0.198	649.6	-0.0311	649.6	-0.048	649.6	-0.2043	649.6	-0.0617
416.8	-0.01	651.2	-0.148	651.2	-0.071	651.2	-0.0145	651.2	-0.1981	651.2	-0.0315	651.2	-0.0481	651.2	-0.2044	651.2	-0.0616
417.8	-0.01	652.8	-0.149	652.8	-0.07	652.8	-0.0149	652.8	-0.1982	652.8	-0.0312	652.8	-0.0482	652.8	-0.2047	652.8	-0.0616
418.8	-0.01	654.4	-0.149	654.4	-0.07	654.4	-0.0145	654.4	-0.1981	654.4	-0.0313	654.4	-0.0483	654.4	-0.2051	654.4	-0.0616
419.8	-0.01	656	-0.149	656	-0.07	656	-0.0146	656	-0.1983	656	-0.0313	656	-0.0482	656	-0.2062	656	-0.0617
420.9	-0.01	657.6	-0.15	657.6	-0.07	657.6	-0.0147	657.6	-0.1984	657.6	-0.0311	657.6	-0.0482	657.6	-0.207	657.6	-0.0615
421.9	-0.01	659.2	-0.149	659.2	-0.071	659.2	-0.0151	659.2	-0.1987	659.2	-0.0314	659.2	-0.0482	659.2	-0.2066	659.2	-0.0615
422.9	-0.01	660.8	-0.149	660.8	-0.071	660.8	-0.0156	660.8	-0.1991	660.8	-0.0313	660.8	-0.0481	660.8	-0.2074	660.8	-0.0616
423.9	-0.01	662.4	-0.15	662.4	-0.071	662.4	-0.0156	662.4	-0.1992	662.4	-0.0316	662.4	-0.048	662.4	-0.206	662.4	-0.0614
425	-0.01	664	-0.15	664	-0.071	664	-0.0156	664	-0.1992	664	-0.0314	664	-0.048	664	-0.2062	664	-0.0613
426	-0.01	665.6	-0.15	665.6	-0.071	665.6	-0.0159	665.6	-0.1991	665.6	-0.0314	665.6	-0.048	665.6	-0.2068	665.6	-0.0612
427	-0.01	667.2	-0.15	667.2	-0.071	667.2	-0.0158	667.2	-0.1989	667.2	-0.0315	667.2	-0.0481	667.2	-0.2075	667.2	-0.0609
428	-0.01	668.8	-0.15	668.8	-0.071	668.8	-0.0161	668.8	-0.199	668.8	-0.0312	668.8	-0.0482	668.8	-0.2077	668.8	-0.0606
429.1	-0.01	670.4	-0.15	670.4	-0.071	670.4	-0.0158	670.4	-0.1992	670.4	-0.0314	670.4	-0.0482	670.4	-0.2084	670.4	-0.0611
430.1	-0.01	672	-0.15	672	-0.071	672	-0.0161	672	-0.1992	672	-0.0312	672	-0.0482	672	-0.2081	672	-0.0612
431.1	-0.01	673.6	-0.15	673.6	-0.071	673.6	-0.0162	673.6	-0.1994	673.6	-0.0312	673.6	-0.0483	673.6	-0.2084	673.6	-0.0613
432.1	-0.01	675.2	-0.15	675.2	-0.071	675.2	-0.016	675.2	-0.1994	675.2	-0.0314	675.2	-0.0483	675.2	-0.2084	675.2	-0.0614
433.2	-0.01	676.8	-0.151	676.8	-0.071	676.8	-0.0163	676.8	-0.1993	676.8	-0.0311	676.8	-0.0483	676.8	-0.2081	676.8	-0.0614
434.2	-0.01	678.4	-0.151	678.4	-0.071	678.4	-0.016	678.4	-0.1995	678.4	-0.0313	678.4	-0.0483	678.4	-0.2077	678.4	-0.0615
435.2	-0.01	680	-0.151	680	-0.071	680	-0.0166	680	-0.1996	680	-0.0313	680	-0.0483	680	-0.2072	680	-0.0617
436.2	-0.01	681.6	-0.151	681.6	-0.071	681.6	-0.0166	681.6	-0.1997	681.6	-0.0315	681.6	-0.0484	681.6	-0.2077	681.6	-0.0618
437.2	-0.01	683.2	-0.151	683.2	-0.071	683.2	-0.0163	683.2	-0.1998	683.2	-0.0316	683.2	-0.0484	683.2	-0.2085	683.2	-0.0616
438.3	-0.01	684.8	-0.151	684.8	-0.071	684.8	-0.017	684.8	-0.1998	684.8	-0.0314	684.8	-0.0484	684.8	-0.2082	684.8	-0.0614
439.3	-0.01	686.4	-0.152	686.4	-0.071	686.4	-0.0167	686.4	-0.1999	686.4	-0.0316	686.4	-0.0484	686.4	-0.2093	686.4	-0.0614
440.3	-0.01	688	-0.151	688	-0.071	688	-0.0167	688	-0.1999	688	-0.0314	688	-0.0483	688	-0.2102	688	-0.0616
441.3	-0.01	689.6	-0.151	689.6	-0.071	689.6	-0.0167	689.6	-0.2	689.6	-0.0314	689.6	-0.0482	689.6	-0.2107	689.6	-0.0617
442.4	-0.01	691.2	-0.152	691.2	-0.071	691.2	-0.0166	691.2	-0.2001	691.2	-0.0315	691.2	-0.0483	691.2	-0.2113	691.2	-0.0619
443.4	-0.01	692.8	-0.152	692.8	-0.071	692.8	-0.0167	692.8	-0.2002	692.8	-0.0312	692.8	-0.0482	692.8	-0.211	692.8	-0.062
444.4	-0.01	694.4	-0.152	694.4	-0.071	694.4	-0.017	694.4	-0.2003	694.4	-0.0312	694.4	-0.0484	694.4	-0.21	694.4	-0.0621
445.4	-0.01	696	-0.152	696	-0.071	696	-0.0167	696	-0.2005	696	-0.0308	696	-0.0484	696	-0.2101	696	-0.0618
446.5	-0.01	697.6	-0.152	697.6	-0.071	697.6	-0.0168	697.6	-0.2006	697.6	-0.0309	697.6	-0.0485	697.6	-0.2111	697.6	-0.0616
447.5	-0.01	699.2	-0.152	699.2	-0.071	699.2	-0.0168	699.2	-0.2007	699.2	-0.0308	699.2	-0.0485	699.2	-0.2109	699.2	-0.0615
448.5	-0.01	700.8	-0.152	700.8	-0.071	700.8	-0.0167	700.8	-0.2007	700.8	-0.0307	700.8	-0.0485	700.8	-0.2105	700.8	-0.0617
449.5	-0.01	702.4	-0.152	702.4	-0.071	702.4	-0.0166	702.4	-0.2008	702.4	-0.0307	702.4	-0.0483	702.4	-0.2107	702.4	-0.0619
450.6	-0.01	704	-0.152	704	-0.071	704	-0.0167	704	-0.2007	704	-0.0308	704	-0.0482	704	-0.211	704	-0.0622
451.6	-0.01	705.6	-0.153	705.6	-0.071	705.6	-0.0169	705.6	-0.2009	705.6	-0.0307	705.6	-0.048	705.6	-0.2112	705.6	-0.0626
452.6	-0.01	707.2	-0.153	707.2	-0.071	707.2	-0.0168	707.2	-0.2011	707.2	-0.0306	707.2	-0.0481	707.2	-0.2119	707.2	-0.0625
453.6	-0.01	708.8	-0.153	708.8	-0.071	708.8	-0.0165	708.8	-0.2014	708.8	-0.0306	708.8	-0.0483	708.8	-0.2121	708.8	-0.0624
454.7	-0.01	710.4	-0.153	710.4	-0.071	710.4	-0.017	710.4	-0.2011	710.4	-0.0305	710.4	-0.0484	710.4	-0.2124	710.4	-0.0622
455.7	-0.01	712	-0.153	712	-0.071	712	-0.0169	712	-0.201	712	-0.0305	712	-0.0485	712	-0.213	712	-0.0618
456.7	-0.01	713.6	-0.153	713.6	-0.072	713.6	-0.0168	713.6	-0.2009	713.6	-0.0311	713.6	-0.0484	713.6	-0.2137	713.6	-0.0617
457.7	-0.01	715.2	-0.154	715.2	-0.071	715.2	-0.0168	715.2	-0.2012	715.2	-0.0309	715.2	-0.0483	715.2	-0.2135	715.2	-0.0619
458.7	-0.009	716.8	-0.154	716.8	-0.071	716.8	-0.0167	716.8	-0.2017	716.8	-0.031	716.8	-0.0483	716.8	-0.2133	716.8	-0.0619
459.8	-0.009	718.4	-0.154	718.4	-0.071	718.4	-0.0164	718.4	-0.202	718.4	-0.0308	718.4	-0.0483	718.4	-0.2136	718.4	-0.0618
460.8	-0.009	720	-0.154	720	-0.071	720	-0.0166	720	-0.2019	720	-0.0309	720	-0.0483	720	-0.2147	720	-0.0618
461.8	-0.009	721.6	-0.153	721.6	-0.071	721.6	-0.0167	721.6	-0.202	721.6	-0.0308	721.6	-0.0483	721.6	-0.2151	721.6	-0.0621
462.8	-0.009	723.2	-0.153	723.2	-0.071	723.2	-0.0164	723.2	-0.2021	723.2	-0.0314	723.2	-0.0484	723.2	-0.216	723.2	-0.0621
463.9	-0.009	724.8	-0.154	724.8	-0.072	724.8	-0.0166	724.8	-0.2022	724.8	-0.0311	724.8	-0.0485	724.8	-0.2154	724.8	-0.0624
464.9	-0.009	726.4	-0.154	726.4	-0.072	726.4	-0.0166	726.4	-0.2023	726.4	-0.0311	726.4	-0.0484	726.4	-0.2152	726.4	-0.0623
465.9	-0.009	728	-0.154	728	-0.072	728	-0.0166	728	-0.2021	728	-0.0312	728	-0.0483	728	-0.2149	728	-0.0621
466.9	-0.009	729.6	-0.154	729.6	-0.071	729.6	-0.0168	729.6	-0.202	729.6	-0.0309	729.6	-0.0482	729.6	-0.2146	729.6	-0.0618
468	-0.009	731.2	-0.154	731.2	-0.071	731.2	-0.0165	731.2	-0.2021	731.2	-0.0309	731.2	-0.0482	731.2	-0.2146	731.2	-0.0618
469	-0.009	732.8	-0.154	732.8	-0.071	732.8	-0.0167	732.8	-0.2023	732.8	-0.0308	732.8	-0.0485	732.8	-0.2148	732.8	-0.0619
470	-0.009	734.4	-0.154	734.4	-0.072	734.4	-0.0167	734.4	-0.2024	734.4	-0.0306	734.4	-0.0486	734.4	-0.2154	734.4	-0.0619
471	-0.009	736	-0.155	736	-0.072	736	-0.0169	736	-0.2027	736	-0.0308	736	-0.0487	736	-0.216	736	-0.062
472.1	-0.009	737.6	-0.155	737.6	-0.072	737.6	-0.0168	737.6	-0.2028	737.6	-0.031	737.6	-0.0486	737.6	-0.2167	737.6	-0.0621
473.1	-0.009	739.2	-0.155	739.2	-0.071	739.2	-0.0165	739.2	-0.2027	739.2	-0.031	739.2	-0.0484	739.2	-0.2165	739.2	-0.062
474.1	-0.009	740.8	-0.155	740.8	-0.072	740.8	-0.0163	740.8	-0.2028	740.8	-0.0309	740.8	-0.0482	740.8	-0.2164	740.8	-0.062
475.1	-0.009	742.4	-0.155	742.4	-0.072	742.4	-0.0166	742.4	-0.2028	742.4	-0.031	742.4	-0.0482	742.4	-0.2155	742.4	-0.0622
476.2	-0.009	744	-0.155	744	-0.072	744	-0.0164	744	-0.2027	744	-0.0311	744	-0.0482	744	-0.2153	744	-0.0621
477.2	-0.009	745.6	-0.155	745.6	-0.072	745.6	-0.0162	745.6	-0.2028	745.6	-0.0311	745.6	-0.0483	745.6	-0.2161	745.6	-0.0623
478.2	-0.009	747.2	-0.155	747.2	-0.072	747.2	-0.0164	747.2	-0.203	747.2	-0.0312	747.2	-0.0484	747.2	-0.2167	747.2	-0.062
479.2	-0.009	748.8	-0.156	748.8	-0.072	748.8	-0.0162	748.8	-0.203	748.8	-0.0312	748.8	-0.0484	748.8	-0.2174	748.8	-0.0617
480.3	-0.009	750.4	-0.156	750.4	-0.072	750.4	-0.016	750.4	-0.203	750.4	-0.0312	750.4	-0.0485	750.4	-0.2178	750.4	-0.0614
481.3	-0.009	752	-0.156	752	-0.072	752	-0.0161	752	-0.2031	752	-0.0312	752	-0.0485	752	-0.2178	752	-0.0616
482.3	-0.009	753.6	-0.156	753.6	-0.072	753.6	-0.0161	753.6	-0.2032	753.6	-0.0311	753.6	-0.0485	753.6	-0.2177	753.6	-0.0616
483.3	-0.009	755.2	-0.156	755.2	-0.072	755.2	-0.0159	755.2	-0.2034	755.2	-0.031	755.2	-0.0485	755.2	-0.2186	755.2	-0.0616
484.3	-0.009	756.8	-0.156	756.8	-0.072	756.8	-0.016	756.8	-0.2035	756.8	-0.0309	756.8	-0.0485	756.8	-0.219	756.8	-0.0613
485.4	-0.009	758.4	-0.156	758.4	-0.072	758.4	-0.0163	758.4	-0.2035	758.4	-0.031	758.4	-0.0485	758.4	-0.2196	758.4	-0.0613
486.4	-0.009	760	-0.156	760	-0.072	760	-0.0159	760	-0.2036	760	-0.0313	760	-0.0485	760	-0.22	760	-0.0615
487.4	-0.009	761.6	-0.156	761.6	-0.072	761.6	-0.0162	761.6	-0.2036	761.6	-0.0311	761.6	-0.0485	761.6	-0.2201	761.6	-0.0621
488.4	-0.009	763.2	-0.156	763.2	-0.072	763.2	-0.0158	763.2	-0.2037	763.2	-0.0312	763.2	-0.0486	763.2	-0.2202	763.2	-0.0622
489.5	-0.009	764.8	-0.157	764.8	-0.072	764.8	-0.0156	764.8	-0.2039	764.8	-0.0308	764.8	-0.0486	764.8	-0.2202	764.8	-0.062
490.5	-0.009	766.4	-0.157	766.4	-0.072	766.4	-0.0161	766.4	-0.2038	766.4	-0.031	766.4	-0.0485	766.4	-0.2202	766.4	-0.0617
491.5	-0.009	768	-0.157	768	-0.072	768	-0.0155	768	-0.204	768	-0.0314	768	-0.0485	768	-0.2198	768	-0.0615
492.5	-0.009	769.6	-0.157	769.6	-0.072	769.6	-0.0157	769.6	-0.2043	769.6	-0.0312	769.6	-0.0485	769.6	-0.2196	769.6	-0.0614
493.6	-0.009	771.2	-0.157	771.2	-0.072	771.2	-0.0159	771.2	-0.2044	771.2	-0.0313	771.2	-0.0485	771.2	-0.2192	771.2	-0.0615
494.6	-0.009	772.8	-0.157	772.8	-0.072	772.8	-0.0155	772.8	-0.2047	772.8	-0.031	772.8	-0.0485	772.8	-0.2195	772.8	-0.0616
495.6	-0.009	774.4	-0.158	774.4	-0.072	774.4	-0.0155	774.4	-0.2049	774.4	-0.0311	774.4	-0.0485	774.4	-0.2199	774.4	-0.0618
496.6	-0.009	776	-0.158	776	-0.072	776	-0.0156	776	-0.2047	776	-0.0309	776	-0.0486	776	-0.2201	776	-0.062
497.7	-0.009	777.6	-0.158	777.6	-0.072	777.6	-0.0155	777.6	-0.2046	777.6	-0.031	777.6	-0.0486	777.6	-0.2198	777.6	-0.062
498.7	-0.009	779.2	-0.158	779.2	-0.072	779.2	-0.0155	779.2	-0.2046	779.2	-0.0312	779.2	-0.0485	779.2	-0.2196	779.2	-0.0621
499.7	-0.009	780.8	-0.158	780.8	-0.072	780.8	-0.0156	780.8	-0.2045	780.8	-0.0307	780.8	-0.0486	780.8	-0.2202	780.8	-0.0618
500.7	-0.009	782.4	-0.157	782.4	-0.072	782.4	-0.0155	782.4	-0.2046	782.4	-0.031	782.4	-0.0484	782.4	-0.2212	782.4	-0.0617
501.8	-0.009	784	-0.158	784	-0.073	784	-0.0158	784	-0.2047	784	-0.0309	784	-0.0483	784	-0.2211	784	-0.0617
502.8	-0.009	785.6	-0.158	785.6	-0.073	785.6	-0.0161	785.6	-0.2048	785.6	-0.0307	785.6	-0.0484	785.6	-0.2205	785.6	-0.0621
503.8	-0.009	787.2	-0.158	787.2	-0.073	787.2	-0.0158	787.2	-0.2048	787.2	-0.0307	787.2	-0.0485	787.2	-0.2213	787.2	-0.0625
504.8	-0.009	788.8	-0.158	788.8	-0.073	788.8	-0.0159	788.8	-0.2049	788.8	-0.0305	788.8	-0.0485	788.8	-0.222	788.8	-0.0625
505.9	-0.009	790.4	-0.158	790.4	-0.073	790.4	-0.0158	790.4	-0.2049	790.4	-0.0305	790.4	-0.0485	790.4	-0.223	790.4	-0.0619
506.9	-0.009	792	-0.159	792	-0.073	792	-0.0159	792	-0.2049	792	-0.0305	792	-0.0483	792	-0.2235	792	-0.0615
507.9	-0.009	793.6	-0.159	793.6	-0.073	793.6	-0.0159	793.6	-0.2049	793.6	-0.0305	793.6	-0.048	793.6	-0.2223	793.6	-0.0612
508.9	-0.009	795.2	-0.159	795.2	-0.073	795.2	-0.0158	795.2	-0.205	795.2	-0.0307	795.2	-0.0481	795.2	-0.2214	795.2	-0.0617
509.9	-0.009	796.8	-0.159	796.8	-0.073	796.8	-0.0158	796.8	-0.2049	796.8	-0.0311	796.8	-0.0481	796.8	-0.222	796.8	-0.0621
511	-0.009	798.4	-0.159	798.4	-0.073	798.4	-0.0159	798.4	-0.205	798.4	-0.0315	798.4	-0.0482	798.4	-0.2236	798.4	-0.0622
512	-0.009	800	-0.159	800	-0.073	800	-0.0158	800	-0.205	800	-0.0315	800	-0.0483	800	-0.2247	800	-0.0622
513	-0.009	801.6	-0.159	801.6	-0.073	801.6	-0.0155	801.6	-0.205	801.6	-0.0317	801.6	-0.0484	801.6	-0.2256	801.6	-0.0622
514	-0.009	803.2	-0.159	803.2	-0.073	803.2	-0.0157	803.2	-0.205	803.2	-0.0318	803.2	-0.0486	803.2	-0.2254	803.2	-0.0621
515.1	-0.009	804.8	-0.159	804.8	-0.073	804.8	-0.0157	804.8	-0.2052	804.8	-0.0319	804.8	-0.0487	804.8	-0.2255	804.8	-0.0622
516.1	-0.009	806.4	-0.159	806.4	-0.073	806.4	-0.0154	806.4	-0.2053	806.4	-0.0317	806.4	-0.0486	806.4	-0.2251	806.4	-0.062
517.1	-0.009	808	-0.16	808	-0.073	808	-0.0158	808	-0.2055	808	-0.0318	808	-0.0487	808	-0.2259	808	-0.0618
518.1	-0.009	809.6	-0.16	809.6	-0.073	809.6	-0.0156	809.6	-0.2057	809.6	-0.0317	809.6	-0.0485	809.6	-0.2262	809.6	-0.0618
519.2	-0.009	811.2	-0.16	811.2	-0.073	811.2	-0.0153	811.2	-0.2057	811.2	-0.032	811.2	-0.0483	811.2	-0.2264	811.2	-0.0618
520.2	-0.009	812.8	-0.16	812.8	-0.073	812.8	-0.0154	812.8	-0.2057	812.8	-0.032	812.8	-0.0484	812.8	-0.2267	812.8	-0.0619
521.2	-0.009	814.4	-0.16	814.4	-0.073	814.4	-0.0151	814.4	-0.2056	814.4	-0.0323	814.4	-0.0483	814.4	-0.2268	814.4	-0.0619
522.2	-0.009	816	-0.16	816	-0.073	816	-0.0154	816	-0.2056	816	-0.0325	816	-0.0482	816	-0.2268	816	-0.062
523.3	-0.009	817.6	-0.16	817.6	-0.073	817.6	-0.015	817.6	-0.2058	817.6	-0.0322	817.6	-0.0483	817.6	-0.2268	817.6	-0.0619
524.3	-0.009	819.2	-0.16	819.2	-0.073	819.2	-0.0151	819.2	-0.2057	819.2	-0.0322	819.2	-0.0484	819.2	-0.2262	819.2	-0.0619
525.3	-0.009	820.8	-0.16	820.8	-0.073	820.8	-0.015	820.8	-0.2056	820.8	-0.0321	820.8	-0.0485	820.8	-0.2259	820.8	-0.0622
526.3	-0.009	822.4	-0.16	822.4	-0.073	822.4	-0.0147	822.4	-0.2054	822.4	-0.0322	822.4	-0.0486	822.4	-0.2261	822.4	-0.0623
527.4	-0.009	824	-0.16	824	-0.073	824	-0.015	824	-0.2054	824	-0.0321	824	-0.0486	824	-0.2256	824	-0.0624
528.4	-0.009	825.6	-0.16	825.6	-0.073	825.6	-0.0148	825.6	-0.2057	825.6	-0.0324	825.6	-0.0487	825.6	-0.2263	825.6	-0.0623
529.4	-0.009	827.2	-0.161	827.2	-0.073	827.2	-0.0147	827.2	-0.2063	827.2	-0.0321	827.2	-0.0486	827.2	-0.2267	827.2	-0.0621
530.4	-0.009	828.8	-0.161	828.8	-0.073	828.8	-0.0147	828.8	-0.2065	828.8	-0.0321	828.8	-0.0487	828.8	-0.2274	828.8	-0.062
531.5	-0.009	830.4	-0.161	830.4	-0.073	830.4	-0.0146	830.4	-0.2066	830.4	-0.0319	830.4	-0.0486	830.4	-0.2287	830.4	-0.0622
532.5	-0.009	832	-0.161	832	-0.073	832	-0.0145	832	-0.2066	832	-0.0319	832	-0.0485	832	-0.2295	832	-0.0623
533.5	-0.009	833.6	-0.161	833.6	-0.073	833.6	-0.0145	833.6	-0.2066	833.6	-0.0321	833.6	-0.0484	833.6	-0.2297	833.6	-0.0623
534.5	-0.009	835.2	-0.161	835.2	-0.073	835.2	-0.0142	835.2	-0.2066	835.2	-0.0318	835.2	-0.0484	835.2	-0.2304	835.2	-0.0622
535.5	-0.009	836.8	-0.161	836.8	-0.073	836.8	-0.0143	836.8	-0.2066	836.8	-0.0321	836.8	-0.0483	836.8	-0.2299	836.8	-0.0621
536.6	-0.009	838.4	-0.161	838.4	-0.073	838.4	-0.0144	838.4	-0.2065	838.4	-0.0322	838.4	-0.0484	838.4	-0.2299	838.4	-0.0619
537.6	-0.009	840	-0.161	840	-0.073	840	-0.0143	840	-0.2065	840	-0.0324	840	-0.0485	840	-0.2299	840	-0.0617
538.6	-0.009	841.6	-0.161	841.6	-0.073	841.6	-0.0139	841.6	-0.2064	841.6	-0.0325	841.6	-0.0483	841.6	-0.2299	841.6	-0.0615
539.6	-0.009	843.2	-0.161	843.2	-0.073	843.2	-0.0142	843.2	-0.2065	843.2	-0.0324	843.2	-0.0484	843.2	-0.2293	843.2	-0.0614
540.7	-0.009	844.8	-0.161	844.8	-0.073	844.8	-0.0138	844.8	-0.2065	844.8	-0.0325	844.8	-0.0483	844.8	-0.228	844.8	-0.0616
541.7	-0.009	846.4	-0.161	846.4	-0.073	846.4	-0.0137	846.4	-0.2065	846.4	-0.0323	846.4	-0.0484	846.4	-0.2275	846.4	-0.0618
542.7	-0.009	848	-0.162	848	-0.073	848	-0.0137	848	-0.2066	848	-0.0326	848	-0.0485	848	-0.2299	848	-0.062
543.7	-0.009	849.6	-0.162	849.6	-0.074	849.6	-0.0135	849.6	-0.2065	849.6	-0.0325	849.6	-0.0488	849.6	-0.2321	849.6	-0.0618
544.8	-0.009	851.2	-0.162	851.2	-0.074	851.2	-0.0135	851.2	-0.2064	851.2	-0.0326	851.2	-0.0487	851.2	-0.2338	851.2	-0.0616
545.8	-0.009	852.8	-0.162	852.8	-0.073	852.8	-0.0132	852.8	-0.2064	852.8	-0.0326	852.8	-0.0488	852.8	-0.2337	852.8	-0.0617
546.8	-0.009	854.4	-0.162	854.4	-0.073	854.4	-0.0132	854.4	-0.2065	854.4	-0.0324	854.4	-0.0487	854.4	-0.2318	854.4	-0.0618
547.8	-0.009	856	-0.162	856	-0.073	856	-0.0131	856	-0.2066	856	-0.0327	856	-0.0487	856	-0.2301	856	-0.0617
548.9	-0.009	857.6	-0.162	857.6	-0.074	857.6	-0.0129	857.6	-0.2068	857.6	-0.0324	857.6	-0.0489	857.6	-0.23	857.6	-0.0619
549.9	-0.009	859.2	-0.163	859.2	-0.074	859.2	-0.0131	859.2	-0.2066	859.2	-0.0326	859.2	-0.0489	859.2	-0.2303	859.2	-0.0619
550.9	-0.009	860.8	-0.163	860.8	-0.074	860.8	-0.0125	860.8	-0.2066	860.8	-0.0324	860.8	-0.0488	860.8	-0.2316	860.8	-0.0618
551.9	-0.009	862.4	-0.163	862.4	-0.074	862.4	-0.0125	862.4	-0.2067	862.4	-0.0325	862.4	-0.0488	862.4	-0.233	862.4	-0.062
553	-0.009	864	-0.163	864	-0.074	864	-0.0127	864	-0.2069	864	-0.0325	864	-0.0486	864	-0.2333	864	-0.062
554	-0.009	865.6	-0.163	865.6	-0.074	865.6	-0.0124	865.6	-0.2073	865.6	-0.0325	865.6	-0.0485	865.6	-0.2322	865.6	-0.0618
555	-0.009	867.2	-0.163	867.2	-0.074	867.2	-0.0124	867.2	-0.2076	867.2	-0.0326	867.2	-0.0486	867.2	-0.232	867.2	-0.0618
556	-0.009	868.8	-0.163	868.8	-0.074	868.8	-0.0125	868.8	-0.2074	868.8	-0.0322	868.8	-0.0486	868.8	-0.2322	868.8	-0.062
557.1	-0.009	870.4	-0.163	870.4	-0.074	870.4	-0.0123	870.4	-0.2074	870.4	-0.0324	870.4	-0.0487	870.4	-0.2329	870.4	-0.0621
558.1	-0.009	872	-0.163	872	-0.074	872	-0.0122	872	-0.2072	872	-0.0322	872	-0.0488	872	-0.2347	872	-0.0623
559.1	-0.009	873.6	-0.163	873.6	-0.074	873.6	-0.0122	873.6	-0.2072	873.6	-0.0326	873.6	-0.0485	873.6	-0.2363	873.6	-0.0623
560.1	-0.009	875.2	-0.164	875.2	-0.074	875.2	-0.0118	875.2	-0.2072	875.2	-0.0323	875.2	-0.0485	875.2	-0.2364	875.2	-0.0624
561.1	-0.009	876.8	-0.164	876.8	-0.074	876.8	-0.0119	876.8	-0.2072	876.8	-0.0323	876.8	-0.0484	876.8	-0.2364	876.8	-0.0625
562.2	-0.009	878.4	-0.164	878.4	-0.074	878.4	-0.0115	878.4	-0.2073	878.4	-0.0324	878.4	-0.0484	878.4	-0.2356	878.4	-0.0631
563.2	-0.009	880	-0.164	880	-0.074	880	-0.0116	880	-0.2076	880	-0.0325	880	-0.0484	880	-0.2351	880	-0.0631
564.2	-0.009	881.6	-0.164	881.6	-0.074	881.6	-0.0115	881.6	-0.2077	881.6	-0.0322	881.6	-0.0484	881.6	-0.2348	881.6	-0.0631
565.2	-0.009	883.2	-0.164	883.2	-0.074	883.2	-0.0114	883.2	-0.2078	883.2	-0.0319	883.2	-0.0483	883.2	-0.2343	883.2	-0.0627
566.3	-0.009	884.8	-0.164	884.8	-0.074	884.8	-0.0114	884.8	-0.2079	884.8	-0.0318	884.8	-0.0484	884.8	-0.2338	884.8	-0.0622
567.3	-0.009	886.4	-0.164	886.4	-0.074	886.4	-0.0112	886.4	-0.2078	886.4	-0.0318	886.4	-0.0485	886.4	-0.2335	886.4	-0.0618
568.3	-0.009	888	-0.164	888	-0.074	888	-0.0111	888	-0.2079	888	-0.0318	888	-0.0484	888	-0.2341	888	-0.0619
569.3	-0.009	889.6	-0.164	889.6	-0.074	889.6	-0.0112	889.6	-0.2081	889.6	-0.0317	889.6	-0.0484	889.6	-0.235	889.6	-0.0617
570.4	-0.009	891.2	-0.164	891.2	-0.074	891.2	-0.0113	891.2	-0.208	891.2	-0.0318	891.2	-0.0484	891.2	-0.2355	891.2	-0.0618
571.4	-0.009	892.8	-0.164	892.8	-0.074	892.8	-0.0109	892.8	-0.208	892.8	-0.0312	892.8	-0.0483	892.8	-0.2359	892.8	-0.0619
572.4	-0.009	894.4	-0.165	894.4	-0.074	894.4	-0.0108	894.4	-0.2078	894.4	-0.0315	894.4	-0.0483	894.4	-0.2354	894.4	-0.0619
573.4	-0.009	896	-0.165	896	-0.074	896	-0.011	896	-0.2077	896	-0.031	896	-0.0483	896	-0.2363	896	-0.062
574.5	-0.009	897.6	-0.165	897.6	-0.074	897.6	-0.0107	897.6	-0.2077	897.6	-0.031	897.6	-0.0482	897.6	-0.2365	897.6	-0.062
575.5	-0.009	899.2	-0.165	899.2	-0.074	899.2	-0.0109	899.2	-0.2079	899.2	-0.0309	899.2	-0.0483	899.2	-0.2358	899.2	-0.0619
576.5	-0.009	900.8	-0.165	900.8	-0.074	900.8	-0.0109	900.8	-0.2079	900.8	-0.0305	900.8	-0.0484	900.8	-0.2364	900.8	-0.0618
577.5	-0.009	902.4	-0.165	902.4	-0.074	902.4	-0.0106	902.4	-0.2081	902.4	-0.0307	902.4	-0.0483	902.4	-0.2375	902.4	-0.0619
578.6	-0.009	904	-0.165	904	-0.074	904	-0.0108	904	-0.2082	904	-0.0305	904	-0.0483	904	-0.2373	904	-0.0618
579.6	-0.009	905.6	-0.165	905.6	-0.074	905.6	-0.0103	905.6	-0.2084	905.6	-0.0303	905.6	-0.0483	905.6	-0.2383	905.6	-0.0618
580.6	-0.009	907.2	-0.165	907.2	-0.074	907.2	-0.0105	907.2	-0.2085	907.2	-0.03	907.2	-0.0483	907.2	-0.2386	907.2	-0.0618
581.6	-0.009	908.8	-0.166	908.8	-0.074	908.8	-0.0105	908.8	-0.2088	908.8	-0.0301	908.8	-0.0484	908.8	-0.2383	908.8	-0.0617
582.7	-0.009	910.4	-0.166	910.4	-0.074	910.4	-0.0102	910.4	-0.2089	910.4	-0.0298	910.4	-0.0485	910.4	-0.239	910.4	-0.0619
583.7	-0.009	912	-0.166	912	-0.074	912	-0.0104	912	-0.2088	912	-0.0302	912	-0.0486	912	-0.2397	912	-0.062
584.7	-0.009	913.6	-0.166	913.6	-0.074	913.6	-0.0101	913.6	-0.2087	913.6	-0.03	913.6	-0.0486	913.6	-0.2394	913.6	-0.062
585.7	-0.009	915.2	-0.166	915.2	-0.074	915.2	-0.0104	915.2	-0.2086	915.2	-0.0301	915.2	-0.0486	915.2	-0.2393	915.2	-0.0621
586.7	-0.009	916.8	-0.166	916.8	-0.074	916.8	-0.01	916.8	-0.2084	916.8	-0.0296	916.8	-0.0485	916.8	-0.2386	916.8	-0.0624
587.8	-0.009	918.4	-0.166	918.4	-0.075	918.4	-0.0103	918.4	-0.2083	918.4	-0.0303	918.4	-0.0484	918.4	-0.2385	918.4	-0.0623
588.8	-0.009	920	-0.166	920	-0.074	920	-0.0098	920	-0.2083	920	-0.0299	920	-0.0485	920	-0.2395	920	-0.0625
589.8	-0.009	921.6	-0.167	921.6	-0.075	921.6	-0.0098	921.6	-0.2083	921.6	-0.0298	921.6	-0.0487	921.6	-0.2402	921.6	-0.0626
590.8	-0.009	923.2	-0.167	923.2	-0.075	923.2	-0.0099	923.2	-0.2086	923.2	-0.0304	923.2	-0.0488	923.2	-0.2406	923.2	-0.0626
591.9	-0.009	924.8	-0.167	924.8	-0.075	924.8	-0.0098	924.8	-0.2087	924.8	-0.03	924.8	-0.0487	924.8	-0.2414	924.8	-0.0625
592.9	-0.009	926.4	-0.167	926.4	-0.075	926.4	-0.0097	926.4	-0.2086	926.4	-0.0304	926.4	-0.0487	926.4	-0.2409	926.4	-0.0626
593.9	-0.009	928	-0.167	928	-0.074	928	-0.01	928	-0.2086	928	-0.0302	928	-0.0486	928	-0.2403	928	-0.0622
594.9	-0.009	929.6	-0.167	929.6	-0.074	929.6	-0.0097	929.6	-0.2085	929.6	-0.0305	929.6	-0.0486	929.6	-0.2405	929.6	-0.0622
596	-0.009	931.2	-0.167	931.2	-0.075	931.2	-0.0095	931.2	-0.2085	931.2	-0.0306	931.2	-0.0487	931.2	-0.2402	931.2	-0.0623
597	-0.009	932.8	-0.167	932.8	-0.075	932.8	-0.0095	932.8	-0.2085	932.8	-0.0306	932.8	-0.0485	932.8	-0.2405	932.8	-0.0625
598	-0.009	934.4	-0.167	934.4	-0.075	934.4	-0.0091	934.4	-0.2084	934.4	-0.0312	934.4	-0.0482	934.4	-0.2412	934.4	-0.0626
599	-0.009	936	-0.167	936	-0.074	936	-0.0094	936	-0.2085	936	-0.031	936	-0.0482	936	-0.2419	936	-0.0628
600.1	-0.009	937.6	-0.168	937.6	-0.074	937.6	-0.0093	937.6	-0.2085	937.6	-0.0308	937.6	-0.0481	937.6	-0.242	937.6	-0.0631
601.1	-0.009	939.2	-0.167	939.2	-0.075	939.2	-0.0095	939.2	-0.2086	939.2	-0.0305	939.2	-0.0482	939.2	-0.2417	939.2	-0.0634
602.1	-0.009	940.8	-0.167	940.8	-0.075	940.8	-0.0093	940.8	-0.2087	940.8	-0.0306	940.8	-0.0485	940.8	-0.2416	940.8	-0.0637
603.1	-0.009	942.4	-0.168	942.4	-0.075	942.4	-0.0092	942.4	-0.2088	942.4	-0.0306	942.4	-0.0484	942.4	-0.2416	942.4	-0.0634
604.2	-0.009	944	-0.168	944	-0.075	944	-0.0095	944	-0.209	944	-0.0308	944	-0.0483	944	-0.2421	944	-0.063
605.2	-0.009	945.6	-0.168	945.6	-0.075	945.6	-0.009	945.6	-0.2091	945.6	-0.0305	945.6	-0.0482	945.6	-0.2418	945.6	-0.0625
606.2	-0.009	947.2	-0.168	947.2	-0.075	947.2	-0.0088	947.2	-0.2092	947.2	-0.0308	947.2	-0.0481	947.2	-0.2414	947.2	-0.0625
607.2	-0.009	948.8	-0.168	948.8	-0.075	948.8	-0.0094	948.8	-0.2092	948.8	-0.0309	948.8	-0.0483	948.8	-0.2409	948.8	-0.0623
608.3	-0.009	950.4	-0.168	950.4	-0.075	950.4	-0.0091	950.4	-0.209	950.4	-0.0306	950.4	-0.0486	950.4	-0.2416	950.4	-0.0626
609.3	-0.009	952	-0.168	952	-0.075	952	-0.009	952	-0.209	952	-0.0308	952	-0.0487	952	-0.2419	952	-0.0627
610.3	-0.009	953.6	-0.168	953.6	-0.075	953.6	-0.0089	953.6	-0.2092	953.6	-0.0307	953.6	-0.0488	953.6	-0.2438	953.6	-0.0631
611.3	-0.009	955.2	-0.168	955.2	-0.075	955.2	-0.0088	955.2	-0.2092	955.2	-0.031	955.2	-0.0487	955.2	-0.2438	955.2	-0.0634
612.3	-0.009	956.8	-0.168	956.8	-0.075	956.8	-0.009	956.8	-0.2094	956.8	-0.0311	956.8	-0.0486	956.8	-0.2444	956.8	-0.0635
613.4	-0.009	958.4	-0.168	958.4	-0.075	958.4	-0.0089	958.4	-0.2096	958.4	-0.0313	958.4	-0.0485	958.4	-0.2455	958.4	-0.0631
614.4	-0.009	960	-0.169	960	-0.075	960	-0.009	960	-0.2096	960	-0.0313	960	-0.0484	960	-0.2444	960	-0.0628
615.4	-0.009	961.6	-0.169	961.6	-0.075	961.6	-0.0089	961.6	-0.2096	961.6	-0.0312	961.6	-0.0485	961.6	-0.2437	961.6	-0.0625
616.4	-0.009	963.2	-0.169	963.2	-0.075	963.2	-0.0085	963.2	-0.2097	963.2	-0.0315	963.2	-0.0487	963.2	-0.244	963.2	-0.0628
617.5	-0.009	964.8	-0.169	964.8	-0.075	964.8	-0.009	964.8	-0.2096	964.8	-0.031	964.8	-0.0487	964.8	-0.2446	964.8	-0.063
618.5	-0.009	966.4	-0.169	966.4	-0.075	966.4	-0.009	966.4	-0.2097	966.4	-0.031	966.4	-0.0488	966.4	-0.2462	966.4	-0.0629
619.5	-0.009	968	-0.169	968	-0.075	968	-0.0086	968	-0.2099	968	-0.0311	968	-0.0488	968	-0.2489	968	-0.0624
620.5	-0.009	969.6	-0.169	969.6	-0.075	969.6	-0.0089	969.6	-0.21	969.6	-0.0307	969.6	-0.0487	969.6	-0.248	969.6	-0.0619
621.6	-0.009	971.2	-0.169	971.2	-0.075	971.2	-0.0089	971.2	-0.21	971.2	-0.0307	971.2	-0.0488	971.2	-0.2475	971.2	-0.0615
622.6	-0.009	972.8	-0.17	972.8	-0.075	972.8	-0.0087	972.8	-0.2097	972.8	-0.0307	972.8	-0.0489	972.8	-0.2465	972.8	-0.0616
623.6	-0.009	974.4	-0.17	974.4	-0.075	974.4	-0.0089	974.4	-0.2098	974.4	-0.0306	974.4	-0.049	974.4	-0.2464	974.4	-0.062
624.6	-0.009	976	-0.169	976	-0.075	976	-0.0085	976	-0.21	976	-0.0304	976	-0.0491	976	-0.2462	976	-0.0621
625.7	-0.009	977.6	-0.169	977.6	-0.075	977.6	-0.0085	977.6	-0.2102	977.6	-0.0306	977.6	-0.0491	977.6	-0.2471	977.6	-0.0621
626.7	-0.009	979.2	-0.169	979.2	-0.075	979.2	-0.0087	979.2	-0.2103	979.2	-0.0305	979.2	-0.0489	979.2	-0.2473	979.2	-0.0619
627.7	-0.009	980.8	-0.169	980.8	-0.075	980.8	-0.0086	980.8	-0.2102	980.8	-0.0302	980.8	-0.0488	980.8	-0.2473	980.8	-0.0616
628.7	-0.009	982.4	-0.17	982.4	-0.075	982.4	-0.0088	982.4	-0.2098	982.4	-0.0302	982.4	-0.0486	982.4	-0.2476	982.4	-0.0617
629.8	-0.009	984	-0.17	984	-0.075	984	-0.009	984	-0.2096	984	-0.0301	984	-0.0485	984	-0.2478	984	-0.062
630.8	-0.009	985.6	-0.17	985.6	-0.075	985.6	-0.0086	985.6	-0.2095	985.6	-0.0302	985.6	-0.0485	985.6	-0.2474	985.6	-0.0623
631.8	-0.009	987.2	-0.17	987.2	-0.075	987.2	-0.0087	987.2	-0.2094	987.2	-0.0303	987.2	-0.0485	987.2	-0.2468	987.2	-0.0624
632.8	-0.009	988.8	-0.17	988.8	-0.075	988.8	-0.0087	988.8	-0.2094	988.8	-0.0299	988.8	-0.0486	988.8	-0.2475	988.8	-0.0624
633.9	-0.009	990.4	-0.17	990.4	-0.075	990.4	-0.0085	990.4	-0.2094	990.4	-0.03	990.4	-0.0486	990.4	-0.2475	990.4	-0.0623
634.9	-0.009	992	-0.17	992	-0.075	992	-0.0084	992	-0.2096	992	-0.0297	992	-0.0485	992	-0.2481	992	-0.0623
635.9	-0.009	993.6	-0.171	993.6	-0.075	993.6	-0.0087	993.6	-0.2097	993.6	-0.0301	993.6	-0.0485	993.6	-0.2478	993.6	-0.0621
636.9	-0.009	995.2	-0.171	995.2	-0.075	995.2	-0.0085	995.2	-0.2097	995.2	-0.0299	995.2	-0.0485	995.2	-0.248	995.2	-0.062
637.9	-0.009	996.8	-0.171	996.8	-0.075	996.8	-0.0086	996.8	-0.2097	996.8	-0.0298	996.8	-0.0485	996.8	-0.2482	996.8	-0.0619
639	-0.009	998.4	-0.171	998.4	-0.075	998.4	-0.0082	998.4	-0.2097	998.4	-0.03	998.4	-0.0487	998.4	-0.2481	998.4	-0.062
640	-0.009	1000	-0.171	1000	-0.075	1000	-0.0083	1000	-0.2097	1000	-0.0298	1000	-0.0487	1000	-0.2482	1000	-0.0623
641	-0.009	1002	-0.171	1002	-0.076	1002	-0.0085	1002	-0.2099	1002	-0.0305	1002	-0.0486	1002	-0.2482	1002	-0.0622
642	-0.009	1003	-0.171	1003	-0.076	1003	-0.0082	1003	-0.21	1003	-0.0301	1003	-0.0486	1003	-0.248	1003	-0.0625
643.1	-0.009	1005	-0.171	1005	-0.076	1005	-0.0083	1005	-0.2099	1005	-0.03	1005	-0.0484	1005	-0.2485	1005	-0.063
644.1	-0.009	1006	-0.171	1006	-0.075	1006	-0.0085	1006	-0.2101	1006	-0.0295	1006	-0.0484	1006	-0.2492	1006	-0.0633
645.1	-0.009	1008	-0.171	1008	-0.075	1008	-0.0083	1008	-0.2102	1008	-0.0298	1008	-0.0484	1008	-0.2489	1008	-0.0636
646.1	-0.009	1010	-0.171	1010	-0.075	1010	-0.0083	1010	-0.2103	1010	-0.0296	1010	-0.0484	1010	-0.2495	1010	-0.0634
647.2	-0.009	1011	-0.171	1011	-0.076	1011	-0.0086	1011	-0.2103	1011	-0.0303	1011	-0.0484	1011	-0.25	1011	-0.0628
648.2	-0.009	1013	-0.171	1013	-0.076	1013	-0.0085	1013	-0.2102	1013	-0.0301	1013	-0.0483	1013	-0.2504	1013	-0.0627
649.2	-0.009	1014	-0.172	1014	-0.076	1014	-0.0084	1014	-0.2099	1014	-0.0308	1014	-0.0484	1014	-0.2503	1014	-0.0629
650.2	-0.009	1016	-0.172	1016	-0.076	1016	-0.0085	1016	-0.2097	1016	-0.0307	1016	-0.0484	1016	-0.2505	1016	-0.0629
651.3	-0.009	1018	-0.171	1018	-0.076	1018	-0.0081	1018	-0.2096	1018	-0.0308	1018	-0.0485	1018	-0.2513	1018	-0.0631
652.3	-0.009	1019	-0.171	1019	-0.075	1019	-0.0082	1019	-0.2096	1019	-0.0311	1019	-0.0485	1019	-0.2527	1019	-0.0628
653.3	-0.009	1021	-0.172	1021	-0.076	1021	-0.0085	1021	-0.2098	1021	-0.031	1021	-0.0484	1021	-0.2529	1021	-0.0625
654.3	-0.008	1022	-0.172	1022	-0.076	1022	-0.0084	1022	-0.21	1022	-0.031	1022	-0.0483	1022	-0.2517	1022	-0.0622
655.4	-0.008	1024	-0.172	1024	-0.076	1024	-0.0085	1024	-0.2101	1024	-0.031	1024	-0.0483	1024	-0.2508	1024	-0.0622
656.4	-0.008	1026	-0.172	1026	-0.076	1026	-0.0085	1026	-0.2101	1026	-0.0309	1026	-0.0483	1026	-0.2497	1026	-0.0622
657.4	-0.008	1027	-0.173	1027	-0.076	1027	-0.0085	1027	-0.2099	1027	-0.0309	1027	-0.0484	1027	-0.2511	1027	-0.0623
658.4	-0.008	1029	-0.173	1029	-0.076	1029	-0.0084	1029	-0.2097	1029	-0.031	1029	-0.0483	1029	-0.2528	1029	-0.0622
659.5	-0.008	1030	-0.173	1030	-0.076	1030	-0.0085	1030	-0.2098	1030	-0.0312	1030	-0.0483	1030	-0.2541	1030	-0.0623
660.5	-0.008	1032	-0.173	1032	-0.076	1032	-0.0084	1032	-0.2098	1032	-0.0305	1032	-0.0482	1032	-0.2542	1032	-0.0623
661.5	-0.008	1034	-0.173	1034	-0.076	1034	-0.0085	1034	-0.2099	1034	-0.0304	1034	-0.0482	1034	-0.2544	1034	-0.0626
662.5	-0.008	1035	-0.173	1035	-0.076	1035	-0.0082	1035	-0.21	1035	-0.0307	1035	-0.0483	1035	-0.253	1035	-0.0626
663.5	-0.008	1037	-0.173	1037	-0.076	1037	-0.0082	1037	-0.2099	1037	-0.0306	1037	-0.0483	1037	-0.2531	1037	-0.0624
664.6	-0.008	1038	-0.173	1038	-0.076	1038	-0.0083	1038	-0.2099	1038	-0.0305	1038	-0.0484	1038	-0.2533	1038	-0.0621
665.6	-0.008	1040	-0.173	1040	-0.076	1040	-0.0083	1040	-0.2099	1040	-0.0309	1040	-0.0485	1040	-0.254	1040	-0.062
666.6	-0.008	1042	-0.173	1042	-0.076	1042	-0.0085	1042	-0.2098	1042	-0.0305	1042	-0.0483	1042	-0.2557	1042	-0.062
667.6	-0.008	1043	-0.173	1043	-0.076	1043	-0.0085	1043	-0.21	1043	-0.0303	1043	-0.0482	1043	-0.2561	1043	-0.0623
668.7	-0.008	1045	-0.173	1045	-0.076	1045	-0.0082	1045	-0.2101	1045	-0.0302	1045	-0.0482	1045	-0.2554	1045	-0.0625
669.7	-0.008	1046	-0.173	1046	-0.076	1046	-0.0083	1046	-0.2103	1046	-0.0302	1046	-0.0482	1046	-0.2548	1046	-0.0625
670.7	-0.008	1048	-0.173	1048	-0.076	1048	-0.0084	1048	-0.2102	1048	-0.0304	1048	-0.0483	1048	-0.2551	1048	-0.0623
671.7	-0.008	1050	-0.173	1050	-0.076	1050	-0.0084	1050	-0.21	1050	-0.0301	1050	-0.0485	1050	-0.2552	1050	-0.0621
672.8	-0.008	1051	-0.174	1051	-0.076	1051	-0.0086	1051	-0.21	1051	-0.0308	1051	-0.0485	1051	-0.2562	1051	-0.0621
673.8	-0.008	1053	-0.174	1053	-0.076	1053	-0.0082	1053	-0.21	1053	-0.0306	1053	-0.0485	1053	-0.2568	1053	-0.0621
674.8	-0.008	1054	-0.174	1054	-0.076	1054	-0.008	1054	-0.21	1054	-0.0309	1054	-0.0485	1054	-0.2559	1054	-0.0623
675.8	-0.008	1056	-0.174	1056	-0.076	1056	-0.0088	1056	-0.2102	1056	-0.0309	1056	-0.0484	1056	-0.256	1056	-0.0625
676.9	-0.008	1058	-0.174	1058	-0.076	1058	-0.0081	1058	-0.21	1058	-0.031	1058	-0.0484	1058	-0.2557	1058	-0.0627
677.9	-0.008	1059	-0.174	1059	-0.076	1059	-0.0085	1059	-0.2099	1059	-0.0309	1059	-0.0485	1059	-0.2553	1059	-0.0628
678.9	-0.008	1061	-0.174	1061	-0.076	1061	-0.0084	1061	-0.21	1061	-0.0309	1061	-0.0484	1061	-0.2553	1061	-0.0627
679.9	-0.008	1062	-0.174	1062	-0.076	1062	-0.0083	1062	-0.21	1062	-0.0311	1062	-0.0484	1062	-0.2561	1062	-0.0624
681	-0.008	1064	-0.174	1064	-0.076	1064	-0.0086	1064	-0.21	1064	-0.031	1064	-0.0484	1064	-0.2561	1064	-0.0625
682	-0.008	1066	-0.174	1066	-0.076	1066	-0.0083	1066	-0.21	1066	-0.0311	1066	-0.0485	1066	-0.257	1066	-0.0626
683	-0.008	1067	-0.174	1067	-0.076	1067	-0.0086	1067	-0.2097	1067	-0.0309	1067	-0.0486	1067	-0.2566	1067	-0.0627
684	-0.008	1069	-0.175	1069	-0.077	1069	-0.0082	1069	-0.2097	1069	-0.0312	1069	-0.0486	1069	-0.2577	1069	-0.0628
685.1	-0.008	1070	-0.175	1070	-0.076	1070	-0.0083	1070	-0.2097	1070	-0.0308	1070	-0.0486	1070	-0.2587	1070	-0.0629
686.1	-0.008	1072	-0.175	1072	-0.076	1072	-0.0085	1072	-0.2097	1072	-0.0306	1072	-0.0487	1072	-0.2588	1072	-0.0631
687.1	-0.008	1074	-0.175	1074	-0.076	1074	-0.0083	1074	-0.2096	1074	-0.0311	1074	-0.0486	1074	-0.2588	1074	-0.0633
688.1	-0.008	1075	-0.175	1075	-0.077	1075	-0.0083	1075	-0.2097	1075	-0.0304	1075	-0.0487	1075	-0.2576	1075	-0.0636
689.1	-0.008	1077	-0.175	1077	-0.077	1077	-0.0081	1077	-0.2098	1077	-0.0306	1077	-0.0487	1077	-0.2568	1077	-0.0634
690.2	-0.008	1078	-0.175	1078	-0.077	1078	-0.0085	1078	-0.21	1078	-0.0303	1078	-0.0487	1078	-0.2581	1078	-0.0633
691.2	-0.008	1080	-0.175	1080	-0.077	1080	-0.0083	1080	-0.21	1080	-0.0305	1080	-0.0487	1080	-0.2582	1080	-0.0631
692.2	-0.008	1082	-0.175	1082	-0.077	1082	-0.0089	1082	-0.21	1082	-0.0312	1082	-0.0488	1082	-0.2582	1082	-0.0629
693.2	-0.008	1083	-0.176	1083	-0.077	1083	-0.0084	1083	-0.2098	1083	-0.031	1083	-0.0488	1083	-0.2587	1083	-0.0628
694.3	-0.008	1085	-0.176	1085	-0.077	1085	-0.0083	1085	-0.2097	1085	-0.0305	1085	-0.0489	1085	-0.2584	1085	-0.063
695.3	-0.008	1086	-0.176	1086	-0.077	1086	-0.0081	1086	-0.2095	1086	-0.0313	1086	-0.049	1086	-0.2594	1086	-0.0631
696.3	-0.008	1088	-0.175	1088	-0.077	1088	-0.008	1088	-0.2094	1088	-0.0316	1088	-0.049	1088	-0.2603	1088	-0.0637
697.3	-0.008	1090	-0.175	1090	-0.077	1090	-0.0087	1090	-0.2094	1090	-0.0314	1090	-0.049	1090	-0.2595	1090	-0.0639
698.4	-0.008	1091	-0.175	1091	-0.077	1091	-0.0083	1091	-0.2093	1091	-0.0314	1091	-0.049	1091	-0.2591	1091	-0.0637
699.4	-0.008	1093	-0.176	1093	-0.077	1093	-0.0084	1093	-0.2094	1093	-0.0313	1093	-0.049	1093	-0.2578	1093	-0.0636
700.4	-0.008	1094	-0.176	1094	-0.077	1094	-0.0084	1094	-0.2094	1094	-0.0313	1094	-0.0489	1094	-0.2582	1094	-0.0632
701.4	-0.008	1096	-0.176	1096	-0.077	1096	-0.0082	1096	-0.2094	1096	-0.031	1096	-0.0489	1096	-0.2602	1096	-0.0629
702.5	-0.008	1098	-0.176	1098	-0.077	1098	-0.0084	1098	-0.2094	1098	-0.0308	1098	-0.0486	1098	-0.2619	1098	-0.063
703.5	-0.008	1099	-0.176	1099	-0.077	1099	-0.0086	1099	-0.2094	1099	-0.0308	1099	-0.0487	1099	-0.263	1099	-0.0629
704.5	-0.008	1101	-0.176	1101	-0.077	1101	-0.0088	1101	-0.2095	1101	-0.0308	1101	-0.0489	1101	-0.2637	1101	-0.0629
705.5	-0.008	1102	-0.176	1102	-0.077	1102	-0.0085	1102	-0.2096	1102	-0.0309	1102	-0.0491	1102	-0.2627	1102	-0.063
706.6	-0.008	1104	-0.176	1104	-0.077	1104	-0.009	1104	-0.2097	1104	-0.031	1104	-0.0491	1104	-0.2627	1104	-0.0628
707.6	-0.008	1106	-0.177	1106	-0.077	1106	-0.0087	1106	-0.2095	1106	-0.0317	1106	-0.0491	1106	-0.2614	1106	-0.063
708.6	-0.008	1107	-0.177	1107	-0.077	1107	-0.0084	1107	-0.2096	1107	-0.0323	1107	-0.0489	1107	-0.2605	1107	-0.0629
709.6	-0.008	1109	-0.177	1109	-0.077	1109	-0.0083	1109	-0.2098	1109	-0.032	1109	-0.0488	1109	-0.2601	1109	-0.0625
710.7	-0.008	1110	-0.177	1110	-0.077	1110	-0.0084	1110	-0.2101	1110	-0.0322	1110	-0.0489	1110	-0.261	1110	-0.0625
711.7	-0.008	1112	-0.177	1112	-0.077	1112	-0.0082	1112	-0.2101	1112	-0.0319	1112	-0.049	1112	-0.262	1112	-0.0624
712.7	-0.008	1114	-0.177	1114	-0.077	1114	-0.0085	1114	-0.2099	1114	-0.0325	1114	-0.049	1114	-0.2618	1114	-0.0622
713.7	-0.008	1115	-0.177	1115	-0.077	1115	-0.0085	1115	-0.2093	1115	-0.0325	1115	-0.0491	1115	-0.2606	1115	-0.0625
714.7	-0.008	1117	-0.177	1117	-0.077	1117	-0.008	1117	-0.2092	1117	-0.0324	1117	-0.0491	1117	-0.2607	1117	-0.0624
715.8	-0.008	1118	-0.177	1118	-0.077	1118	-0.008	1118	-0.2092	1118	-0.0323	1118	-0.0491	1118	-0.2609	1118	-0.0624
716.8	-0.008	1120	-0.177	1120	-0.077	1120	-0.0081	1120	-0.2095	1120	-0.0322	1120	-0.0492	1120	-0.262	1120	-0.0625
717.8	-0.008	1122	-0.178	1122	-0.077	1122	-0.0078	1122	-0.2095	1122	-0.0323	1122	-0.0493	1122	-0.2632	1122	-0.0627
718.8	-0.008	1123	-0.178	1123	-0.077	1123	-0.0081	1123	-0.2094	1123	-0.0322	1123	-0.0493	1123	-0.263	1123	-0.0629
719.9	-0.008	1125	-0.178	1125	-0.077	1125	-0.0082	1125	-0.2092	1125	-0.032	1125	-0.0493	1125	-0.2625	1125	-0.063
720.9	-0.008	1126	-0.178	1126	-0.077	1126	-0.0083	1126	-0.2091	1126	-0.0318	1126	-0.0492	1126	-0.2627	1126	-0.0626
721.9	-0.008	1128	-0.178	1128	-0.077	1128	-0.0084	1128	-0.2089	1128	-0.0323	1128	-0.0491	1128	-0.263	1128	-0.0627
722.9	-0.008	1130	-0.178	1130	-0.077	1130	-0.0086	1130	-0.2088	1130	-0.0318	1130	-0.0488	1130	-0.2639	1130	-0.0628
724	-0.008	1131	-0.178	1131	-0.077	1131	-0.0081	1131	-0.2086	1131	-0.0317	1131	-0.0488	1131	-0.2646	1131	-0.063
725	-0.008	1133	-0.178	1133	-0.077	1133	-0.0081	1133	-0.2087	1133	-0.0315	1133	-0.0488	1133	-0.2648	1133	-0.0633
726	-0.008	1134	-0.178	1134	-0.077	1134	-0.0083	1134	-0.2086	1134	-0.0313	1134	-0.0489	1134	-0.2649	1134	-0.0634
727	-0.008	1136	-0.178	1136	-0.077	1136	-0.0083	1136	-0.2086	1136	-0.0315	1136	-0.0489	1136	-0.2641	1136	-0.0633
728.1	-0.008	1138	-0.178	1138	-0.077	1138	-0.0081	1138	-0.2087	1138	-0.0312	1138	-0.0489	1138	-0.2634	1138	-0.0636
729.1	-0.008	1139	-0.178	1139	-0.077	1139	-0.0086	1139	-0.2086	1139	-0.0312	1139	-0.049	1139	-0.2633	1139	-0.0636
730.1	-0.008	1141	-0.178	1141	-0.077	1141	-0.0082	1141	-0.2085	1141	-0.0312	1141	-0.0491	1141	-0.2634	1141	-0.0636
731.1	-0.008	1142	-0.178	1142	-0.077	1142	-0.0083	1142	-0.2085	1142	-0.031	1142	-0.0493	1142	-0.2638	1142	-0.0634
732.2	-0.008	1144	-0.179	1144	-0.077	1144	-0.0088	1144	-0.2082	1144	-0.0313	1144	-0.0492	1144	-0.2649	1144	-0.0631
733.2	-0.008	1146	-0.179	1146	-0.078	1146	-0.0082	1146	-0.2083	1146	-0.0309	1146	-0.0491	1146	-0.2648	1146	-0.0627
734.2	-0.008	1147	-0.179	1147	-0.077	1147	-0.0082	1147	-0.2083	1147	-0.0309	1147	-0.0492	1147	-0.2651	1147	-0.0625
735.2	-0.008	1149	-0.179	1149	-0.077	1149	-0.0082	1149	-0.2083	1149	-0.0308	1149	-0.0492	1149	-0.266	1149	-0.0622
736.3	-0.008	1150	-0.179	1150	-0.077	1150	-0.0079	1150	-0.2083	1150	-0.0308	1150	-0.0491	1150	-0.2663	1150	-0.0623
737.3	-0.008	1152	-0.179	1152	-0.078	1152	-0.0082	1152	-0.2082	1152	-0.0315	1152	-0.049	1152	-0.2665	1152	-0.0622
738.3	-0.008	1154	-0.179	1154	-0.078	1154	-0.0086	1154	-0.2083	1154	-0.0315	1154	-0.0489	1154	-0.2656	1154	-0.0624
739.3	-0.008	1155	-0.179	1155	-0.078	1155	-0.008	1155	-0.2088	1155	-0.0315	1155	-0.0489	1155	-0.2648	1155	-0.0626
740.3	-0.008	1157	-0.179	1157	-0.078	1157	-0.0082	1157	-0.2092	1157	-0.0317	1157	-0.0491	1157	-0.2649	1157	-0.0627
741.4	-0.008	1158	-0.18	1158	-0.078	1158	-0.008	1158	-0.2093	1158	-0.0315	1158	-0.0492	1158	-0.2657	1158	-0.0626
742.4	-0.008	1160	-0.18	1160	-0.078	1160	-0.008	1160	-0.2093	1160	-0.0322	1160	-0.049	1160	-0.2666	1160	-0.0622
743.4	-0.008	1162	-0.18	1162	-0.078	1162	-0.008	1162	-0.2088	1162	-0.0325	1162	-0.049	1162	-0.2679	1162	-0.0622
744.4	-0.008	1163	-0.18	1163	-0.077	1163	-0.0082	1163	-0.2085	1163	-0.0322	1163	-0.049	1163	-0.2682	1163	-0.0623
745.5	-0.008	1165	-0.18	1165	-0.077	1165	-0.0084	1165	-0.2083	1165	-0.0321	1165	-0.049	1165	-0.2677	1165	-0.0624
746.5	-0.008	1166	-0.18	1166	-0.077	1166	-0.0084	1166	-0.2083	1166	-0.0323	1166	-0.0491	1166	-0.2668	1166	-0.0628
747.5	-0.008	1168	-0.18	1168	-0.078	1168	-0.0086	1168	-0.2083	1168	-0.0327	1168	-0.0493	1168	-0.2668	1168	-0.063
748.5	-0.008	1170	-0.18	1170	-0.078	1170	-0.0082	1170	-0.2083	1170	-0.0324	1170	-0.0493	1170	-0.2669	1170	-0.063
749.6	-0.008	1171	-0.18	1171	-0.078	1171	-0.0084	1171	-0.2084	1171	-0.0328	1171	-0.0493	1171	-0.2678	1171	-0.0632
750.6	-0.008	1173	-0.181	1173	-0.078	1173	-0.0086	1173	-0.2086	1173	-0.0326	1173	-0.0492	1173	-0.2685	1173	-0.0633
751.6	-0.008	1174	-0.181	1174	-0.078	1174	-0.0087	1174	-0.2086	1174	-0.0325	1174	-0.0491	1174	-0.2684	1174	-0.063
752.6	-0.008	1176	-0.181	1176	-0.078	1176	-0.0088	1176	-0.2087	1176	-0.0325	1176	-0.049	1176	-0.2684	1176	-0.063
753.7	-0.008	1178	-0.181	1178	-0.078	1178	-0.0087	1178	-0.2086	1178	-0.032	1178	-0.049	1178	-0.269	1178	-0.0627
754.7	-0.008	1179	-0.181	1179	-0.078	1179	-0.0087	1179	-0.2085	1179	-0.032	1179	-0.0491	1179	-0.2688	1179	-0.063
755.7	-0.008	1181	-0.181	1181	-0.078	1181	-0.0083	1181	-0.2084	1181	-0.032	1181	-0.049	1181	-0.2681	1181	-0.0632
756.7	-0.008	1182	-0.181	1182	-0.078	1182	-0.0085	1182	-0.2083	1182	-0.0319	1182	-0.0489	1182	-0.2682	1182	-0.0634
757.8	-0.008	1184	-0.181	1184	-0.078	1184	-0.0081	1184	-0.2083	1184	-0.0321	1184	-0.0489	1184	-0.2687	1184	-0.0631
758.8	-0.008	1186	-0.181	1186	-0.078	1186	-0.0081	1186	-0.2083	1186	-0.0319	1186	-0.0489	1186	-0.269	1186	-0.063
759.8	-0.008	1187	-0.181	1187	-0.078	1187	-0.0083	1187	-0.2083	1187	-0.032	1187	-0.0489	1187	-0.2693	1187	-0.0628
760.8	-0.008	1189	-0.182	1189	-0.078	1189	-0.0085	1189	-0.2083	1189	-0.0321	1189	-0.049	1189	-0.2699	1189	-0.0629
761.8	-0.008	1190	-0.182	1190	-0.078	1190	-0.0082	1190	-0.2085	1190	-0.0322	1190	-0.0489	1190	-0.2699	1190	-0.0631
762.9	-0.008	1192	-0.181	1192	-0.078	1192	-0.0079	1192	-0.2087	1192	-0.0321	1192	-0.0489	1192	-0.27	1192	-0.0633
763.9	-0.008	1194	-0.181	1194	-0.078	1194	-0.0084	1194	-0.2089	1194	-0.032	1194	-0.049	1194	-0.27	1194	-0.0633
764.9	-0.008	1195	-0.181	1195	-0.078	1195	-0.0084	1195	-0.2088	1195	-0.0323	1195	-0.049	1195	-0.2696	1195	-0.0634
765.9	-0.008	1197	-0.181	1197	-0.078	1197	-0.0085	1197	-0.2086	1197	-0.0321	1197	-0.049	1197	-0.2695	1197	-0.0634
767	-0.008	1198	-0.182	1198	-0.078	1198	-0.0082	1198	-0.2084	1198	-0.0324	1198	-0.049	1198	-0.2703	1198	-0.0635
768	-0.008	1200	-0.182	1200	-0.078	1200	-0.0084	1200	-0.2084	1200	-0.032	1200	-0.0487	1200	-0.271	1200	-0.0637
769	-0.008	1202	-0.182	1202	-0.078	1202	-0.0086	1202	-0.2087	1202	-0.0321	1202	-0.0487	1202	-0.2716	1202	-0.0638
770	-0.008	1203	-0.182	1203	-0.078	1203	-0.0081	1203	-0.209	1203	-0.0322	1203	-0.0485	1203	-0.2714	1203	-0.0638
771.1	-0.008	1205	-0.182	1205	-0.078	1205	-0.0081	1205	-0.209	1205	-0.033	1205	-0.0485	1205	-0.2709	1205	-0.0638
772.1	-0.008	1206	-0.182	1206	-0.078	1206	-0.0084	1206	-0.2089	1206	-0.0325	1206	-0.0485	1206	-0.2709	1206	-0.0635
773.1	-0.008	1208	-0.182	1208	-0.078	1208	-0.0088	1208	-0.2087	1208	-0.0328	1208	-0.0486	1208	-0.272	1208	-0.0635
774.1	-0.008	1210	-0.182	1210	-0.078	1210	-0.0085	1210	-0.2084	1210	-0.0329	1210	-0.0486	1210	-0.273	1210	-0.0633
775.2	-0.008	1211	-0.182	1211	-0.078	1211	-0.0083	1211	-0.2083	1211	-0.033	1211	-0.0487	1211	-0.2745	1211	-0.0633
776.2	-0.008	1213	-0.182	1213	-0.078	1213	-0.0081	1213	-0.2084	1213	-0.0333	1213	-0.0488	1213	-0.2744	1213	-0.0633
777.2	-0.008	1214	-0.182	1214	-0.078	1214	-0.0084	1214	-0.2083	1214	-0.0332	1214	-0.0488	1214	-0.2744	1214	-0.0635
778.2	-0.008	1216	-0.183	1216	-0.079	1216	-0.0086	1216	-0.2082	1216	-0.033	1216	-0.0489	1216	-0.2735	1216	-0.0636
779.3	-0.008	1218	-0.183	1218	-0.079	1218	-0.0086	1218	-0.2082	1218	-0.0331	1218	-0.049	1218	-0.2731	1218	-0.0637
780.3	-0.008	1219	-0.183	1219	-0.078	1219	-0.0082	1219	-0.208	1219	-0.0335	1219	-0.0488	1219	-0.273	1219	-0.0637
781.3	-0.008	1221	-0.183	1221	-0.078	1221	-0.0087	1221	-0.208	1221	-0.0336	1221	-0.049	1221	-0.2733	1221	-0.0635
782.3	-0.008	1222	-0.183	1222	-0.078	1222	-0.0086	1222	-0.2081	1222	-0.0333	1222	-0.0489	1222	-0.2729	1222	-0.0634
783.4	-0.008	1224	-0.183	1224	-0.078	1224	-0.008	1224	-0.2079	1224	-0.0334	1224	-0.0489	1224	-0.2744	1224	-0.0633
784.4	-0.008	1226	-0.183	1226	-0.078	1226	-0.0085	1226	-0.208	1226	-0.0331	1226	-0.0489	1226	-0.2739	1226	-0.0636
785.4	-0.008	1227	-0.183	1227	-0.078	1227	-0.0083	1227	-0.2079	1227	-0.0336	1227	-0.049	1227	-0.2736	1227	-0.0635
786.4	-0.008	1229	-0.183	1229	-0.078	1229	-0.008	1229	-0.208	1229	-0.0334	1229	-0.0489	1229	-0.2736	1229	-0.0638
787.4	-0.008	1230	-0.183	1230	-0.078	1230	-0.0079	1230	-0.2083	1230	-0.0332	1230	-0.0491	1230	-0.2734	1230	-0.0642
788.5	-0.008	1232	-0.183	1232	-0.078	1232	-0.0082	1232	-0.2085	1232	-0.0331	1232	-0.0492	1232	-0.2731	1232	-0.0646
789.5	-0.008	1234	-0.183	1234	-0.078	1234	-0.008	1234	-0.2084	1234	-0.0331	1234	-0.0491	1234	-0.2741	1234	-0.0646
790.5	-0.008	1235	-0.184	1235	-0.079	1235	-0.008	1235	-0.2084	1235	-0.0337	1235	-0.049	1235	-0.2744	1235	-0.0643
791.5	-0.008	1237	-0.184	1237	-0.079	1237	-0.0082	1237	-0.2084	1237	-0.0334	1237	-0.0489	1237	-0.2743	1237	-0.0636
792.6	-0.008	1238	-0.184	1238	-0.079	1238	-0.0085	1238	-0.2084	1238	-0.0334	1238	-0.0489	1238	-0.2742	1238	-0.0634
793.6	-0.008	1240	-0.184	1240	-0.079	1240	-0.0082	1240	-0.2084	1240	-0.0336	1240	-0.0488	1240	-0.2757	1240	-0.0632
794.6	-0.008	1242	-0.184	1242	-0.079	1242	-0.0082	1242	-0.2083	1242	-0.0337	1242	-0.0489	1242	-0.276	1242	-0.0632
795.6	-0.008	1243	-0.184	1243	-0.079	1243	-0.0084	1243	-0.2081	1243	-0.034	1243	-0.049	1243	-0.2764	1243	-0.0631
796.7	-0.008	1245	-0.185	1245	-0.079	1245	-0.0082	1245	-0.2079	1245	-0.0337	1245	-0.049	1245	-0.2775	1245	-0.0631
797.7	-0.008	1246	-0.185	1246	-0.079	1246	-0.0084	1246	-0.2079	1246	-0.0333	1246	-0.0491	1246	-0.2778	1246	-0.0634
798.7	-0.008	1248	-0.185	1248	-0.079	1248	-0.0081	1248	-0.2079	1248	-0.0333	1248	-0.0491	1248	-0.2772	1248	-0.0636
799.7	-0.008	1250	-0.185	1250	-0.079	1250	-0.008	1250	-0.208	1250	-0.0333	1250	-0.0487	1250	-0.2777	1250	-0.0636
800.8	-0.008	1251	-0.185	1251	-0.079	1251	-0.0085	1251	-0.2079	1251	-0.0334	1251	-0.0491	1251	-0.2763	1251	-0.0635
801.8	-0.008	1253	-0.185	1253	-0.079	1253	-0.0086	1253	-0.2079	1253	-0.0336	1253	-0.0493	1253	-0.2756	1253	-0.0632
802.8	-0.008	1254	-0.185	1254	-0.079	1254	-0.0081	1254	-0.2078	1254	-0.034	1254	-0.0494	1254	-0.2765	1254	-0.0632
803.8	-0.008	1256	-0.185	1256	-0.079	1256	-0.0084	1256	-0.2078	1256	-0.0338	1256	-0.0493	1256	-0.2774	1256	-0.0635
804.9	-0.008	1258	-0.185	1258	-0.079	1258	-0.0082	1258	-0.2077	1258	-0.0336	1258	-0.0492	1258	-0.2773	1258	-0.0634
805.9	-0.008	1259	-0.185	1259	-0.079	1259	-0.008	1259	-0.2075	1259	-0.0333	1259	-0.0488	1259	-0.2776	1259	-0.0634
806.9	-0.008	1261	-0.185	1261	-0.079	1261	-0.0082	1261	-0.2073	1261	-0.0333	1261	-0.0491	1261	-0.2765	1261	-0.0632
807.9	-0.008	1262	-0.185	1262	-0.079	1262	-0.0083	1262	-0.2074	1262	-0.033	1262	-0.0492	1262	-0.2766	1262	-0.0631
809	-0.008	1264	-0.185	1264	-0.079	1264	-0.0081	1264	-0.2076	1264	-0.033	1264	-0.0492	1264	-0.2775	1264	-0.0635
810	-0.008	1266	-0.185	1266	-0.079	1266	-0.0078	1266	-0.2077	1266	-0.0328	1266	-0.049	1266	-0.2783	1266	-0.0638
811	-0.008	1267	-0.185	1267	-0.079	1267	-0.0081	1267	-0.2076	1267	-0.0329	1267	-0.0489	1267	-0.2781	1267	-0.064
812	-0.008	1269	-0.185	1269	-0.079	1269	-0.0083	1269	-0.2075	1269	-0.0326	1269	-0.0489	1269	-0.2785	1269	-0.0641
813	-0.008	1270	-0.185	1270	-0.079	1270	-0.008	1270	-0.2074	1270	-0.0326	1270	-0.0489	1270	-0.2769	1270	-0.064
814.1	-0.008	1272	-0.185	1272	-0.079	1272	-0.0076	1272	-0.2074	1272	-0.0323	1272	-0.0488	1272	-0.2769	1272	-0.0637
815.1	-0.008	1274	-0.186	1274	-0.079	1274	-0.0079	1274	-0.2076	1274	-0.0322	1274	-0.0487	1274	-0.2774	1274	-0.0636
816.1	-0.008	1275	-0.186	1275	-0.079	1275	-0.0079	1275	-0.2077	1275	-0.0325	1275	-0.0487	1275	-0.2778	1275	-0.0635
817.1	-0.008	1277	-0.186	1277	-0.079	1277	-0.0083	1277	-0.2077	1277	-0.032	1277	-0.0488	1277	-0.2783	1277	-0.0636
818.2	-0.008	1278	-0.186	1278	-0.079	1278	-0.0084	1278	-0.2077	1278	-0.032	1278	-0.049	1278	-0.279	1278	-0.0635
819.2	-0.008	1280	-0.186	1280	-0.079	1280	-0.0081	1280	-0.2076	1280	-0.0315	1280	-0.0491	1280	-0.279	1280	-0.0634
820.2	-0.008	1282	-0.186	1282	-0.079	1282	-0.0087	1282	-0.2077	1282	-0.0324	1282	-0.049	1282	-0.2792	1282	-0.0631
821.2	-0.008	1283	-0.186	1283	-0.08	1283	-0.009	1283	-0.2079	1283	-0.032	1283	-0.049	1283	-0.2795	1283	-0.0629
822.3	-0.008	1285	-0.186	1285	-0.079	1285	-0.0079	1285	-0.2081	1285	-0.0322	1285	-0.049	1285	-0.2793	1285	-0.0628
823.3	-0.008	1286	-0.186	1286	-0.079	1286	-0.0083	1286	-0.2082	1286	-0.0322	1286	-0.049	1286	-0.2795	1286	-0.0629
824.3	-0.008	1288	-0.186	1288	-0.079	1288	-0.0082	1288	-0.2081	1288	-0.0323	1288	-0.0491	1288	-0.2798	1288	-0.0626
825.3	-0.008	1290	-0.187	1290	-0.079	1290	-0.008	1290	-0.2082	1290	-0.0321	1290	-0.0489	1290	-0.2801	1290	-0.0626
826.4	-0.008	1291	-0.186	1291	-0.079	1291	-0.0084	1291	-0.2079	1291	-0.0319	1291	-0.049	1291	-0.2811	1291	-0.0627
827.4	-0.008	1293	-0.186	1293	-0.079	1293	-0.0081	1293	-0.2079	1293	-0.0317	1293	-0.0489	1293	-0.2815	1293	-0.0631
828.4	-0.008	1294	-0.186	1294	-0.079	1294	-0.0083	1294	-0.208	1294	-0.0316	1294	-0.0488	1294	-0.2819	1294	-0.0635
829.4	-0.008	1296	-0.186	1296	-0.079	1296	-0.0084	1296	-0.2081	1296	-0.0319	1296	-0.0487	1296	-0.2819	1296	-0.0635
830.5	-0.008	1298	-0.187	1298	-0.079	1298	-0.0079	1298	-0.208	1298	-0.0314	1298	-0.0487	1298	-0.2821	1298	-0.0634
831.5	-0.008	1299	-0.188	1299	-0.079	1299	-0.0081	1299	-0.2082	1299	-0.0316	1299	-0.0486	1299	-0.2812	1299	-0.0633
832.5	-0.008	1301	-0.188	1301	-0.079	1301	-0.0081	1301	-0.2077	1301	-0.0317	1301	-0.0487	1301	-0.2815	1301	-0.0634
833.5	-0.008	1302	-0.188	1302	-0.08	1302	-0.0076	1302	-0.2078	1302	-0.0318	1302	-0.0488	1302	-0.2815	1302	-0.0635
834.6	-0.008	1304	-0.187	1304	-0.08	1304	-0.008	1304	-0.2079	1304	-0.0315	1304	-0.0487	1304	-0.2816	1304	-0.0637
835.6	-0.008	1306	-0.187	1306	-0.079	1306	-0.0079	1306	-0.2079	1306	-0.0312	1306	-0.0486	1306	-0.2814	1306	-0.0633
836.6	-0.008	1307	-0.187	1307	-0.08	1307	-0.008	1307	-0.2077	1307	-0.0315	1307	-0.0487	1307	-0.2821	1307	-0.0634
837.6	-0.008	1309	-0.187	1309	-0.08	1309	-0.0082	1309	-0.2077	1309	-0.0318	1309	-0.0487	1309	-0.2832	1309	-0.0634
838.6	-0.008	1310	-0.187	1310	-0.08	1310	-0.0082	1310	-0.2077	1310	-0.032	1310	-0.0487	1310	-0.2834	1310	-0.0636
839.7	-0.008	1312	-0.187	1312	-0.08	1312	-0.0083	1312	-0.2079	1312	-0.0321	1312	-0.0487	1312	-0.2836	1312	-0.0636
840.7	-0.008	1314	-0.187	1314	-0.08	1314	-0.0084	1314	-0.208	1314	-0.0321	1314	-0.0486	1314	-0.2822	1314	-0.0634
841.7	-0.008	1315	-0.188	1315	-0.08	1315	-0.0083	1315	-0.2081	1315	-0.0323	1315	-0.0486	1315	-0.2819	1315	-0.0631
842.7	-0.008	1317	-0.188	1317	-0.08	1317	-0.0082	1317	-0.2079	1317	-0.0325	1317	-0.0487	1317	-0.2825	1317	-0.0633
843.8	-0.008	1318	-0.188	1318	-0.08	1318	-0.0084	1318	-0.2079	1318	-0.0324	1318	-0.0487	1318	-0.2833	1318	-0.0635
844.8	-0.008	1320	-0.188	1320	-0.08	1320	-0.0076	1320	-0.2079	1320	-0.0324	1320	-0.0486	1320	-0.2831	1320	-0.0638
845.8	-0.008	1322	-0.188	1322	-0.08	1322	-0.0079	1322	-0.2079	1322	-0.0324	1322	-0.0486	1322	-0.2833	1322	-0.0642
846.8	-0.008	1323	-0.188	1323	-0.08	1323	-0.0084	1323	-0.208	1323	-0.0325	1323	-0.0487	1323	-0.2828	1323	-0.0641
847.9	-0.008	1325	-0.188	1325	-0.08	1325	-0.0083	1325	-0.2079	1325	-0.0323	1325	-0.0487	1325	-0.2836	1325	-0.064
848.9	-0.008	1326	-0.188	1326	-0.08	1326	-0.0077	1326	-0.2078	1326	-0.0322	1326	-0.0489	1326	-0.2848	1326	-0.0643
849.9	-0.008	1328	-0.188	1328	-0.08	1328	-0.0082	1328	-0.2076	1328	-0.0325	1328	-0.049	1328	-0.2846	1328	-0.0642
850.9	-0.008	1330	-0.188	1330	-0.08	1330	-0.0078	1330	-0.2076	1330	-0.0327	1330	-0.049	1330	-0.2841	1330	-0.0644
852	-0.008	1331	-0.188	1331	-0.08	1331	-0.0079	1331	-0.2073	1331	-0.0327	1331	-0.049	1331	-0.2837	1331	-0.0648
853	-0.008	1333	-0.189	1333	-0.08	1333	-0.0083	1333	-0.207	1333	-0.0326	1333	-0.0491	1333	-0.2828	1333	-0.0645
854	-0.008	1334	-0.189	1334	-0.08	1334	-0.008	1334	-0.2069	1334	-0.0326	1334	-0.0491	1334	-0.2824	1334	-0.0641
855	-0.008	1336	-0.189	1336	-0.08	1336	-0.0081	1336	-0.207	1336	-0.0321	1336	-0.0491	1336	-0.2822	1336	-0.0638
856.1	-0.008	1338	-0.189	1338	-0.08	1338	-0.0076	1338	-0.2071	1338	-0.0328	1338	-0.0492	1338	-0.2812	1338	-0.0637
857.1	-0.008	1339	-0.189	1339	-0.08	1339	-0.0079	1339	-0.2073	1339	-0.0322	1339	-0.049	1339	-0.2813	1339	-0.0641
858.1	-0.008	1341	-0.189	1341	-0.08	1341	-0.0079	1341	-0.2071	1341	-0.0328	1341	-0.049	1341	-0.2816	1341	-0.0644
859.1	-0.008	1342	-0.189	1342	-0.08	1342	-0.008	1342	-0.2068	1342	-0.0326	1342	-0.049	1342	-0.2819	1342	-0.0646
860.2	-0.008	1344	-0.189	1344	-0.08	1344	-0.0076	1344	-0.2067	1344	-0.0325	1344	-0.049	1344	-0.283	1344	-0.0646
861.2	-0.008	1346	-0.189	1346	-0.08	1346	-0.0079	1346	-0.2066	1346	-0.0329	1346	-0.0489	1346	-0.2826	1346	-0.0644
862.2	-0.008	1347	-0.19	1347	-0.08	1347	-0.0082	1347	-0.2063	1347	-0.0329	1347	-0.0489	1347	-0.2821	1347	-0.0643
863.2	-0.008	1349	-0.19	1349	-0.08	1349	-0.0077	1349	-0.206	1349	-0.0327	1349	-0.0488	1349	-0.2835	1349	-0.0639
864.2	-0.008	1350	-0.19	1350	-0.08	1350	-0.0081	1350	-0.2061	1350	-0.0324	1350	-0.0488	1350	-0.2851	1350	-0.0636
865.3	-0.008	1352	-0.19	1352	-0.08	1352	-0.008	1352	-0.2062	1352	-0.0326	1352	-0.0489	1352	-0.2851	1352	-0.0634
866.3	-0.008	1354	-0.19	1354	-0.08	1354	-0.0079	1354	-0.2064	1354	-0.0322	1354	-0.049	1354	-0.2847	1354	-0.0634
867.3	-0.008	1355	-0.19	1355	-0.08	1355	-0.008	1355	-0.2065	1355	-0.0322	1355	-0.049	1355	-0.2834	1355	-0.0634
868.3	-0.008	1357	-0.19	1357	-0.08	1357	-0.0083	1357	-0.2063	1357	-0.0322	1357	-0.0489	1357	-0.2834	1357	-0.0636
869.4	-0.008	1358	-0.19	1358	-0.08	1358	-0.0081	1358	-0.2062	1358	-0.0324	1358	-0.0489	1358	-0.285	1358	-0.0637
870.4	-0.008	1360	-0.19	1360	-0.08	1360	-0.0082	1360	-0.206	1360	-0.0324	1360	-0.0489	1360	-0.2873	1360	-0.0638
871.4	-0.008	1362	-0.19	1362	-0.08	1362	-0.0082	1362	-0.206	1362	-0.0327	1362	-0.0489	1362	-0.2877	1362	-0.0637
872.4	-0.008	1363	-0.19	1363	-0.08	1363	-0.008	1363	-0.2059	1363	-0.0327	1363	-0.0489	1363	-0.2871	1363	-0.0639
873.5	-0.008	1365	-0.19	1365	-0.08	1365	-0.0078	1365	-0.206	1365	-0.0325	1365	-0.0489	1365	-0.2864	1365	-0.0639
874.5	-0.008	1366	-0.19	1366	-0.08	1366	-0.008	1366	-0.2061	1366	-0.0324	1366	-0.0489	1366	-0.2857	1366	-0.0641
875.5	-0.008	1368	-0.191	1368	-0.08	1368	-0.008	1368	-0.2061	1368	-0.0326	1368	-0.0492	1368	-0.2862	1368	-0.0642
876.5	-0.008	1370	-0.191	1370	-0.08	1370	-0.008	1370	-0.2059	1370	-0.0324	1370	-0.0492	1370	-0.2864	1370	-0.0642
877.6	-0.008	1371	-0.19	1371	-0.08	1371	-0.0084	1371	-0.2061	1371	-0.0325	1371	-0.0491	1371	-0.2864	1371	-0.064
878.6	-0.008	1373	-0.19	1373	-0.08	1373	-0.008	1373	-0.2063	1373	-0.0323	1373	-0.0492	1373	-0.2858	1373	-0.064
879.6	-0.008	1374	-0.191	1374	-0.08	1374	-0.0085	1374	-0.2067	1374	-0.0329	1374	-0.0491	1374	-0.2865	1374	-0.0638
880.6	-0.008	1376	-0.191	1376	-0.08	1376	-0.0084	1376	-0.2067	1376	-0.033	1376	-0.049	1376	-0.2867	1376	-0.0634
881.7	-0.008	1378	-0.191	1378	-0.08	1378	-0.0083	1378	-0.2065	1378	-0.0333	1378	-0.0491	1378	-0.2878	1378	-0.0633
882.7	-0.008	1379	-0.191	1379	-0.08	1379	-0.0079	1379	-0.2061	1379	-0.0337	1379	-0.049	1379	-0.2883	1379	-0.0634
883.7	-0.008	1381	-0.191	1381	-0.08	1381	-0.008	1381	-0.2059	1381	-0.0338	1381	-0.049	1381	-0.2878	1381	-0.0633
884.7	-0.008	1382	-0.191	1382	-0.08	1382	-0.008	1382	-0.2059	1382	-0.034	1382	-0.049	1382	-0.2866	1382	-0.0632
885.8	-0.008	1384	-0.191	1384	-0.081	1384	-0.0075	1384	-0.206	1384	-0.034	1384	-0.0489	1384	-0.2868	1384	-0.0631
886.8	-0.008	1386	-0.191	1386	-0.081	1386	-0.0082	1386	-0.206	1386	-0.0341	1386	-0.0487	1386	-0.2865	1386	-0.0629
887.8	-0.008	1387	-0.192	1387	-0.081	1387	-0.0076	1387	-0.2062	1387	-0.0339	1387	-0.0487	1387	-0.2865	1387	-0.0631
888.8	-0.008	1389	-0.192	1389	-0.081	1389	-0.0076	1389	-0.2062	1389	-0.0337	1389	-0.0486	1389	-0.2871	1389	-0.0632
889.8	-0.008	1390	-0.192	1390	-0.081	1390	-0.0079	1390	-0.2062	1390	-0.0336	1390	-0.0488	1390	-0.2881	1390	-0.0632
890.9	-0.008	1392	-0.192	1392	-0.081	1392	-0.008	1392	-0.2062	1392	-0.0333	1392	-0.0489	1392	-0.2884	1392	-0.0633
891.9	-0.008	1394	-0.192	1394	-0.081	1394	-0.0078	1394	-0.2062	1394	-0.0334	1394	-0.0491	1394	-0.289	1394	-0.0632
892.9	-0.008	1395	-0.192	1395	-0.081	1395	-0.0086	1395	-0.2061	1395	-0.0332	1395	-0.0492	1395	-0.2883	1395	-0.0633
893.9	-0.008	1397	-0.192	1397	-0.081	1397	-0.0088	1397	-0.2059	1397	-0.0334	1397	-0.0493	1397	-0.2877	1397	-0.0635
895	-0.008	1398	-0.192	1398	-0.081	1398	-0.0082	1398	-0.2057	1398	-0.0331	1398	-0.0491	1398	-0.2878	1398	-0.0639
896	-0.008	1400	-0.192	1400	-0.081	1400	-0.0086	1400	-0.2055	1400	-0.0332	1400	-0.049	1400	-0.2893	1400	-0.0641
897	-0.008	1402	-0.192	1402	-0.081	1402	-0.0085	1402	-0.2054	1402	-0.0331	1402	-0.049	1402	-0.29	1402	-0.0642
898	-0.008	1403	-0.192	1403	-0.081	1403	-0.0086	1403	-0.2055	1403	-0.0327	1403	-0.049	1403	-0.2906	1403	-0.064
899.1	-0.008	1405	-0.192	1405	-0.081	1405	-0.0085	1405	-0.2057	1405	-0.0326	1405	-0.049	1405	-0.2904	1405	-0.0639
900.1	-0.008	1406	-0.192	1406	-0.081	1406	-0.0082	1406	-0.2059	1406	-0.0326	1406	-0.0492	1406	-0.2894	1406	-0.0637
901.1	-0.008	1408	-0.192	1408	-0.081	1408	-0.0079	1408	-0.2061	1408	-0.0327	1408	-0.0492	1408	-0.2886	1408	-0.064
902.1	-0.008	1410	-0.193	1410	-0.081	1410	-0.0075	1410	-0.2061	1410	-0.0326	1410	-0.0492	1410	-0.2872	1410	-0.0642
903.2	-0.008	1411	-0.193	1411	-0.081	1411	-0.0079	1411	-0.2059	1411	-0.0324	1411	-0.0491	1411	-0.2872	1411	-0.0642
904.2	-0.008	1413	-0.193	1413	-0.081	1413	-0.0078	1413	-0.2059	1413	-0.0325	1413	-0.049	1413	-0.2878	1413	-0.0638
905.2	-0.008	1414	-0.193	1414	-0.081	1414	-0.0076	1414	-0.206	1414	-0.0329	1414	-0.0489	1414	-0.2897	1414	-0.0636
906.2	-0.008	1416	-0.193	1416	-0.081	1416	-0.0077	1416	-0.2061	1416	-0.0326	1416	-0.0489	1416	-0.2908	1416	-0.0633
907.3	-0.008	1418	-0.193	1418	-0.081	1418	-0.0075	1418	-0.2061	1418	-0.0329	1418	-0.049	1418	-0.2911	1418	-0.0634
908.3	-0.008	1419	-0.193	1419	-0.081	1419	-0.0078	1419	-0.2061	1419	-0.0325	1419	-0.049	1419	-0.2899	1419	-0.0638
909.3	-0.008	1421	-0.193	1421	-0.081	1421	-0.0073	1421	-0.2059	1421	-0.0327	1421	-0.049	1421	-0.289	1421	-0.0639
910.3	-0.008	1422	-0.193	1422	-0.081	1422	-0.0073	1422	-0.2058	1422	-0.0327	1422	-0.049	1422	-0.2874	1422	-0.0637
911.4	-0.008	1424	-0.193	1424	-0.081	1424	-0.0076	1424	-0.2058	1424	-0.0328	1424	-0.0489	1424	-0.2874	1424	-0.0635
912.4	-0.008	1426	-0.193	1426	-0.081	1426	-0.0077	1426	-0.2057	1426	-0.0327	1426	-0.049	1426	-0.2884	1426	-0.0632
913.4	-0.008	1427	-0.193	1427	-0.081	1427	-0.0075	1427	-0.2056	1427	-0.0329	1427	-0.0491	1427	-0.2887	1427	-0.0632
914.4	-0.008	1429	-0.194	1429	-0.081	1429	-0.0072	1429	-0.2056	1429	-0.0331	1429	-0.0491	1429	-0.2892	1429	-0.0633
915.4	-0.008	1430	-0.194	1430	-0.081	1430	-0.0073	1430	-0.2056	1430	-0.0332	1430	-0.0491	1430	-0.2894	1430	-0.0634
916.5	-0.008	1432	-0.194	1432	-0.081	1432	-0.0076	1432	-0.2056	1432	-0.0331	1432	-0.0491	1432	-0.2891	1432	-0.0634
917.5	-0.008	1434	-0.193	1434	-0.081	1434	-0.0079	1434	-0.2056	1434	-0.0335	1434	-0.049	1434	-0.2889	1434	-0.063
918.5	-0.008	1435	-0.193	1435	-0.081	1435	-0.0077	1435	-0.2055	1435	-0.0341	1435	-0.049	1435	-0.2897	1435	-0.0633
919.5	-0.008	1437	-0.193	1437	-0.081	1437	-0.0075	1437	-0.2055	1437	-0.0345	1437	-0.049	1437	-0.2889	1437	-0.0635
920.6	-0.008	1438	-0.194	1438	-0.081	1438	-0.0076	1438	-0.2054	1438	-0.035	1438	-0.0491	1438	-0.2893	1438	-0.0638
921.6	-0.008	1440	-0.194	1440	-0.081	1440	-0.008	1440	-0.2054	1440	-0.0352	1440	-0.049	1440	-0.2903	1440	-0.064
922.6	-0.008	1442	-0.194	1442	-0.081	1442	-0.0079	1442	-0.2054	1442	-0.0354	1442	-0.049	1442	-0.291	1442	-0.0638
923.6	-0.008	1443	-0.194	1443	-0.081	1443	-0.0076	1443	-0.2054	1443	-0.0356	1443	-0.0491	1443	-0.2905	1443	-0.0636
924.7	-0.008	1445	-0.194	1445	-0.081	1445	-0.0076	1445	-0.2054	1445	-0.0356	1445	-0.0491	1445	-0.2909	1445	-0.0636
925.7	-0.008	1446	-0.194	1446	-0.081	1446	-0.0075	1446	-0.2055	1446	-0.0355	1446	-0.0491	1446	-0.2899	1446	-0.0636
926.7	-0.008	1448	-0.194	1448	-0.081	1448	-0.0077	1448	-0.2055	1448	-0.0358	1448	-0.049	1448	-0.2903	1448	-0.0635
927.7	-0.008	1450	-0.194	1450	-0.081	1450	-0.0077	1450	-0.2055	1450	-0.0359	1450	-0.0488	1450	-0.2911	1450	-0.0634
928.8	-0.008	1451	-0.194	1451	-0.081	1451	-0.0078	1451	-0.2053	1451	-0.036	1451	-0.0488	1451	-0.291	1451	-0.0634
929.8	-0.008	1453	-0.195	1453	-0.081	1453	-0.0075	1453	-0.2054	1453	-0.0362	1453	-0.0489	1453	-0.2909	1453	-0.0637
930.8	-0.008	1454	-0.195	1454	-0.081	1454	-0.0075	1454	-0.2054	1454	-0.0361	1454	-0.0489	1454	-0.2919	1454	-0.0638
931.8	-0.008	1456	-0.195	1456	-0.082	1456	-0.0078	1456	-0.2052	1456	-0.0362	1456	-0.049	1456	-0.2929	1456	-0.0638
932.9	-0.008	1458	-0.195	1458	-0.082	1458	-0.008	1458	-0.2052	1458	-0.0363	1458	-0.0491	1458	-0.2946	1458	-0.0637
933.9	-0.008	1459	-0.195	1459	-0.082	1459	-0.0074	1459	-0.2054	1459	-0.0363	1459	-0.049	1459	-0.2952	1459	-0.0634
934.9	-0.008	1461	-0.195	1461	-0.081	1461	-0.0075	1461	-0.2056	1461	-0.0362	1461	-0.049	1461	-0.2944	1461	-0.0631
935.9	-0.008	1462	-0.195	1462	-0.081	1462	-0.008	1462	-0.2059	1462	-0.0359	1462	-0.0491	1462	-0.293	1462	-0.0631
937	-0.008	1464	-0.195	1464	-0.081	1464	-0.0083	1464	-0.206	1464	-0.0359	1464	-0.0491	1464	-0.2923	1464	-0.0633
938	-0.008	1466	-0.195	1466	-0.081	1466	-0.0086	1466	-0.2058	1466	-0.0357	1466	-0.0492	1466	-0.2919	1466	-0.0636
939	-0.008	1467	-0.195	1467	-0.081	1467	-0.0083	1467	-0.2057	1467	-0.0357	1467	-0.0492	1467	-0.2933	1467	-0.0639
940	-0.008	1469	-0.195	1469	-0.082	1469	-0.008	1469	-0.2057	1469	-0.0356	1469	-0.0492	1469	-0.294	1469	-0.0639
941	-0.008	1470	-0.195	1470	-0.082	1470	-0.0084	1470	-0.2058	1470	-0.0358	1470	-0.0492	1470	-0.2941	1470	-0.0637
942.1	-0.008	1472	-0.195	1472	-0.082	1472	-0.0084	1472	-0.2057	1472	-0.0358	1472	-0.0493	1472	-0.2943	1472	-0.0636
943.1	-0.008	1474	-0.195	1474	-0.082	1474	-0.0082	1474	-0.2055	1474	-0.0357	1474	-0.0493	1474	-0.2936	1474	-0.0639
944.1	-0.008	1475	-0.195	1475	-0.082	1475	-0.0081	1475	-0.2054	1475	-0.0355	1475	-0.0493	1475	-0.2928	1475	-0.0643
945.1	-0.008	1477	-0.195	1477	-0.082	1477	-0.008	1477	-0.2053	1477	-0.0354	1477	-0.0492	1477	-0.2934	1477	-0.0645
946.2	-0.008	1478	-0.195	1478	-0.082	1478	-0.0081	1478	-0.2052	1478	-0.0358	1478	-0.0492	1478	-0.2939	1478	-0.0647
947.2	-0.008	1480	-0.195	1480	-0.082	1480	-0.008	1480	-0.2051	1480	-0.0357	1480	-0.0493	1480	-0.2939	1480	-0.0646
948.2	-0.008	1482	-0.196	1482	-0.082	1482	-0.0078	1482	-0.2051	1482	-0.0356	1482	-0.0494	1482	-0.2943	1482	-0.0646
949.2	-0.008	1483	-0.196	1483	-0.082	1483	-0.0077	1483	-0.2051	1483	-0.0353	1483	-0.0494	1483	-0.2937	1483	-0.0648
950.3	-0.008	1485	-0.196	1485	-0.082	1485	-0.0081	1485	-0.2051	1485	-0.0356	1485	-0.0494	1485	-0.2937	1485	-0.0651
951.3	-0.008	1486	-0.196	1486	-0.082	1486	-0.0077	1486	-0.205	1486	-0.0353	1486	-0.0493	1486	-0.2939	1486	-0.065
952.3	-0.008	1488	-0.196	1488	-0.082	1488	-0.0076	1488	-0.205	1488	-0.0353	1488	-0.0492	1488	-0.294	1488	-0.0648
953.3	-0.008	1490	-0.196	1490	-0.082	1490	-0.0077	1490	-0.205	1490	-0.035	1490	-0.049	1490	-0.2944	1490	-0.0647
954.4	-0.008	1491	-0.196	1491	-0.082	1491	-0.0075	1491	-0.2051	1491	-0.0347	1491	-0.0489	1491	-0.2949	1491	-0.0645
955.4	-0.008	1493	-0.196	1493	-0.082	1493	-0.0075	1493	-0.2052	1493	-0.0347	1493	-0.0489	1493	-0.2952	1493	-0.0643
956.4	-0.008	1494	-0.196	1494	-0.082	1494	-0.0076	1494	-0.2051	1494	-0.0347	1494	-0.0488	1494	-0.2956	1494	-0.0639
957.4	-0.008	1496	-0.197	1496	-0.082	1496	-0.0076	1496	-0.205	1496	-0.0351	1496	-0.0488	1496	-0.2957	1496	-0.0638
958.5	-0.008	1498	-0.197	1498	-0.082	1498	-0.0073	1498	-0.205	1498	-0.0351	1498	-0.0488	1498	-0.2954	1498	-0.0638
959.5	-0.008	1499	-0.197	1499	-0.082	1499	-0.0075	1499	-0.2053	1499	-0.035	1499	-0.0488	1499	-0.296	1499	-0.0641
960.5	-0.008	1501	-0.197	1501	-0.082	1501	-0.0075	1501	-0.2056	1501	-0.0351	1501	-0.0489	1501	-0.2956	1501	-0.0641
961.5	-0.008	1502	-0.197	1502	-0.082	1502	-0.0075	1502	-0.2058	1502	-0.0348	1502	-0.049	1502	-0.296	1502	-0.0642
962.6	-0.008	1504	-0.197	1504	-0.082	1504	-0.0077	1504	-0.2058	1504	-0.0343	1504	-0.049	1504	-0.2964	1504	-0.0643
963.6	-0.008	1506	-0.197	1506	-0.082	1506	-0.0077	1506	-0.2058	1506	-0.0342	1506	-0.049	1506	-0.2964	1506	-0.0643
964.6	-0.008	1507	-0.197	1507	-0.082	1507	-0.0076	1507	-0.2057	1507	-0.0342	1507	-0.049	1507	-0.2977	1507	-0.0646
965.6	-0.008	1509	-0.197	1509	-0.082	1509	-0.008	1509	-0.2057	1509	-0.0342	1509	-0.049	1509	-0.2987	1509	-0.0647
966.6	-0.008	1510	-0.197	1510	-0.083	1510	-0.0075	1510	-0.2057	1510	-0.0343	1510	-0.0491	1510	-0.2985	1510	-0.065
967.7	-0.008	1512	-0.197	1512	-0.083	1512	-0.0077	1512	-0.2055	1512	-0.0343	1512	-0.0491	1512	-0.2984	1512	-0.0652
968.7	-0.008	1514	-0.197	1514	-0.082	1514	-0.0075	1514	-0.2054	1514	-0.0343	1514	-0.0492	1514	-0.2974	1514	-0.0653
969.7	-0.008	1515	-0.197	1515	-0.082	1515	-0.0074	1515	-0.2054	1515	-0.034	1515	-0.0493	1515	-0.2965	1515	-0.0649
970.7	-0.008	1517	-0.197	1517	-0.082	1517	-0.0076	1517	-0.2054	1517	-0.0343	1517	-0.0492	1517	-0.2974	1517	-0.0649
971.8	-0.008	1518	-0.197	1518	-0.082	1518	-0.0074	1518	-0.2053	1518	-0.0342	1518	-0.0492	1518	-0.2975	1518	-0.0646
972.8	-0.008	1520	-0.198	1520	-0.082	1520	-0.0076	1520	-0.2052	1520	-0.0339	1520	-0.0491	1520	-0.2982	1520	-0.0644
973.8	-0.008	1522	-0.198	1522	-0.082	1522	-0.0073	1522	-0.2051	1522	-0.0338	1522	-0.0491	1522	-0.2992	1522	-0.0643
974.8	-0.008	1523	-0.198	1523	-0.082	1523	-0.0076	1523	-0.2052	1523	-0.0335	1523	-0.0491	1523	-0.3	1523	-0.0641
975.9	-0.008	1525	-0.198	1525	-0.082	1525	-0.0073	1525	-0.2051	1525	-0.0338	1525	-0.0491	1525	-0.3002	1525	-0.0641
976.9	-0.008	1526	-0.198	1526	-0.082	1526	-0.0076	1526	-0.2052	1526	-0.0335	1526	-0.0491	1526	-0.2997	1526	-0.064
977.9	-0.008	1528	-0.198	1528	-0.082	1528	-0.0078	1528	-0.2053	1528	-0.0336	1528	-0.0491	1528	-0.2991	1528	-0.0639
978.9	-0.008	1530	-0.198	1530	-0.082	1530	-0.0073	1530	-0.2054	1530	-0.0333	1530	-0.049	1530	-0.2989	1530	-0.0635
980	-0.008	1531	-0.198	1531	-0.082	1531	-0.0075	1531	-0.2053	1531	-0.0335	1531	-0.0491	1531	-0.2988	1531	-0.0636
981	-0.007	1533	-0.198	1533	-0.082	1533	-0.0077	1533	-0.2053	1533	-0.0331	1533	-0.0491	1533	-0.2999	1533	-0.0638
982	-0.007	1534	-0.198	1534	-0.082	1534	-0.0079	1534	-0.2053	1534	-0.0333	1534	-0.0492	1534	-0.2999	1534	-0.064
983	-0.008	1536	-0.198	1536	-0.082	1536	-0.0075	1536	-0.2054	1536	-0.0337	1536	-0.0493	1536	-0.2998	1536	-0.064
984.1	-0.007	1538	-0.198	1538	-0.082	1538	-0.0076	1538	-0.2055	1538	-0.0339	1538	-0.0494	1538	-0.2998	1538	-0.064
985.1	-0.007	1539	-0.198	1539	-0.082	1539	-0.0076	1539	-0.2054	1539	-0.0341	1539	-0.0493	1539	-0.3003	1539	-0.0639
986.1	-0.007	1541	-0.198	1541	-0.082	1541	-0.0077	1541	-0.2052	1541	-0.0344	1541	-0.0493	1541	-0.3009	1541	-0.0639
987.1	-0.007	1542	-0.198	1542	-0.082	1542	-0.0077	1542	-0.2053	1542	-0.0347	1542	-0.0493	1542	-0.3023	1542	-0.0641
988.2	-0.007	1544	-0.198	1544	-0.082	1544	-0.0077	1544	-0.2054	1544	-0.0345	1544	-0.0492	1544	-0.3021	1544	-0.064
989.2	-0.007	1546	-0.199	1546	-0.082	1546	-0.0077	1546	-0.2054	1546	-0.0347	1546	-0.0491	1546	-0.302	1546	-0.064
990.2	-0.007	1547	-0.2	1547	-0.082	1547	-0.0075	1547	-0.2054	1547	-0.0344	1547	-0.049	1547	-0.3004	1547	-0.0639
991.2	-0.007	1549	-0.2	1549	-0.082	1549	-0.0078	1549	-0.2053	1549	-0.0345	1549	-0.0491	1549	-0.2998	1549	-0.0639
992.2	-0.007	1550	-0.2	1550	-0.083	1550	-0.0075	1550	-0.2051	1550	-0.0345	1550	-0.0492	1550	-0.3	1550	-0.0641
993.3	-0.007	1552	-0.2	1552	-0.083	1552	-0.0075	1552	-0.205	1552	-0.0345	1552	-0.0492	1552	-0.3015	1552	-0.0642
994.3	-0.007	1554	-0.199	1554	-0.083	1554	-0.0079	1554	-0.2049	1554	-0.0344	1554	-0.0492	1554	-0.3022	1554	-0.0643
995.3	-0.007	1555	-0.2	1555	-0.083	1555	-0.0076	1555	-0.2048	1555	-0.0351	1555	-0.0492	1555	-0.303	1555	-0.0646
996.3	-0.007	1557	-0.2	1557	-0.083	1557	-0.0078	1557	-0.2048	1557	-0.0344	1557	-0.0492	1557	-0.3019	1557	-0.0645
997.4	-0.007	1558	-0.2	1558	-0.083	1558	-0.0079	1558	-0.2049	1558	-0.0346	1558	-0.0492	1558	-0.3014	1558	-0.0644
998.4	-0.007	1560	-0.2	1560	-0.083	1560	-0.0079	1560	-0.205	1560	-0.0347	1560	-0.0491	1560	-0.3009	1560	-0.0644
999.4	-0.007	1562	-0.2	1562	-0.083	1562	-0.0077	1562	-0.2052	1562	-0.0346	1562	-0.0491	1562	-0.3005	1562	-0.0644
1000	-0.007	1563	-0.2	1563	-0.083	1563	-0.0078	1563	-0.2052	1563	-0.0346	1563	-0.0492	1563	-0.3007	1563	-0.0646
1001	-0.007	1565	-0.199	1565	-0.083	1565	-0.0079	1565	-0.2053	1565	-0.0345	1565	-0.0493	1565	-0.3008	1565	-0.0648
1002	-0.007	1566	-0.2	1566	-0.083	1566	-0.0079	1566	-0.2053	1566	-0.034	1566	-0.0492	1566	-0.3003	1566	-0.0647
1004	-0.007	1568	-0.2	1568	-0.083	1568	-0.0077	1568	-0.2053	1568	-0.0343	1568	-0.049	1568	-0.3007	1568	-0.0644
1005	-0.007	1570	-0.2	1570	-0.083	1570	-0.0079	1570	-0.2052	1570	-0.034	1570	-0.0489	1570	-0.3009	1570	-0.0643
1006	-0.007	1571	-0.2	1571	-0.083	1571	-0.008	1571	-0.2051	1571	-0.0337	1571	-0.049	1571	-0.3001	1571	-0.0642
1007	-0.007	1573	-0.2	1573	-0.083	1573	-0.0079	1573	-0.2052	1573	-0.0337	1573	-0.0492	1573	-0.3003	1573	-0.0642
1008	-0.007	1574	-0.2	1574	-0.083	1574	-0.0079	1574	-0.2052	1574	-0.034	1574	-0.0492	1574	-0.3011	1574	-0.0643
1009	-0.007	1576	-0.2	1576	-0.083	1576	-0.0081	1576	-0.2052	1576	-0.0339	1576	-0.049	1576	-0.3016	1576	-0.0641
1010	-0.007	1578	-0.201	1578	-0.083	1578	-0.0082	1578	-0.2052	1578	-0.0341	1578	-0.0488	1578	-0.3026	1578	-0.0642
1011	-0.007	1579	-0.201	1579	-0.083	1579	-0.0082	1579	-0.2051	1579	-0.0339	1579	-0.0488	1579	-0.3026	1579	-0.0645
1012	-0.007	1581	-0.201	1581	-0.083	1581	-0.008	1581	-0.2047	1581	-0.0338	1581	-0.0492	1581	-0.3026	1581	-0.0646
1013	-0.007	1582	-0.201	1582	-0.083	1582	-0.0081	1582	-0.2046	1582	-0.034	1582	-0.0493	1582	-0.3022	1582	-0.0647
1014	-0.007	1584	-0.201	1584	-0.083	1584	-0.0082	1584	-0.2047	1584	-0.0339	1584	-0.0493	1584	-0.3026	1584	-0.0648
1015	-0.007	1586	-0.201	1586	-0.083	1586	-0.0084	1586	-0.205	1586	-0.0338	1586	-0.0491	1586	-0.3028	1586	-0.0647
1016	-0.008	1587	-0.201	1587	-0.083	1587	-0.0085	1587	-0.2053	1587	-0.0337	1587	-0.0489	1587	-0.3034	1587	-0.0645
1017	-0.008	1589	-0.2	1589	-0.083	1589	-0.0082	1589	-0.2058	1589	-0.0337	1589	-0.0489	1589	-0.3034	1589	-0.0644
1018	-0.008	1590	-0.2	1590	-0.083	1590	-0.0083	1590	-0.2055	1590	-0.0338	1590	-0.049	1590	-0.304	1590	-0.0641
1019	-0.008	1592	-0.201	1592	-0.083	1592	-0.0082	1592	-0.2055	1592	-0.0336	1592	-0.0489	1592	-0.3034	1592	-0.0642
1020	-0.008	1594	-0.201	1594	-0.083	1594	-0.0079	1594	-0.2054	1594	-0.0338	1594	-0.0489	1594	-0.3029	1594	-0.0644
1021	-0.008	1595	-0.201	1595	-0.083	1595	-0.0082	1595	-0.2052	1595	-0.0336	1595	-0.0489	1595	-0.3037	1595	-0.0647
1022	-0.008	1597	-0.201	1597	-0.083	1597	-0.008	1597	-0.2048	1597	-0.0338	1597	-0.0489	1597	-0.3039	1597	-0.0648
1023	-0.008	1598	-0.201	1598	-0.083	1598	-0.0078	1598	-0.2046	1598	-0.0337	1598	-0.049	1598	-0.3052	1598	-0.065
1024	-0.008	1600	-0.201	1600	-0.083	1600	-0.0079	1600	-0.2044	1600	-0.0336	1600	-0.049	1600	-0.3061	1600	-0.0649
1025	-0.008	1602	-0.201	1602	-0.083	1602	-0.0082	1602	-0.2044	1602	-0.0341	1602	-0.049	1602	-0.3063	1602	-0.065
1026	-0.008	1603	-0.201	1603	-0.083	1603	-0.0085	1603	-0.2045	1603	-0.0338	1603	-0.049	1603	-0.3065	1603	-0.0651
1027	-0.008	1605	-0.201	1605	-0.083	1605	-0.0084	1605	-0.2047	1605	-0.0337	1605	-0.0489	1605	-0.3063	1605	-0.0651
1028	-0.008	1606	-0.201	1606	-0.083	1606	-0.0082	1606	-0.2048	1606	-0.0338	1606	-0.0488	1606	-0.3055	1606	-0.0652
1029	-0.008	1608	-0.201	1608	-0.083	1608	-0.0084	1608	-0.2049	1608	-0.0337	1608	-0.0488	1608	-0.3063	1608	-0.0649
1030	-0.008	1610	-0.201	1610	-0.083	1610	-0.0083	1610	-0.2049	1610	-0.0335	1610	-0.0488	1610	-0.307	1610	-0.0647
1031	-0.008	1611	-0.201	1611	-0.083	1611	-0.0087	1611	-0.2048	1611	-0.0335	1611	-0.0491	1611	-0.307	1611	-0.0646
1032	-0.008	1613	-0.201	1613	-0.083	1613	-0.0085	1613	-0.2047	1613	-0.0334	1613	-0.0492	1613	-0.307	1613	-0.0646
1033	-0.008	1614	-0.202	1614	-0.083	1614	-0.0081	1614	-0.2048	1614	-0.0334	1614	-0.0492	1614	-0.3066	1614	-0.0646
1034	-0.007	1616	-0.202	1616	-0.083	1616	-0.0081	1616	-0.2047	1616	-0.0335	1616	-0.0491	1616	-0.3067	1616	-0.0648
1035	-0.007	1618	-0.202	1618	-0.083	1618	-0.0082	1618	-0.2049	1618	-0.0334	1618	-0.049	1618	-0.3074	1618	-0.0646
1036	-0.007	1619	-0.202	1619	-0.083	1619	-0.0083	1619	-0.205	1619	-0.0335	1619	-0.049	1619	-0.3075	1619	-0.0649
1037	-0.007	1621	-0.201	1621	-0.083	1621	-0.008	1621	-0.2055	1621	-0.0336	1621	-0.0491	1621	-0.3063	1621	-0.0649
1038	-0.007	1622	-0.202	1622	-0.083	1622	-0.0077	1622	-0.2056	1622	-0.0336	1622	-0.0491	1622	-0.3063	1622	-0.0647
1039	-0.007	1624	-0.202	1624	-0.083	1624	-0.0083	1624	-0.2057	1624	-0.0333	1624	-0.0492	1624	-0.3071	1624	-0.0647
1040	-0.007	1626	-0.202	1626	-0.083	1626	-0.0083	1626	-0.2056	1626	-0.0331	1626	-0.0493	1626	-0.3078	1626	-0.0645
1041	-0.007	1627	-0.203	1627	-0.083	1627	-0.0079	1627	-0.2055	1627	-0.0334	1627	-0.0493	1627	-0.3075	1627	-0.0645
1042	-0.007	1629	-0.203	1629	-0.084	1629	-0.0081	1629	-0.2053	1629	-0.0333	1629	-0.0492	1629	-0.3078	1629	-0.0644
1043	-0.007	1630	-0.202	1630	-0.083	1630	-0.0081	1630	-0.2053	1630	-0.0333	1630	-0.049	1630	-0.3073	1630	-0.0643
1044	-0.007	1632	-0.203	1632	-0.083	1632	-0.0081	1632	-0.205	1632	-0.0336	1632	-0.0491	1632	-0.3075	1632	-0.0642
1045	-0.007	1634	-0.203	1634	-0.083	1634	-0.0079	1634	-0.205	1634	-0.0336	1634	-0.0491	1634	-0.3078	1634	-0.0644
1047	-0.007	1635	-0.202	1635	-0.083	1635	-0.0081	1635	-0.2049	1635	-0.0336	1635	-0.049	1635	-0.3091	1635	-0.0646
1048	-0.007	1637	-0.203	1637	-0.084	1637	-0.0085	1637	-0.2051	1637	-0.0334	1637	-0.0489	1637	-0.309	1637	-0.0648
1049	-0.007	1638	-0.203	1638	-0.084	1638	-0.0086	1638	-0.2052	1638	-0.0331	1638	-0.049	1638	-0.3098	1638	-0.0648
1050	-0.007	1640	-0.203	1640	-0.084	1640	-0.0084	1640	-0.2052	1640	-0.0334	1640	-0.049	1640	-0.3088	1640	-0.0646
1051	-0.007	1642	-0.203	1642	-0.084	1642	-0.0081	1642	-0.2052	1642	-0.0334	1642	-0.0491	1642	-0.3082	1642	-0.0646
1052	-0.007	1643	-0.203	1643	-0.084	1643	-0.0081	1643	-0.2052	1643	-0.0336	1643	-0.0492	1643	-0.3083	1643	-0.0647
1053	-0.007	1645	-0.203	1645	-0.084	1645	-0.0082	1645	-0.2051	1645	-0.0334	1645	-0.0492	1645	-0.3089	1645	-0.0646
1054	-0.007	1646	-0.203	1646	-0.083	1646	-0.008	1646	-0.2051	1646	-0.0333	1646	-0.0491	1646	-0.3099	1646	-0.0645
1055	-0.007	1648	-0.203	1648	-0.084	1648	-0.008	1648	-0.205	1648	-0.0338	1648	-0.0491	1648	-0.3106	1648	-0.0647
1056	-0.007	1650	-0.203	1650	-0.084	1650	-0.008	1650	-0.2049	1650	-0.0338	1650	-0.0491	1650	-0.3096	1650	-0.0648
1057	-0.007	1651	-0.203	1651	-0.084	1651	-0.0076	1651	-0.205	1651	-0.0335	1651	-0.0491	1651	-0.31	1651	-0.065
1058	-0.007	1653	-0.203	1653	-0.084	1653	-0.0078	1653	-0.2048	1653	-0.0339	1653	-0.0493	1653	-0.3102	1653	-0.0653
1059	-0.007	1654	-0.203	1654	-0.084	1654	-0.0082	1654	-0.2048	1654	-0.0333	1654	-0.0493	1654	-0.3096	1654	-0.0651
1060	-0.007	1656	-0.203	1656	-0.084	1656	-0.0084	1656	-0.2051	1656	-0.0334	1656	-0.0493	1656	-0.3092	1656	-0.0649
1061	-0.007	1658	-0.203	1658	-0.084	1658	-0.008	1658	-0.2054	1658	-0.0337	1658	-0.0491	1658	-0.309	1658	-0.0647
1062	-0.007	1659	-0.203	1659	-0.084	1659	-0.0082	1659	-0.2056	1659	-0.0338	1659	-0.0491	1659	-0.309	1659	-0.0646
1063	-0.007	1661	-0.204	1661	-0.084	1661	-0.0083	1661	-0.2059	1661	-0.0338	1661	-0.0492	1661	-0.3105	1661	-0.0644
1064	-0.007	1662	-0.204	1662	-0.084	1662	-0.0083	1662	-0.2059	1662	-0.0343	1662	-0.0492	1662	-0.3115	1662	-0.0642
1065	-0.007	1664	-0.204	1664	-0.084	1664	-0.0084	1664	-0.2058	1664	-0.0345	1664	-0.0492	1664	-0.3119	1664	-0.064
1066	-0.007	1666	-0.204	1666	-0.084	1666	-0.0088	1666	-0.2059	1666	-0.0346	1666	-0.0493	1666	-0.3118	1666	-0.0641
1067	-0.007	1667	-0.204	1667	-0.084	1667	-0.0085	1667	-0.2057	1667	-0.0348	1667	-0.0493	1667	-0.3112	1667	-0.0639
1068	-0.007	1669	-0.204	1669	-0.084	1669	-0.0084	1669	-0.2054	1669	-0.0345	1669	-0.0494	1669	-0.3103	1669	-0.0642
1069	-0.007	1670	-0.204	1670	-0.084	1670	-0.0085	1670	-0.2053	1670	-0.0342	1670	-0.0494	1670	-0.3103	1670	-0.0643
1070	-0.007	1672	-0.204	1672	-0.084	1672	-0.0084	1672	-0.2052	1672	-0.0343	1672	-0.0495	1672	-0.31	1672	-0.0644
1071	-0.007	1674	-0.204	1674	-0.084	1674	-0.0082	1674	-0.2052	1674	-0.0343	1674	-0.0495	1674	-0.3095	1674	-0.0647
1072	-0.007	1675	-0.204	1675	-0.084	1675	-0.009	1675	-0.2052	1675	-0.0342	1675	-0.0496	1675	-0.3098	1675	-0.065
1073	-0.007	1677	-0.204	1677	-0.084	1677	-0.0093	1677	-0.2054	1677	-0.0344	1677	-0.0495	1677	-0.3102	1677	-0.0649
1074	-0.007	1678	-0.204	1678	-0.084	1678	-0.0091	1678	-0.2055	1678	-0.0345	1678	-0.0494	1678	-0.3106	1678	-0.0649
1075	-0.007	1680	-0.204	1680	-0.084	1680	-0.0089	1680	-0.2054	1680	-0.0348	1680	-0.0493	1680	-0.3121	1680	-0.0647
1076	-0.007	1682	-0.204	1682	-0.084	1682	-0.0089	1682	-0.2053	1682	-0.0348	1682	-0.0493	1682	-0.3138	1682	-0.0647
1077	-0.007	1683	-0.205	1683	-0.084	1683	-0.0085	1683	-0.2053	1683	-0.0347	1683	-0.0494	1683	-0.314	1683	-0.0647
1078	-0.007	1685	-0.204	1685	-0.084	1685	-0.0082	1685	-0.2051	1685	-0.0347	1685	-0.0495	1685	-0.3144	1685	-0.0649
1079	-0.007	1686	-0.204	1686	-0.084	1686	-0.0084	1686	-0.2051	1686	-0.0349	1686	-0.0495	1686	-0.3143	1686	-0.0649
1080	-0.007	1688	-0.204	1688	-0.084	1688	-0.0083	1688	-0.2051	1688	-0.0346	1688	-0.0494	1688	-0.3131	1688	-0.0653
1081	-0.007	1690	-0.204	1690	-0.084	1690	-0.0084	1690	-0.2052	1690	-0.0344	1690	-0.0495	1690	-0.3122	1690	-0.0654
1082	-0.007	1691	-0.204	1691	-0.084	1691	-0.0081	1691	-0.2052	1691	-0.0343	1691	-0.0495	1691	-0.3117	1691	-0.0655
1083	-0.007	1693	-0.205	1693	-0.084	1693	-0.0087	1693	-0.2054	1693	-0.0346	1693	-0.0495	1693	-0.3121	1693	-0.0653
1084	-0.007	1694	-0.205	1694	-0.084	1694	-0.0087	1694	-0.2054	1694	-0.0341	1694	-0.0495	1694	-0.3128	1694	-0.0648
1085	-0.007	1696	-0.205	1696	-0.084	1696	-0.0088	1696	-0.2053	1696	-0.0341	1696	-0.0494	1696	-0.3129	1696	-0.0645
1086	-0.007	1698	-0.205	1698	-0.084	1698	-0.0086	1698	-0.2055	1698	-0.0342	1698	-0.0493	1698	-0.3127	1698	-0.0643
1087	-0.007	1699	-0.205	1699	-0.084	1699	-0.0086	1699	-0.2056	1699	-0.0339	1699	-0.0493	1699	-0.3122	1699	-0.0644
1089	-0.007	1701	-0.205	1701	-0.084	1701	-0.0089	1701	-0.2057	1701	-0.0339	1701	-0.0492	1701	-0.3133	1701	-0.0644
1090	-0.007	1702	-0.205	1702	-0.084	1702	-0.009	1702	-0.2056	1702	-0.0338	1702	-0.0493	1702	-0.3148	1702	-0.0644
1091	-0.007	1704	-0.205	1704	-0.084	1704	-0.0092	1704	-0.2056	1704	-0.0339	1704	-0.0492	1704	-0.3157	1704	-0.0646
1092	-0.007	1706	-0.205	1706	-0.084	1706	-0.0091	1706	-0.2058	1706	-0.0338	1706	-0.0492	1706	-0.3159	1706	-0.0647
1093	-0.007	1707	-0.205	1707	-0.084	1707	-0.0094	1707	-0.2061	1707	-0.0342	1707	-0.0493	1707	-0.3161	1707	-0.0647
1094	-0.007	1709	-0.206	1709	-0.084	1709	-0.0094	1709	-0.2061	1709	-0.0352	1709	-0.0493	1709	-0.3156	1709	-0.0651
1095	-0.007	1710	-0.206	1710	-0.084	1710	-0.0094	1710	-0.206	1710	-0.0351	1710	-0.0492	1710	-0.3157	1710	-0.0653
1096	-0.007	1712	-0.207	1712	-0.084	1712	-0.0096	1712	-0.2059	1712	-0.0353	1712	-0.0492	1712	-0.315	1712	-0.0655
1097	-0.007	1714	-0.207	1714	-0.084	1714	-0.0105	1714	-0.2059	1714	-0.0353	1714	-0.0491	1714	-0.3147	1714	-0.0654
1098	-0.007	1715	-0.206	1715	-0.084	1715	-0.0098	1715	-0.206	1715	-0.0355	1715	-0.0491	1715	-0.3146	1715	-0.0653
1099	-0.007	1717	-0.206	1717	-0.084	1717	-0.0095	1717	-0.2059	1717	-0.0356	1717	-0.0492	1717	-0.3145	1717	-0.0652
1100	-0.008	1718	-0.206	1718	-0.084	1718	-0.0097	1718	-0.2059	1718	-0.0357	1718	-0.0492	1718	-0.3143	1718	-0.065
1101	-0.008	1720	-0.206	1720	-0.085	1720	-0.0096	1720	-0.2059	1720	-0.0358	1720	-0.0492	1720	-0.3146	1720	-0.0649
1102	-0.008	1722	-0.206	1722	-0.085	1722	-0.0096	1722	-0.2059	1722	-0.0359	1722	-0.0493	1722	-0.3151	1722	-0.0648
1103	-0.008	1723	-0.206	1723	-0.085	1723	-0.0096	1723	-0.2061	1723	-0.0359	1723	-0.0493	1723	-0.3158	1723	-0.0645
1104	-0.008	1725	-0.206	1725	-0.085	1725	-0.0093	1725	-0.2062	1725	-0.0362	1725	-0.0493	1725	-0.3164	1725	-0.0644
1105	-0.008	1726	-0.206	1726	-0.084	1726	-0.0093	1726	-0.2059	1726	-0.0361	1726	-0.0492	1726	-0.3163	1726	-0.0644
1106	-0.008	1728	-0.206	1728	-0.084	1728	-0.0094	1728	-0.2059	1728	-0.0364	1728	-0.0491	1728	-0.3158	1728	-0.0641
1107	-0.008	1730	-0.207	1730	-0.085	1730	-0.0095	1730	-0.2058	1730	-0.0362	1730	-0.0491	1730	-0.3164	1730	-0.0644
1108	-0.008	1731	-0.207	1731	-0.085	1731	-0.0095	1731	-0.2058	1731	-0.0362	1731	-0.0492	1731	-0.3165	1731	-0.0648
1109	-0.008	1733	-0.207	1733	-0.085	1733	-0.0093	1733	-0.206	1733	-0.0362	1733	-0.0492	1733	-0.3172	1733	-0.0648
1110	-0.008	1734	-0.207	1734	-0.085	1734	-0.0095	1734	-0.2059	1734	-0.0362	1734	-0.0492	1734	-0.3173	1734	-0.0648
1111	-0.008	1736	-0.206	1736	-0.085	1736	-0.0091	1736	-0.2059	1736	-0.0364	1736	-0.0492	1736	-0.3166	1736	-0.0649
1112	-0.008	1738	-0.207	1738	-0.085	1738	-0.0088	1738	-0.2059	1738	-0.0362	1738	-0.0492	1738	-0.3157	1738	-0.0648
1113	-0.008	1739	-0.207	1739	-0.085	1739	-0.0093	1739	-0.2059	1739	-0.0364	1739	-0.0493	1739	-0.3163	1739	-0.0648
1114	-0.008	1741	-0.207	1741	-0.085	1741	-0.0092	1741	-0.2059	1741	-0.036	1741	-0.0494	1741	-0.3166	1741	-0.065
1115	-0.008	1742	-0.207	1742	-0.085	1742	-0.0088	1742	-0.2058	1742	-0.0363	1742	-0.0495	1742	-0.3178	1742	-0.0649
1116	-0.008	1744	-0.207	1744	-0.085	1744	-0.0088	1744	-0.2057	1744	-0.0361	1744	-0.0495	1744	-0.3182	1744	-0.0649
1117	-0.008	1746	-0.206	1746	-0.085	1746	-0.0092	1746	-0.2057	1746	-0.0361	1746	-0.0493	1746	-0.3178	1746	-0.0652
1118	-0.008	1747	-0.207	1747	-0.085	1747	-0.0089	1747	-0.2059	1747	-0.0359	1747	-0.0493	1747	-0.3171	1747	-0.0653
1119	-0.008	1749	-0.207	1749	-0.085	1749	-0.0088	1749	-0.2059	1749	-0.0357	1749	-0.0493	1749	-0.3181	1749	-0.065
1120	-0.008	1750	-0.207	1750	-0.085	1750	-0.0091	1750	-0.206	1750	-0.0356	1750	-0.0493	1750	-0.3184	1750	-0.065
1121	-0.008	1752	-0.208	1752	-0.085	1752	-0.0089	1752	-0.2062	1752	-0.0356	1752	-0.0496	1752	-0.3177	1752	-0.065
1122	-0.008	1754	-0.208	1754	-0.085	1754	-0.0089	1754	-0.2063	1754	-0.0355	1754	-0.0496	1754	-0.3177	1754	-0.0653
1123	-0.008	1755	-0.208	1755	-0.085	1755	-0.0092	1755	-0.2062	1755	-0.0354	1755	-0.0495	1755	-0.3172	1755	-0.0657
1124	-0.008	1757	-0.207	1757	-0.085	1757	-0.009	1757	-0.2063	1757	-0.0353	1757	-0.0495	1757	-0.3174	1757	-0.0661
1125	-0.008	1758	-0.207	1758	-0.085	1758	-0.0086	1758	-0.2063	1758	-0.0352	1758	-0.0495	1758	-0.3177	1758	-0.0658
1126	-0.008	1760	-0.207	1760	-0.085	1760	-0.0089	1760	-0.2064	1760	-0.0355	1760	-0.0495	1760	-0.318	1760	-0.0656
1127	-0.008	1762	-0.207	1762	-0.085	1762	-0.0091	1762	-0.2066	1762	-0.0353	1762	-0.0496	1762	-0.3184	1762	-0.0656
1128	-0.008	1763	-0.208	1763	-0.085	1763	-0.0088	1763	-0.2066	1763	-0.0354	1763	-0.0495	1763	-0.3191	1763	-0.0658
1129	-0.008	1765	-0.208	1765	-0.085	1765	-0.0087	1765	-0.2064	1765	-0.0352	1765	-0.0494	1765	-0.3192	1765	-0.066
1130	-0.008	1766	-0.208	1766	-0.085	1766	-0.0092	1766	-0.2062	1766	-0.0352	1766	-0.0495	1766	-0.3194	1766	-0.0662
1132	-0.008	1768	-0.209	1768	-0.085	1768	-0.0091	1768	-0.2061	1768	-0.0351	1768	-0.0495	1768	-0.3188	1768	-0.0661
1133	-0.008	1770	-0.209	1770	-0.085	1770	-0.009	1770	-0.2061	1770	-0.0349	1770	-0.0494	1770	-0.3196	1770	-0.0659
1134	-0.008	1771	-0.209	1771	-0.085	1771	-0.0091	1771	-0.206	1771	-0.0348	1771	-0.0494	1771	-0.3202	1771	-0.066
1135	-0.008	1773	-0.21	1773	-0.085	1773	-0.009	1773	-0.2061	1773	-0.0349	1773	-0.0492	1773	-0.3204	1773	-0.0659
1136	-0.008	1774	-0.21	1774	-0.085	1774	-0.0089	1774	-0.2061	1774	-0.0348	1774	-0.0491	1774	-0.3203	1774	-0.0657
1137	-0.008	1776	-0.209	1776	-0.085	1776	-0.0088	1776	-0.2061	1776	-0.0348	1776	-0.0492	1776	-0.3195	1776	-0.0653
1138	-0.008	1778	-0.209	1778	-0.085	1778	-0.0088	1778	-0.2061	1778	-0.0351	1778	-0.0492	1778	-0.3185	1778	-0.0649
1139	-0.008	1779	-0.209	1779	-0.085	1779	-0.0086	1779	-0.206	1779	-0.035	1779	-0.0493	1779	-0.3183	1779	-0.0646
1140	-0.008	1781	-0.208	1781	-0.085	1781	-0.0089	1781	-0.2062	1781	-0.0348	1781	-0.0494	1781	-0.3187	1781	-0.0648
1141	-0.008	1782	-0.208	1782	-0.085	1782	-0.0089	1782	-0.2063	1782	-0.035	1782	-0.0493	1782	-0.3204	1782	-0.0649
1142	-0.008	1784	-0.208	1784	-0.085	1784	-0.009	1784	-0.2063	1784	-0.0348	1784	-0.0493	1784	-0.3215	1784	-0.0649
1143	-0.008	1786	-0.208	1786	-0.085	1786	-0.0086	1786	-0.2063	1786	-0.0348	1786	-0.0492	1786	-0.3215	1786	-0.0647
1144	-0.008	1787	-0.209	1787	-0.085	1787	-0.0088	1787	-0.2065	1787	-0.0349	1787	-0.0492	1787	-0.3198	1787	-0.0645
1145	-0.008	1789	-0.209	1789	-0.085	1789	-0.0087	1789	-0.2065	1789	-0.0348	1789	-0.0493	1789	-0.3198	1789	-0.0643
1146	-0.008	1790	-0.208	1790	-0.085	1790	-0.0087	1790	-0.2064	1790	-0.0349	1790	-0.0495	1790	-0.3201	1790	-0.0644
1147	-0.008	1792	-0.209	1792	-0.085	1792	-0.0085	1792	-0.2065	1792	-0.0349	1792	-0.0494	1792	-0.3206	1792	-0.065
1148	-0.008	1794	-0.209	1794	-0.085	1794	-0.0082	1794	-0.206	1794	-0.0347	1794	-0.0495	1794	-0.322	1794	-0.0656
1149	-0.008	1795	-0.209	1795	-0.085	1795	-0.0087	1795	-0.2059	1795	-0.0349	1795	-0.0493	1795	-0.3228	1795	-0.0658
1150	-0.008	1797	-0.209	1797	-0.085	1797	-0.0091	1797	-0.2061	1797	-0.0348	1797	-0.0493	1797	-0.3231	1797	-0.0657
1151	-0.008	1798	-0.21	1798	-0.085	1798	-0.0084	1798	-0.2065	1798	-0.0349	1798	-0.0494	1798	-0.3239	1798	-0.0656
1152	-0.008	1800	-0.21	1800	-0.085	1800	-0.0083	1800	-0.2067	1800	-0.0346	1800	-0.0496	1800	-0.324	1800	-0.065
1153	-0.008	1802	-0.211	1802	-0.085	1802	-0.0082	1802	-0.2071	1802	-0.0345	1802	-0.0496	1802	-0.3233	1802	-0.0652
1154	-0.008	1803	-0.21	1803	-0.085	1803	-0.0083	1803	-0.2068	1803	-0.0345	1803	-0.0495	1803	-0.3236	1803	-0.0652
1155	-0.008	1805	-0.21	1805	-0.085	1805	-0.0085	1805	-0.2068	1805	-0.035	1805	-0.0493	1805	-0.3231	1805	-0.065
1156	-0.008	1806	-0.21	1806	-0.085	1806	-0.0085	1806	-0.2068	1806	-0.035	1806	-0.0491	1806	-0.3234	1806	-0.0647
1157	-0.008	1808	-0.21	1808	-0.085	1808	-0.0084	1808	-0.2067	1808	-0.0348	1808	-0.0491	1808	-0.3231	1808	-0.0647
1158	-0.008	1810	-0.209	1810	-0.085	1810	-0.0086	1810	-0.2066	1810	-0.0347	1810	-0.0493	1810	-0.3233	1810	-0.0646
1159	-0.008	1811	-0.21	1811	-0.085	1811	-0.0087	1811	-0.2064	1811	-0.0346	1811	-0.0493	1811	-0.3238	1811	-0.0648
1160	-0.008	1813	-0.21	1813	-0.086	1813	-0.0085	1813	-0.2063	1813	-0.0343	1813	-0.0494	1813	-0.3243	1813	-0.0649
1161	-0.008	1814	-0.211	1814	-0.086	1814	-0.0083	1814	-0.2062	1814	-0.0342	1814	-0.0494	1814	-0.3244	1814	-0.0648
1162	-0.008	1816	-0.211	1816	-0.086	1816	-0.008	1816	-0.2061	1816	-0.0344	1816	-0.0493	1816	-0.3248	1816	-0.0649
1163	-0.008	1818	-0.211	1818	-0.086	1818	-0.0082	1818	-0.206	1818	-0.0344	1818	-0.0492	1818	-0.3234	1818	-0.065
1164	-0.008	1819	-0.211	1819	-0.086	1819	-0.0085	1819	-0.2061	1819	-0.0345	1819	-0.0492	1819	-0.323	1819	-0.0648
1165	-0.008	1821	-0.211	1821	-0.086	1821	-0.0084	1821	-0.2064	1821	-0.0345	1821	-0.0493	1821	-0.3225	1821	-0.0649
1166	-0.008	1822	-0.211	1822	-0.086	1822	-0.0085	1822	-0.2067	1822	-0.0346	1822	-0.0493	1822	-0.323	1822	-0.065
1167	-0.008	1824	-0.211	1824	-0.086	1824	-0.0085	1824	-0.2066	1824	-0.0345	1824	-0.0493	1824	-0.3242	1824	-0.0651
1168	-0.008	1826	-0.211	1826	-0.086	1826	-0.0082	1826	-0.2066	1826	-0.0344	1826	-0.0493	1826	-0.3248	1826	-0.0657
1169	-0.008	1827	-0.21	1827	-0.086	1827	-0.0088	1827	-0.2065	1827	-0.0343	1827	-0.0493	1827	-0.3242	1827	-0.0661
1170	-0.008	1829	-0.211	1829	-0.086	1829	-0.0091	1829	-0.2064	1829	-0.0343	1829	-0.0491	1829	-0.3247	1829	-0.0664
1171	-0.008	1830	-0.211	1830	-0.086	1830	-0.0089	1830	-0.2064	1830	-0.0342	1830	-0.049	1830	-0.3244	1830	-0.0668
1172	-0.008	1832	-0.211	1832	-0.086	1832	-0.0087	1832	-0.2063	1832	-0.0344	1832	-0.0491	1832	-0.3239	1832	-0.0666
1174	-0.008	1834	-0.211	1834	-0.086	1834	-0.0085	1834	-0.2063	1834	-0.0347	1834	-0.0492	1834	-0.3229	1834	-0.066
1175	-0.008	1835	-0.211	1835	-0.086	1835	-0.0085	1835	-0.2066	1835	-0.0346	1835	-0.0493	1835	-0.3226	1835	-0.0656
1176	-0.008	1837	-0.211	1837	-0.086	1837	-0.0084	1837	-0.207	1837	-0.0347	1837	-0.0494	1837	-0.3229	1837	-0.0652
1177	-0.008	1838	-0.211	1838	-0.086	1838	-0.0083	1838	-0.2073	1838	-0.0348	1838	-0.0495	1838	-0.3242	1838	-0.0652
1178	-0.008	1840	-0.211	1840	-0.086	1840	-0.0082	1840	-0.2074	1840	-0.0344	1840	-0.0494	1840	-0.3259	1840	-0.0653
1179	-0.008	1842	-0.211	1842	-0.086	1842	-0.0087	1842	-0.2069	1842	-0.0344	1842	-0.0494	1842	-0.3255	1842	-0.0654
1180	-0.008	1843	-0.211	1843	-0.086	1843	-0.0091	1843	-0.2065	1843	-0.0345	1843	-0.0493	1843	-0.3251	1843	-0.0656
1181	-0.008	1845	-0.211	1845	-0.086	1845	-0.0086	1845	-0.2062	1845	-0.0345	1845	-0.0493	1845	-0.3247	1845	-0.066
1182	-0.008	1846	-0.211	1846	-0.086	1846	-0.0092	1846	-0.2062	1846	-0.0343	1846	-0.0493	1846	-0.3246	1846	-0.0662
1183	-0.008	1848	-0.212	1848	-0.086	1848	-0.0088	1848	-0.2062	1848	-0.0345	1848	-0.0494	1848	-0.3248	1848	-0.0663
1184	-0.008	1850	-0.212	1850	-0.086	1850	-0.0085	1850	-0.2062	1850	-0.0347	1850	-0.0494	1850	-0.3252	1850	-0.0659
1185	-0.008	1851	-0.212	1851	-0.086	1851	-0.009	1851	-0.2061	1851	-0.0345	1851	-0.0495	1851	-0.3252	1851	-0.0653
1186	-0.008	1853	-0.211	1853	-0.086	1853	-0.0088	1853	-0.206	1853	-0.0346	1853	-0.0494	1853	-0.3257	1853	-0.0652
1187	-0.008	1854	-0.211	1854	-0.086	1854	-0.0084	1854	-0.2059	1854	-0.0346	1854	-0.0492	1854	-0.3266	1854	-0.0654
1188	-0.008	1856	-0.212	1856	-0.086	1856	-0.0084	1856	-0.206	1856	-0.0353	1856	-0.0491	1856	-0.3274	1856	-0.0657
1189	-0.008	1858	-0.212	1858	-0.086	1858	-0.0089	1858	-0.2061	1858	-0.0347	1858	-0.049	1858	-0.3273	1858	-0.0662
1190	-0.008	1859	-0.212	1859	-0.086	1859	-0.0092	1859	-0.2061	1859	-0.0348	1859	-0.0489	1859	-0.3268	1859	-0.0666
1191	-0.008	1861	-0.212	1861	-0.086	1861	-0.0089	1861	-0.2062	1861	-0.0346	1861	-0.049	1861	-0.3258	1861	-0.0665
1192	-0.008	1862	-0.212	1862	-0.086	1862	-0.0087	1862	-0.2062	1862	-0.0346	1862	-0.049	1862	-0.3246	1862	-0.0662
1193	-0.008	1864	-0.212	1864	-0.086	1864	-0.0086	1864	-0.2062	1864	-0.0346	1864	-0.0491	1864	-0.3246	1864	-0.066
1194	-0.008	1866	-0.212	1866	-0.086	1866	-0.0085	1866	-0.2062	1866	-0.0345	1866	-0.0491	1866	-0.3245	1866	-0.0658
1195	-0.008	1867	-0.212	1867	-0.086	1867	-0.0085	1867	-0.2063	1867	-0.0344	1867	-0.0493	1867	-0.3252	1867	-0.0654
1196	-0.008	1869	-0.211	1869	-0.086	1869	-0.0085	1869	-0.2062	1869	-0.0344	1869	-0.0493	1869	-0.326	1869	-0.0654
1197	-0.008	1870	-0.212	1870	-0.086	1870	-0.0086	1870	-0.2063	1870	-0.0345	1870	-0.0494	1870	-0.3264	1870	-0.0651
1198	-0.008	1872	-0.212	1872	-0.086	1872	-0.0085	1872	-0.2059	1872	-0.0348	1872	-0.0495	1872	-0.3269	1872	-0.065
1199	-0.008	1874	-0.213	1874	-0.086	1874	-0.0085	1874	-0.2061	1874	-0.0349	1874	-0.0495	1874	-0.3261	1874	-0.0651
1200	-0.008	1875	-0.213	1875	-0.086	1875	-0.0084	1875	-0.2064	1875	-0.0348	1875	-0.0495	1875	-0.3252	1875	-0.0651
1201	-0.008	1877	-0.212	1877	-0.086	1877	-0.0086	1877	-0.2068	1877	-0.0352	1877	-0.0495	1877	-0.3249	1877	-0.065
1202	-0.008	1878	-0.212	1878	-0.086	1878	-0.0086	1878	-0.2071	1878	-0.0351	1878	-0.0493	1878	-0.3258	1878	-0.065
1203	-0.008	1880	-0.213	1880	-0.086	1880	-0.0085	1880	-0.2074	1880	-0.0351	1880	-0.0493	1880	-0.3264	1880	-0.0651
1204	-0.008	1882	-0.213	1882	-0.086	1882	-0.0085	1882	-0.207	1882	-0.035	1882	-0.0493	1882	-0.3267	1882	-0.0652
1205	-0.008	1883	-0.214	1883	-0.086	1883	-0.0084	1883	-0.2068	1883	-0.035	1883	-0.0493	1883	-0.3265	1883	-0.0652
1206	-0.008	1885	-0.213	1885	-0.087	1885	-0.0088	1885	-0.2067	1885	-0.035	1885	-0.0495	1885	-0.3265	1885	-0.0653
1207	-0.008	1886	-0.213	1886	-0.087	1886	-0.0086	1886	-0.2066	1886	-0.035	1886	-0.0496	1886	-0.3266	1886	-0.0653
1208	-0.008	1888	-0.213	1888	-0.086	1888	-0.0087	1888	-0.2064	1888	-0.0349	1888	-0.0495	1888	-0.3271	1888	-0.0654
1209	-0.008	1890	-0.212	1890	-0.086	1890	-0.0093	1890	-0.2064	1890	-0.0349	1890	-0.0494	1890	-0.3267	1890	-0.0656
1210	-0.008	1891	-0.213	1891	-0.086	1891	-0.0088	1891	-0.2064	1891	-0.0348	1891	-0.0493	1891	-0.3253	1891	-0.0655
1211	-0.008	1893	-0.213	1893	-0.086	1893	-0.0085	1893	-0.2064	1893	-0.0346	1893	-0.0492	1893	-0.3246	1893	-0.0655
1212	-0.008	1894	-0.213	1894	-0.086	1894	-0.0083	1894	-0.2064	1894	-0.0345	1894	-0.0492	1894	-0.3251	1894	-0.0654
1213	-0.008	1896	-0.214	1896	-0.086	1896	-0.0085	1896	-0.2064	1896	-0.0343	1896	-0.0492	1896	-0.3255	1896	-0.0651
1214	-0.008	1898	-0.214	1898	-0.086	1898	-0.0086	1898	-0.2065	1898	-0.0342	1898	-0.0493	1898	-0.3262	1898	-0.0653
1215	-0.008	1899	-0.213	1899	-0.086	1899	-0.0086	1899	-0.2065	1899	-0.0343	1899	-0.0493	1899	-0.3264	1899	-0.0654
1217	-0.008	1901	-0.214	1901	-0.086	1901	-0.009	1901	-0.2066	1901	-0.0342	1901	-0.0493	1901	-0.3271	1901	-0.0652
1218	-0.008	1902	-0.214	1902	-0.086	1902	-0.0088	1902	-0.2066	1902	-0.0343	1902	-0.0494	1902	-0.3274	1902	-0.0653
1219	-0.008	1904	-0.213	1904	-0.087	1904	-0.0085	1904	-0.2066	1904	-0.0342	1904	-0.0495	1904	-0.3277	1904	-0.0656
1220	-0.008	1906	-0.214	1906	-0.087	1906	-0.0084	1906	-0.2066	1906	-0.0344	1906	-0.0496	1906	-0.3277	1906	-0.0655
1221	-0.008	1907	-0.215	1907	-0.086	1907	-0.0081	1907	-0.2068	1907	-0.0345	1907	-0.0497	1907	-0.328	1907	-0.066
1222	-0.008	1909	-0.214	1909	-0.086	1909	-0.0083	1909	-0.207	1909	-0.0345	1909	-0.0498	1909	-0.3278	1909	-0.0659
1223	-0.008	1910	-0.215	1910	-0.087	1910	-0.0085	1910	-0.2073	1910	-0.0345	1910	-0.0497	1910	-0.3282	1910	-0.0656
1224	-0.008	1912	-0.214	1912	-0.087	1912	-0.0093	1912	-0.2075	1912	-0.0347	1912	-0.0497	1912	-0.3278	1912	-0.0656
1225	-0.007	1914	-0.213	1914	-0.087	1914	-0.0089	1914	-0.2075	1914	-0.0347	1914	-0.0497	1914	-0.3272	1914	-0.0657
1226	-0.007	1915	-0.213	1915	-0.087	1915	-0.0092	1915	-0.2073	1915	-0.0349	1915	-0.0495	1915	-0.3283	1915	-0.0655
1227	-0.007	1917	-0.213	1917	-0.086	1917	-0.0084	1917	-0.2071	1917	-0.0351	1917	-0.0494	1917	-0.3295	1917	-0.0657
1228	-0.007	1918	-0.213	1918	-0.086	1918	-0.0085	1918	-0.2069	1918	-0.0349	1918	-0.0493	1918	-0.3294	1918	-0.0655
1229	-0.007	1920	-0.213	1920	-0.086	1920	-0.0085	1920	-0.2068	1920	-0.035	1920	-0.0493	1920	-0.3292	1920	-0.0657
1230	-0.007	1922	-0.214	1922	-0.087	1922	-0.0088	1922	-0.2068	1922	-0.0354	1922	-0.0494	1922	-0.3288	1922	-0.0658
1231	-0.007	1923	-0.214	1923	-0.087	1923	-0.0085	1923	-0.2069	1923	-0.0353	1923	-0.0495	1923	-0.3284	1923	-0.0658
1232	-0.007	1925	-0.214	1925	-0.087	1925	-0.0084	1925	-0.2071	1925	-0.0353	1925	-0.0495	1925	-0.3291	1925	-0.066
1233	-0.007	1926	-0.214	1926	-0.087	1926	-0.0082	1926	-0.2073	1926	-0.0352	1926	-0.0494	1926	-0.3294	1926	-0.0658
1234	-0.007	1928	-0.214	1928	-0.087	1928	-0.0082	1928	-0.2075	1928	-0.0357	1928	-0.0493	1928	-0.3285	1928	-0.0654
1235	-0.007	1930	-0.214	1930	-0.087	1930	-0.0085	1930	-0.2076	1930	-0.0356	1930	-0.0492	1930	-0.3274	1930	-0.065
1236	-0.007	1931	-0.214	1931	-0.087	1931	-0.0082	1931	-0.2074	1931	-0.0357	1931	-0.0492	1931	-0.3272	1931	-0.0649
1237	-0.007	1933	-0.214	1933	-0.087	1933	-0.0085	1933	-0.2074	1933	-0.0355	1933	-0.0492	1933	-0.3273	1933	-0.0651
1238	-0.007	1934	-0.214	1934	-0.087	1934	-0.0088	1934	-0.2074	1934	-0.0356	1934	-0.0494	1934	-0.3283	1934	-0.0656
1239	-0.007	1936	-0.215	1936	-0.087	1936	-0.0085	1936	-0.2075	1936	-0.0358	1936	-0.0495	1936	-0.3292	1936	-0.0656
1240	-0.007	1938	-0.215	1938	-0.087	1938	-0.0086	1938	-0.2076	1938	-0.0358	1938	-0.0495	1938	-0.3306	1938	-0.0653
1241	-0.007	1939	-0.215	1939	-0.087	1939	-0.0081	1939	-0.2076	1939	-0.0358	1939	-0.0494	1939	-0.3303	1939	-0.0647
1242	-0.007	1941	-0.215	1941	-0.087	1941	-0.0083	1941	-0.2075	1941	-0.0359	1941	-0.0493	1941	-0.33	1941	-0.0645
1243	-0.007	1942	-0.215	1942	-0.087	1942	-0.0083	1942	-0.2072	1942	-0.0359	1942	-0.0492	1942	-0.3295	1942	-0.0646
1244	-0.007	1944	-0.215	1944	-0.087	1944	-0.0085	1944	-0.207	1944	-0.0359	1944	-0.0494	1944	-0.3291	1944	-0.0648
1245	-0.007	1946	-0.215	1946	-0.087	1946	-0.0089	1946	-0.2069	1946	-0.0359	1946	-0.0494	1946	-0.3293	1946	-0.065
1246	-0.007	1947	-0.215	1947	-0.087	1947	-0.0086	1947	-0.2068	1947	-0.036	1947	-0.0496	1947	-0.3301	1947	-0.0651
1247	-0.007	1949	-0.215	1949	-0.087	1949	-0.0087	1949	-0.2068	1949	-0.0357	1949	-0.0495	1949	-0.3305	1949	-0.0652
1248	-0.007	1950	-0.216	1950	-0.087	1950	-0.0088	1950	-0.2068	1950	-0.0357	1950	-0.0495	1950	-0.3304	1950	-0.0653
1249	-0.007	1952	-0.217	1952	-0.087	1952	-0.0083	1952	-0.2068	1952	-0.0359	1952	-0.0496	1952	-0.3296	1952	-0.0655
1250	-0.008	1954	-0.217	1954	-0.087	1954	-0.0083	1954	-0.2068	1954	-0.0357	1954	-0.0495	1954	-0.3291	1954	-0.0656
1251	-0.008	1955	-0.217	1955	-0.087	1955	-0.0085	1955	-0.2066	1955	-0.0359	1955	-0.0495	1955	-0.3293	1955	-0.0654
1252	-0.008	1957	-0.217	1957	-0.087	1957	-0.0089	1957	-0.2064	1957	-0.0355	1957	-0.0496	1957	-0.329	1957	-0.0653
1253	-0.008	1958	-0.216	1958	-0.087	1958	-0.0084	1958	-0.2064	1958	-0.0357	1958	-0.0496	1958	-0.329	1958	-0.0654
1254	-0.008	1960	-0.216	1960	-0.087	1960	-0.0084	1960	-0.2065	1960	-0.0358	1960	-0.0496	1960	-0.33	1960	-0.0654
1255	-0.008	1962	-0.217	1962	-0.087	1962	-0.0087	1962	-0.2066	1962	-0.0357	1962	-0.0497	1962	-0.3292	1962	-0.0655
1256	-0.008	1963	-0.216	1963	-0.087	1963	-0.0084	1963	-0.2067	1963	-0.0356	1963	-0.0497	1963	-0.3297	1963	-0.0654
1257	-0.008	1965	-0.215	1965	-0.087	1965	-0.0086	1965	-0.2067	1965	-0.0359	1965	-0.0495	1965	-0.3302	1965	-0.0656
1258	-0.008	1966	-0.215	1966	-0.087	1966	-0.0086	1966	-0.2067	1966	-0.036	1966	-0.0494	1966	-0.3306	1966	-0.0657
1260	-0.008	1968	-0.215	1968	-0.087	1968	-0.0088	1968	-0.2068	1968	-0.036	1968	-0.0494	1968	-0.3306	1968	-0.0658
1261	-0.008	1970	-0.216	1970	-0.087	1970	-0.0088	1970	-0.2067	1970	-0.036	1970	-0.0494	1970	-0.3312	1970	-0.0657
1262	-0.008	1971	-0.216	1971	-0.087	1971	-0.0089	1971	-0.2069	1971	-0.036	1971	-0.0493	1971	-0.33	1971	-0.0656
1263	-0.008	1973	-0.215	1973	-0.088	1973	-0.0086	1973	-0.2072	1973	-0.0362	1973	-0.0493	1973	-0.3301	1973	-0.0653
1264	-0.008	1974	-0.215	1974	-0.087	1974	-0.0086	1974	-0.2075	1974	-0.0362	1974	-0.0493	1974	-0.3306	1974	-0.0654
1265	-0.008	1976	-0.216	1976	-0.087	1976	-0.0085	1976	-0.2078	1976	-0.0359	1976	-0.0493	1976	-0.3321	1976	-0.0659
1266	-0.008	1978	-0.216	1978	-0.087	1978	-0.0088	1978	-0.2076	1978	-0.0358	1978	-0.0494	1978	-0.3327	1978	-0.066
1267	-0.008	1979	-0.217	1979	-0.087	1979	-0.0087	1979	-0.2072	1979	-0.036	1979	-0.0494	1979	-0.3327	1979	-0.0657
1268	-0.008	1981	-0.217	1981	-0.087	1981	-0.0086	1981	-0.2069	1981	-0.0357	1981	-0.0493	1981	-0.3328	1981	-0.0656
1269	-0.008	1982	-0.216	1982	-0.088	1982	-0.0087	1982	-0.2067	1982	-0.0359	1982	-0.0492	1982	-0.3325	1982	-0.0654
1270	-0.008	1984	-0.217	1984	-0.088	1984	-0.0084	1984	-0.2066	1984	-0.0356	1984	-0.0493	1984	-0.3322	1984	-0.0654
1271	-0.008	1986	-0.217	1986	-0.087	1986	-0.0088	1986	-0.2067	1986	-0.0357	1986	-0.0493	1986	-0.3328	1986	-0.0658
1272	-0.008	1987	-0.217	1987	-0.087	1987	-0.0087	1987	-0.2067	1987	-0.0354	1987	-0.0494	1987	-0.3331	1987	-0.066
1273	-0.008	1989	-0.216	1989	-0.087	1989	-0.0086	1989	-0.207	1989	-0.0355	1989	-0.0495	1989	-0.3336	1989	-0.0658
1274	-0.008	1990	-0.216	1990	-0.088	1990	-0.0086	1990	-0.207	1990	-0.0358	1990	-0.0495	1990	-0.334	1990	-0.0656
1275	-0.008	1992	-0.216	1992	-0.088	1992	-0.0085	1992	-0.2069	1992	-0.0356	1992	-0.0495	1992	-0.3337	1992	-0.0656
1276	-0.008	1994	-0.216	1994	-0.088	1994	-0.0086	1994	-0.2068	1994	-0.0355	1994	-0.0494	1994	-0.334	1994	-0.0655
1277	-0.008	1995	-0.216	1995	-0.087	1995	-0.0085	1995	-0.2066	1995	-0.0358	1995	-0.0494	1995	-0.3343	1995	-0.0656
1278	-0.008	1997	-0.216	1997	-0.087	1997	-0.0084	1997	-0.2067	1997	-0.0358	1997	-0.0493	1997	-0.3347	1997	-0.0657
1279	-0.008	1998	-0.217	1998	-0.088	1998	-0.0083	1998	-0.2071	1998	-0.0358	1998	-0.0493	1998	-0.3354	1998	-0.0654
1280	-0.008	2000	-0.217	2000	-0.088	2000	-0.0088	2000	-0.2073	2000	-0.0359	2000	-0.0494	2000	-0.3347	2000	-0.0651
1281	-0.008	2002	-0.217	2002	-0.088	2002	-0.0089	2002	-0.2074	2002	-0.036	2002	-0.0494	2002	-0.3342	2002	-0.0651
1282	-0.008	2003	-0.217	2003	-0.088	2003	-0.0089	2003	-0.2077	2003	-0.0358	2003	-0.0494	2003	-0.3357	2003	-0.0653
1283	-0.008	2005	-0.217	2005	-0.088	2005	-0.0087	2005	-0.208	2005	-0.0361	2005	-0.0495	2005	-0.3364	2005	-0.0654
1284	-0.008	2006	-0.217	2006	-0.088	2006	-0.0081	2006	-0.2082	2006	-0.0362	2006	-0.0496	2006	-0.3368	2006	-0.0653
1285	-0.008	2008	-0.217	2008	-0.088	2008	-0.0081	2008	-0.2085	2008	-0.0366	2008	-0.0496	2008	-0.3363	2008	-0.0652
1286	-0.008	2010	-0.217	2010	-0.088	2010	-0.0083	2010	-0.2084	2010	-0.0363	2010	-0.0496	2010	-0.3356	2010	-0.0652
1287	-0.008	2011	-0.218	2011	-0.088	2011	-0.0084	2011	-0.2081	2011	-0.0363	2011	-0.0495	2011	-0.3348	2011	-0.0652
1288	-0.008	2013	-0.218	2013	-0.088	2013	-0.0088	2013	-0.2079	2013	-0.0361	2013	-0.0494	2013	-0.3354	2013	-0.0653
1289	-0.008	2014	-0.218	2014	-0.088	2014	-0.0089	2014	-0.2077	2014	-0.0362	2014	-0.0493	2014	-0.3355	2014	-0.0655
1290	-0.008	2016	-0.217	2016	-0.088	2016	-0.0088	2016	-0.2075	2016	-0.0359	2016	-0.0493	2016	-0.3358	2016	-0.0656
1291	-0.008	2018	-0.217	2018	-0.088	2018	-0.0086	2018	-0.2075	2018	-0.0359	2018	-0.0492	2018	-0.3358	2018	-0.0656
1292	-0.008	2019	-0.218	2019	-0.088	2019	-0.0084	2019	-0.2074	2019	-0.0358	2019	-0.0493	2019	-0.336	2019	-0.0654
1293	-0.008	2021	-0.218	2021	-0.088	2021	-0.0082	2021	-0.2075	2021	-0.0356	2021	-0.0493	2021	-0.3355	2021	-0.0654
1294	-0.008	2022	-0.218	2022	-0.088	2022	-0.0085	2022	-0.2075	2022	-0.0356	2022	-0.0494	2022	-0.335	2022	-0.0653
1295	-0.008	2024	-0.219	2024	-0.088	2024	-0.0086	2024	-0.2076	2024	-0.0358	2024	-0.0493	2024	-0.3344	2024	-0.0654
1296	-0.008	2026	-0.218	2026	-0.088	2026	-0.008	2026	-0.2076	2026	-0.0359	2026	-0.0493	2026	-0.3345	2026	-0.0657
1297	-0.008	2027	-0.218	2027	-0.088	2027	-0.008	2027	-0.2077	2027	-0.0357	2027	-0.0493	2027	-0.3346	2027	-0.0658
1298	-0.008	2029	-0.218	2029	-0.088	2029	-0.0084	2029	-0.2076	2029	-0.0358	2029	-0.0494	2029	-0.3345	2029	-0.0657
1299	-0.008	2030	-0.218	2030	-0.088	2030	-0.0084	2030	-0.2074	2030	-0.036	2030	-0.0494	2030	-0.3344	2030	-0.0657
1300	-0.008	2032	-0.217	2032	-0.088	2032	-0.009	2032	-0.2072	2032	-0.036	2032	-0.0493	2032	-0.3342	2032	-0.0655
1302	-0.008	2034	-0.218	2034	-0.088	2034	-0.0087	2034	-0.2073	2034	-0.0362	2034	-0.0494	2034	-0.3347	2034	-0.0653
1303	-0.008	2035	-0.218	2035	-0.088	2035	-0.0086	2035	-0.2072	2035	-0.0363	2035	-0.0494	2035	-0.3353	2035	-0.0655
1304	-0.008	2037	-0.218	2037	-0.088	2037	-0.0086	2037	-0.2073	2037	-0.0365	2037	-0.0494	2037	-0.3357	2037	-0.0656
1305	-0.008	2038	-0.218	2038	-0.088	2038	-0.0086	2038	-0.2073	2038	-0.0365	2038	-0.0493	2038	-0.3355	2038	-0.0659
1306	-0.008	2040	-0.218	2040	-0.088	2040	-0.0086	2040	-0.2074	2040	-0.0363	2040	-0.0493	2040	-0.3357	2040	-0.0659
1307	-0.008	2042	-0.218	2042	-0.088	2042	-0.0089	2042	-0.2073	2042	-0.0364	2042	-0.0493	2042	-0.336	2042	-0.0658
1308	-0.008	2043	-0.218	2043	-0.088	2043	-0.0088	2043	-0.2075	2043	-0.0364	2043	-0.0495	2043	-0.3371	2043	-0.0654
1309	-0.008	2045	-0.218	2045	-0.088	2045	-0.0088	2045	-0.2078	2045	-0.0365	2045	-0.0495	2045	-0.3368	2045	-0.0653
1310	-0.008	2046	-0.218	2046	-0.088	2046	-0.0087	2046	-0.2078	2046	-0.0365	2046	-0.0496	2046	-0.3375	2046	-0.0654
1311	-0.008	2048	-0.218	2048	-0.088	2048	-0.0087	2048	-0.208	2048	-0.0368	2048	-0.0495	2048	-0.3374	2048	-0.0658
1312	-0.008	2050	-0.219	2050	-0.088	2050	-0.0087	2050	-0.208	2050	-0.0369	2050	-0.0495	2050	-0.338	2050	-0.0659
1313	-0.008	2051	-0.219	2051	-0.088	2051	-0.0088	2051	-0.2079	2051	-0.0369	2051	-0.0494	2051	-0.3382	2051	-0.0659
1314	-0.008	2053	-0.219	2053	-0.088	2053	-0.0089	2053	-0.2078	2053	-0.037	2053	-0.0493	2053	-0.3389	2053	-0.0655
1315	-0.008	2054	-0.219	2054	-0.088	2054	-0.0088	2054	-0.2077	2054	-0.0371	2054	-0.0493	2054	-0.3384	2054	-0.0652
1316	-0.008	2056	-0.219	2056	-0.088	2056	-0.0091	2056	-0.2073	2056	-0.0373	2056	-0.0494	2056	-0.3385	2056	-0.065
1317	-0.008	2058	-0.219	2058	-0.088	2058	-0.009	2058	-0.2074	2058	-0.0374	2058	-0.0494	2058	-0.3388	2058	-0.065
1318	-0.008	2059	-0.219	2059	-0.088	2059	-0.009	2059	-0.2073	2059	-0.0373	2059	-0.0494	2059	-0.3386	2059	-0.065
1319	-0.008	2061	-0.218	2061	-0.088	2061	-0.0087	2061	-0.207	2061	-0.0373	2061	-0.0493	2061	-0.3377	2061	-0.0651
1320	-0.008	2062	-0.219	2062	-0.088	2062	-0.0084	2062	-0.2072	2062	-0.0374	2062	-0.0492	2062	-0.3378	2062	-0.0653
1321	-0.008	2064	-0.218	2064	-0.088	2064	-0.0084	2064	-0.2075	2064	-0.0373	2064	-0.0493	2064	-0.3379	2064	-0.0655
1322	-0.008	2066	-0.219	2066	-0.088	2066	-0.0085	2066	-0.2077	2066	-0.037	2066	-0.0493	2066	-0.3372	2066	-0.0656
1323	-0.008	2067	-0.219	2067	-0.088	2067	-0.0084	2067	-0.208	2067	-0.0369	2067	-0.0494	2067	-0.3374	2067	-0.0656
1324	-0.008	2069	-0.219	2069	-0.088	2069	-0.0084	2069	-0.2081	2069	-0.0369	2069	-0.0493	2069	-0.3369	2069	-0.0659
1325	-0.008	2070	-0.22	2070	-0.088	2070	-0.0086	2070	-0.2076	2070	-0.0368	2070	-0.0492	2070	-0.3368	2070	-0.0664
1326	-0.008	2072	-0.219	2072	-0.089	2072	-0.0082	2072	-0.2074	2072	-0.0365	2072	-0.0493	2072	-0.3378	2072	-0.0665
1327	-0.008	2074	-0.219	2074	-0.089	2074	-0.0083	2074	-0.2072	2074	-0.0366	2074	-0.0494	2074	-0.3387	2074	-0.0665
1328	-0.008	2075	-0.218	2075	-0.089	2075	-0.0082	2075	-0.2072	2075	-0.0365	2075	-0.0494	2075	-0.3393	2075	-0.0661
1329	-0.008	2077	-0.219	2077	-0.089	2077	-0.0088	2077	-0.2072	2077	-0.0364	2077	-0.0494	2077	-0.3402	2077	-0.0652
1330	-0.008	2078	-0.219	2078	-0.088	2078	-0.009	2078	-0.2073	2078	-0.0362	2078	-0.0496	2078	-0.3408	2078	-0.0649
1331	-0.008	2080	-0.219	2080	-0.089	2080	-0.0087	2080	-0.2073	2080	-0.0362	2080	-0.0496	2080	-0.3407	2080	-0.065
1332	-0.008	2082	-0.219	2082	-0.089	2082	-0.0086	2082	-0.2073	2082	-0.0363	2082	-0.0496	2082	-0.3406	2082	-0.0648
1333	-0.008	2083	-0.219	2083	-0.089	2083	-0.0086	2083	-0.2073	2083	-0.0359	2083	-0.0496	2083	-0.3401	2083	-0.065
1334	-0.008	2085	-0.219	2085	-0.089	2085	-0.0088	2085	-0.2073	2085	-0.0356	2085	-0.0494	2085	-0.3397	2085	-0.0652
1335	-0.008	2086	-0.219	2086	-0.089	2086	-0.0093	2086	-0.2072	2086	-0.0354	2086	-0.0494	2086	-0.3393	2086	-0.065
1336	-0.008	2088	-0.219	2088	-0.088	2088	-0.0089	2088	-0.2071	2088	-0.0355	2088	-0.0494	2088	-0.3394	2088	-0.0652
1337	-0.008	2090	-0.22	2090	-0.089	2090	-0.009	2090	-0.2071	2090	-0.0354	2090	-0.0495	2090	-0.3387	2090	-0.0653
1338	-0.008	2091	-0.22	2091	-0.088	2091	-0.0086	2091	-0.2072	2091	-0.0354	2091	-0.0496	2091	-0.3394	2091	-0.0657
1339	-0.008	2093	-0.219	2093	-0.088	2093	-0.0086	2093	-0.2073	2093	-0.0351	2093	-0.0497	2093	-0.3396	2093	-0.066
1340	-0.008	2094	-0.219	2094	-0.089	2094	-0.0086	2094	-0.2074	2094	-0.0353	2094	-0.0497	2094	-0.3404	2094	-0.066
1341	-0.008	2096	-0.219	2096	-0.089	2096	-0.0089	2096	-0.2075	2096	-0.0353	2096	-0.0497	2096	-0.3399	2096	-0.0654
1342	-0.008	2098	-0.219	2098	-0.089	2098	-0.0088	2098	-0.2077	2098	-0.0352	2098	-0.0496	2098	-0.3403	2098	-0.0652
1343	-0.008	2099	-0.219	2099	-0.089	2099	-0.0092	2099	-0.2074	2099	-0.0355	2099	-0.0496	2099	-0.34	2099	-0.0649
1345	-0.008	2101	-0.22	2101	-0.089	2101	-0.009	2101	-0.2075	2101	-0.0352	2101	-0.0495	2101	-0.3401	2101	-0.065
1346	-0.008	2102	-0.22	2102	-0.088	2102	-0.0085	2102	-0.2079	2102	-0.0352	2102	-0.0495	2102	-0.3394	2102	-0.0655
1347	-0.008	2104	-0.22	2104	-0.089	2104	-0.0084	2104	-0.2084	2104	-0.0351	2104	-0.0496	2104	-0.3395	2104	-0.066
1348	-0.008	2106	-0.22	2106	-0.089	2106	-0.0084	2106	-0.2089	2106	-0.0355	2106	-0.0498	2106	-0.3392	2106	-0.0659
1349	-0.008	2107	-0.22	2107	-0.089	2107	-0.0086	2107	-0.2092	2107	-0.0354	2107	-0.0499	2107	-0.3403	2107	-0.066
1350	-0.008	2109	-0.22	2109	-0.089	2109	-0.0085	2109	-0.2086	2109	-0.0354	2109	-0.0499	2109	-0.3404	2109	-0.0662
1351	-0.008	2110	-0.22	2110	-0.089	2110	-0.0086	2110	-0.2082	2110	-0.0353	2110	-0.0499	2110	-0.3396	2110	-0.066
1352	-0.008	2112	-0.22	2112	-0.089	2112	-0.0086	2112	-0.2077	2112	-0.0353	2112	-0.0499	2112	-0.3388	2112	-0.0657
1353	-0.008	2114	-0.22	2114	-0.089	2114	-0.0084	2114	-0.2073	2114	-0.035	2114	-0.0498	2114	-0.338	2114	-0.0659
1354	-0.008	2115	-0.22	2115	-0.089	2115	-0.0088	2115	-0.2073	2115	-0.0352	2115	-0.0497	2115	-0.3385	2115	-0.066
1355	-0.008	2117	-0.22	2117	-0.089	2117	-0.0088	2117	-0.2075	2117	-0.0354	2117	-0.0496	2117	-0.3393	2117	-0.0657
1356	-0.008	2118	-0.22	2118	-0.089	2118	-0.0088	2118	-0.2076	2118	-0.0356	2118	-0.0495	2118	-0.3402	2118	-0.0659
1357	-0.008	2120	-0.221	2120	-0.089	2120	-0.0088	2120	-0.2076	2120	-0.0353	2120	-0.0495	2120	-0.3406	2120	-0.0656
1358	-0.008	2122	-0.221	2122	-0.089	2122	-0.0087	2122	-0.2075	2122	-0.0356	2122	-0.0494	2122	-0.3417	2122	-0.0652
1359	-0.008	2123	-0.221	2123	-0.089	2123	-0.0086	2123	-0.2074	2123	-0.0352	2123	-0.0492	2123	-0.342	2123	-0.0655
1360	-0.008	2125	-0.22	2125	-0.089	2125	-0.0087	2125	-0.2073	2125	-0.0352	2125	-0.0491	2125	-0.3427	2125	-0.0659
1361	-0.008	2126	-0.22	2126	-0.089	2126	-0.0088	2126	-0.2075	2126	-0.0352	2126	-0.0491	2126	-0.3429	2126	-0.0662
1362	-0.008	2128	-0.22	2128	-0.089	2128	-0.0086	2128	-0.208	2128	-0.0352	2128	-0.0493	2128	-0.3434	2128	-0.0661
1363	-0.008	2130	-0.221	2130	-0.089	2130	-0.0092	2130	-0.2085	2130	-0.0352	2130	-0.0493	2130	-0.3429	2130	-0.0659
1364	-0.008	2131	-0.22	2131	-0.089	2131	-0.0091	2131	-0.2088	2131	-0.0353	2131	-0.0493	2131	-0.3429	2131	-0.0656
1365	-0.008	2133	-0.221	2133	-0.089	2133	-0.0092	2133	-0.2088	2133	-0.0354	2133	-0.0492	2133	-0.3414	2133	-0.0652
1366	-0.008	2134	-0.221	2134	-0.089	2134	-0.0093	2134	-0.2083	2134	-0.0353	2134	-0.0492	2134	-0.3414	2134	-0.0653
1367	-0.008	2136	-0.222	2136	-0.089	2136	-0.0097	2136	-0.2079	2136	-0.0352	2136	-0.0493	2136	-0.3415	2136	-0.0656
1368	-0.008	2138	-0.222	2138	-0.089	2138	-0.0101	2138	-0.2077	2138	-0.0354	2138	-0.0493	2138	-0.3421	2138	-0.0654
1369	-0.008	2139	-0.222	2139	-0.089	2139	-0.0106	2139	-0.2077	2139	-0.0353	2139	-0.0492	2139	-0.3424	2139	-0.0654
1370	-0.008	2141	-0.221	2141	-0.089	2141	-0.0104	2141	-0.2079	2141	-0.0355	2141	-0.0491	2141	-0.3431	2141	-0.0653
1371	-0.008	2142	-0.221	2142	-0.089	2142	-0.0107	2142	-0.208	2142	-0.0355	2142	-0.0491	2142	-0.343	2142	-0.0652
1372	-0.008	2144	-0.221	2144	-0.089	2144	-0.0106	2144	-0.2079	2144	-0.0354	2144	-0.0492	2144	-0.343	2144	-0.0656
1373	-0.008	2146	-0.221	2146	-0.089	2146	-0.0117	2146	-0.2079	2146	-0.0352	2146	-0.0493	2146	-0.3426	2146	-0.0661
1374	-0.008	2147	-0.221	2147	-0.09	2147	-0.0114	2147	-0.2079	2147	-0.0356	2147	-0.0493	2147	-0.3424	2147	-0.0661
1375	-0.008	2149	-0.221	2149	-0.089	2149	-0.0113	2149	-0.2079	2149	-0.0354	2149	-0.0494	2149	-0.3424	2149	-0.0662
1376	-0.008	2150	-0.222	2150	-0.089	2150	-0.011	2150	-0.2077	2150	-0.0351	2150	-0.0493	2150	-0.3421	2150	-0.0661
1377	-0.008	2152	-0.221	2152	-0.09	2152	-0.011	2152	-0.2076	2152	-0.0356	2152	-0.0494	2152	-0.3427	2152	-0.0662
1378	-0.008	2154	-0.222	2154	-0.09	2154	-0.011	2154	-0.2075	2154	-0.0355	2154	-0.0492	2154	-0.3417	2154	-0.0662
1379	-0.008	2155	-0.222	2155	-0.09	2155	-0.0106	2155	-0.2077	2155	-0.0354	2155	-0.0492	2155	-0.3416	2155	-0.0662
1380	-0.008	2157	-0.221	2157	-0.09	2157	-0.0104	2157	-0.2081	2157	-0.0355	2157	-0.0491	2157	-0.3424	2157	-0.0661
1381	-0.008	2158	-0.222	2158	-0.089	2158	-0.0109	2158	-0.2087	2158	-0.0359	2158	-0.0493	2158	-0.3437	2158	-0.0662
1382	-0.008	2160	-0.222	2160	-0.089	2160	-0.0105	2160	-0.2091	2160	-0.0356	2160	-0.0493	2160	-0.3444	2160	-0.0663
1383	-0.008	2162	-0.222	2162	-0.089	2162	-0.0107	2162	-0.2095	2162	-0.0357	2162	-0.0493	2162	-0.3451	2162	-0.0663
1384	-0.008	2163	-0.223	2163	-0.089	2163	-0.0104	2163	-0.2097	2163	-0.0356	2163	-0.0494	2163	-0.3443	2163	-0.0661
1385	-0.008	2165	-0.223	2165	-0.089	2165	-0.0102	2165	-0.2095	2165	-0.0354	2165	-0.0493	2165	-0.3443	2165	-0.066
1387	-0.008	2166	-0.223	2166	-0.089	2166	-0.0102	2166	-0.2094	2166	-0.0354	2166	-0.0493	2166	-0.3432	2166	-0.0657
1388	-0.008	2168	-0.222	2168	-0.089	2168	-0.01	2168	-0.2092	2168	-0.0353	2168	-0.0493	2168	-0.3434	2168	-0.0657
1389	-0.008	2170	-0.222	2170	-0.09	2170	-0.0098	2170	-0.2092	2170	-0.0355	2170	-0.0494	2170	-0.3439	2170	-0.0656
1390	-0.008	2171	-0.222	2171	-0.09	2171	-0.0097	2171	-0.2091	2171	-0.0356	2171	-0.0494	2171	-0.3442	2171	-0.0657
1391	-0.008	2173	-0.223	2173	-0.09	2173	-0.0094	2173	-0.209	2173	-0.0354	2173	-0.0495	2173	-0.3452	2173	-0.0657
1392	-0.008	2174	-0.223	2174	-0.09	2174	-0.0095	2174	-0.2087	2174	-0.0355	2174	-0.0495	2174	-0.3462	2174	-0.0657
1393	-0.008	2176	-0.223	2176	-0.09	2176	-0.0099	2176	-0.2085	2176	-0.0358	2176	-0.0494	2176	-0.345	2176	-0.0657
1394	-0.008	2178	-0.223	2178	-0.09	2178	-0.0096	2178	-0.2084	2178	-0.0359	2178	-0.0494	2178	-0.3444	2178	-0.0655
1395	-0.008	2179	-0.223	2179	-0.09	2179	-0.0093	2179	-0.2081	2179	-0.0358	2179	-0.0494	2179	-0.3438	2179	-0.0655
1396	-0.008	2181	-0.222	2181	-0.09	2181	-0.009	2181	-0.2078	2181	-0.0359	2181	-0.0493	2181	-0.3439	2181	-0.0655
1397	-0.008	2182	-0.222	2182	-0.09	2182	-0.0095	2182	-0.2079	2182	-0.0359	2182	-0.0493	2182	-0.3453	2182	-0.0655
1398	-0.008	2184	-0.223	2184	-0.09	2184	-0.0098	2184	-0.208	2184	-0.0362	2184	-0.0493	2184	-0.3456	2184	-0.0654
1399	-0.008	2186	-0.223	2186	-0.09	2186	-0.0094	2186	-0.2082	2186	-0.036	2186	-0.0492	2186	-0.3451	2186	-0.0655
1400	-0.008	2187	-0.224	2187	-0.09	2187	-0.0094	2187	-0.2085	2187	-0.0359	2187	-0.0492	2187	-0.3438	2187	-0.0653
1401	-0.008	2189	-0.224	2189	-0.09	2189	-0.009	2189	-0.2082	2189	-0.0358	2189	-0.0492	2189	-0.3436	2189	-0.0653
1402	-0.008	2190	-0.224	2190	-0.09	2190	-0.009	2190	-0.208	2190	-0.0358	2190	-0.0493	2190	-0.3439	2190	-0.0653
1403	-0.008	2192	-0.223	2192	-0.09	2192	-0.0088	2192	-0.2082	2192	-0.0359	2192	-0.0493	2192	-0.3444	2192	-0.0656
1404	-0.008	2194	-0.223	2194	-0.09	2194	-0.0089	2194	-0.2084	2194	-0.0357	2194	-0.0495	2194	-0.3449	2194	-0.0659
1405	-0.008	2195	-0.223	2195	-0.09	2195	-0.0093	2195	-0.2085	2195	-0.0358	2195	-0.0495	2195	-0.3444	2195	-0.0662
1406	-0.008	2197	-0.223	2197	-0.09	2197	-0.0098	2197	-0.2087	2197	-0.0361	2197	-0.0494	2197	-0.3438	2197	-0.0663
1407	-0.008	2198	-0.223	2198	-0.09	2198	-0.0095	2198	-0.2084	2198	-0.0361	2198	-0.0494	2198	-0.3439	2198	-0.0661
1408	-0.008	2200	-0.224	2200	-0.09	2200	-0.0091	2200	-0.2083	2200	-0.036	2200	-0.0494	2200	-0.3438	2200	-0.0663
1409	-0.008	2202	-0.224	2202	-0.09	2202	-0.0088	2202	-0.2084	2202	-0.0362	2202	-0.0495	2202	-0.3432	2202	-0.0665
1410	-0.008	2203	-0.224	2203	-0.09	2203	-0.0097	2203	-0.2082	2203	-0.0361	2203	-0.0495	2203	-0.3443	2203	-0.0665
1411	-0.008	2205	-0.224	2205	-0.09	2205	-0.0097	2205	-0.2079	2205	-0.0359	2205	-0.0496	2205	-0.3451	2205	-0.0663
1412	-0.008	2206	-0.224	2206	-0.09	2206	-0.0091	2206	-0.2077	2206	-0.0363	2206	-0.0496	2206	-0.346	2206	-0.066
1413	-0.008	2208	-0.224	2208	-0.09	2208	-0.0096	2208	-0.2076	2208	-0.0365	2208	-0.0496	2208	-0.3463	2208	-0.0658
1414	-0.008	2210	-0.225	2210	-0.09	2210	-0.0095	2210	-0.2077	2210	-0.0362	2210	-0.0497	2210	-0.3465	2210	-0.0659
1415	-0.008	2211	-0.225	2211	-0.09	2211	-0.0099	2211	-0.208	2211	-0.0363	2211	-0.0498	2211	-0.3461	2211	-0.0657
1416	-0.008	2213	-0.224	2213	-0.09	2213	-0.0098	2213	-0.2081	2213	-0.0362	2213	-0.0498	2213	-0.3464	2213	-0.0661
1417	-0.008	2214	-0.224	2214	-0.09	2214	-0.0096	2214	-0.2081	2214	-0.0362	2214	-0.0498	2214	-0.346	2214	-0.0664
1418	-0.008	2216	-0.224	2216	-0.09	2216	-0.0093	2216	-0.2082	2216	-0.0361	2216	-0.0498	2216	-0.3454	2216	-0.0662
1419	-0.008	2218	-0.225	2218	-0.09	2218	-0.0094	2218	-0.2082	2218	-0.0365	2218	-0.0498	2218	-0.345	2218	-0.066
1420	-0.008	2219	-0.225	2219	-0.09	2219	-0.0092	2219	-0.2079	2219	-0.0361	2219	-0.0498	2219	-0.3453	2219	-0.0653
1421	-0.008	2221	-0.225	2221	-0.09	2221	-0.0095	2221	-0.2082	2221	-0.0361	2221	-0.0497	2221	-0.3457	2221	-0.0649
1422	-0.008	2222	-0.224	2222	-0.09	2222	-0.0097	2222	-0.2085	2222	-0.0361	2222	-0.0495	2222	-0.3463	2222	-0.0652
1423	-0.008	2224	-0.224	2224	-0.09	2224	-0.009	2224	-0.2088	2224	-0.0363	2224	-0.0494	2224	-0.3454	2224	-0.0655
1424	-0.008	2226	-0.224	2226	-0.09	2226	-0.0096	2226	-0.209	2226	-0.0361	2226	-0.0494	2226	-0.3459	2226	-0.0656
1425	-0.008	2227	-0.224	2227	-0.09	2227	-0.0096	2227	-0.2089	2227	-0.0361	2227	-0.0495	2227	-0.3455	2227	-0.0657
1426	-0.008	2229	-0.225	2229	-0.09	2229	-0.0091	2229	-0.2085	2229	-0.0362	2229	-0.0496	2229	-0.3458	2229	-0.0657
1427	-0.008	2230	-0.225	2230	-0.09	2230	-0.0087	2230	-0.2083	2230	-0.0364	2230	-0.0496	2230	-0.3456	2230	-0.0656
1428	-0.008	2232	-0.225	2232	-0.09	2232	-0.0086	2232	-0.2082	2232	-0.036	2232	-0.0496	2232	-0.3461	2232	-0.0657
1430	-0.008	2234	-0.224	2234	-0.09	2234	-0.0087	2234	-0.2079	2234	-0.0362	2234	-0.0496	2234	-0.346	2234	-0.0657
1431	-0.008	2235	-0.225	2235	-0.09	2235	-0.0083	2235	-0.2078	2235	-0.0362	2235	-0.0496	2235	-0.3474	2235	-0.0659
1432	-0.008	2237	-0.224	2237	-0.09	2237	-0.0087	2237	-0.2077	2237	-0.0362	2237	-0.0494	2237	-0.3479	2237	-0.0659
1433	-0.008	2238	-0.225	2238	-0.09	2238	-0.0085	2238	-0.2078	2238	-0.0361	2238	-0.0493	2238	-0.3484	2238	-0.0659
1434	-0.008	2240	-0.226	2240	-0.09	2240	-0.0085	2240	-0.2079	2240	-0.0369	2240	-0.0494	2240	-0.3478	2240	-0.0659
1435	-0.008	2242	-0.226	2242	-0.09	2242	-0.0082	2242	-0.208	2242	-0.0371	2242	-0.0495	2242	-0.3477	2242	-0.0661
1436	-0.008	2243	-0.227	2243	-0.09	2243	-0.0083	2243	-0.2079	2243	-0.0371	2243	-0.0495	2243	-0.347	2243	-0.066
1437	-0.008	2245	-0.227	2245	-0.09	2245	-0.0087	2245	-0.2079	2245	-0.0375	2245	-0.0495	2245	-0.3467	2245	-0.0662
1438	-0.008	2246	-0.225	2246	-0.09	2246	-0.0089	2246	-0.208	2246	-0.0378	2246	-0.0494	2246	-0.3467	2246	-0.0661
1439	-0.008	2248	-0.225	2248	-0.09	2248	-0.0089	2248	-0.208	2248	-0.0379	2248	-0.0493	2248	-0.3473	2248	-0.066
1440	-0.008	2250	-0.226	2250	-0.09	2250	-0.0088	2250	-0.2081	2250	-0.0377	2250	-0.0494	2250	-0.3471	2250	-0.0662
1441	-0.008	2251	-0.226	2251	-0.09	2251	-0.0084	2251	-0.208	2251	-0.0377	2251	-0.0495	2251	-0.3482	2251	-0.0663
1442	-0.008	2253	-0.226	2253	-0.091	2253	-0.0087	2253	-0.208	2253	-0.0378	2253	-0.0496	2253	-0.3484	2253	-0.0663
1443	-0.008	2254	-0.226	2254	-0.091	2254	-0.0091	2254	-0.208	2254	-0.0377	2254	-0.0497	2254	-0.3482	2254	-0.0667
1444	-0.008	2256	-0.226	2256	-0.091	2256	-0.0088	2256	-0.2083	2256	-0.038	2256	-0.0496	2256	-0.3473	2256	-0.0666
1445	-0.008	2258	-0.226	2258	-0.091	2258	-0.0088	2258	-0.2098	2258	-0.038	2258	-0.0496	2258	-0.3473	2258	-0.0667
1446	-0.008	2259	-0.226	2259	-0.091	2259	-0.0091	2259	-0.2086	2259	-0.0385	2259	-0.0496	2259	-0.3468	2259	-0.0665
1447	-0.008	2261	-0.226	2261	-0.091	2261	-0.009	2261	-0.206	2261	-0.0382	2261	-0.0497	2261	-0.3476	2261	-0.0661
1448	-0.008	2262	-0.226	2262	-0.091	2262	-0.0088	2262	-0.2031	2262	-0.038	2262	-0.0495	2262	-0.3478	2262	-0.0658
1449	-0.008	2264	-0.226	2264	-0.091	2264	-0.0085	2264	-0.2012	2264	-0.0379	2264	-0.0495	2264	-0.348	2264	-0.0657
1450	-0.008	2266	-0.226	2266	-0.091	2266	-0.0092	2266	-0.201	2266	-0.0379	2266	-0.0495	2266	-0.3467	2266	-0.0658
1451	-0.008	2267	-0.226	2267	-0.091	2267	-0.0085	2267	-0.2034	2267	-0.0378	2267	-0.0496	2267	-0.3468	2267	-0.0661
1452	-0.008	2269	-0.226	2269	-0.091	2269	-0.0085	2269	-0.2042	2269	-0.0379	2269	-0.0496	2269	-0.3473	2269	-0.0662
1453	-0.008	2270	-0.225	2270	-0.091	2270	-0.0095	2270	-0.2047	2270	-0.038	2270	-0.0496	2270	-0.3476	2270	-0.0662
1454	-0.008	2272	-0.226	2272	-0.09	2272	-0.0101	2272	-0.2049	2272	-0.038	2272	-0.0496	2272	-0.349	2272	-0.0661
1455	-0.008	2274	-0.226	2274	-0.091	2274	-0.0102	2274	-0.2048	2274	-0.0381	2274	-0.0496	2274	-0.3502	2274	-0.0658
1456	-0.008	2275	-0.226	2275	-0.091	2275	-0.0102	2275	-0.2047	2275	-0.0379	2275	-0.0496	2275	-0.3503	2275	-0.0654
1457	-0.008	2277	-0.226	2277	-0.091	2277	-0.01	2277	-0.2047	2277	-0.0381	2277	-0.0496	2277	-0.3502	2277	-0.0652
1458	-0.008	2278	-0.226	2278	-0.091	2278	-0.0102	2278	-0.2046	2278	-0.0379	2278	-0.0495	2278	-0.3496	2278	-0.0653
1459	-0.008	2280	-0.226	2280	-0.091	2280	-0.0102	2280	-0.2047	2280	-0.0378	2280	-0.0494	2280	-0.3479	2280	-0.0653
1460	-0.008	2282	-0.227	2282	-0.09	2282	-0.0107	2282	-0.2047	2282	-0.0376	2282	-0.0493	2282	-0.3482	2282	-0.0656
1461	-0.008	2283	-0.226	2283	-0.091	2283	-0.0118	2283	-0.2049	2283	-0.0378	2283	-0.0493	2283	-0.3484	2283	-0.0659
1462	-0.008	2285	-0.226	2285	-0.091	2285	-0.012	2285	-0.2048	2285	-0.0378	2285	-0.0495	2285	-0.3494	2285	-0.0659
1463	-0.008	2286	-0.226	2286	-0.091	2286	-0.0119	2286	-0.2047	2286	-0.0379	2286	-0.0496	2286	-0.3495	2286	-0.066
1464	-0.008	2288	-0.226	2288	-0.091	2288	-0.011	2288	-0.2045	2288	-0.0377	2288	-0.0496	2288	-0.35	2288	-0.0662
1465	-0.008	2290	-0.226	2290	-0.091	2290	-0.0107	2290	-0.2045	2290	-0.0376	2290	-0.0495	2290	-0.349	2290	-0.0661
1466	-0.008	2291	-0.227	2291	-0.091	2291	-0.0107	2291	-0.2045	2291	-0.0377	2291	-0.0494	2291	-0.3491	2291	-0.0661
1467	-0.008	2293	-0.227	2293	-0.091	2293	-0.0104	2293	-0.2046	2293	-0.0377	2293	-0.0495	2293	-0.3483	2293	-0.066
1468	-0.008	2294	-0.228	2294	-0.091	2294	-0.0101	2294	-0.2046	2294	-0.0376	2294	-0.0496	2294	-0.3477	2294	-0.0659
1469	-0.008	2296	-0.228	2296	-0.091	2296	-0.0097	2296	-0.2048	2296	-0.0375	2296	-0.0495	2296	-0.3481	2296	-0.0657
1470	-0.008	2298	-0.227	2298	-0.091	2298	-0.0098	2298	-0.2051	2298	-0.0375	2298	-0.0494	2298	-0.3486	2298	-0.0656
1471	-0.008	2299	-0.227	2299	-0.091	2299	-0.01	2299	-0.2052	2299	-0.0374	2299	-0.0493	2299	-0.3493	2299	-0.0655
1473	-0.008	2301	-0.228	2301	-0.091	2301	-0.0097	2301	-0.2051	2301	-0.0371	2301	-0.0493	2301	-0.3497	2301	-0.0655
1474	-0.008	2302	-0.228	2302	-0.091	2302	-0.0095	2302	-0.205	2302	-0.0372	2302	-0.0494	2302	-0.3503	2302	-0.0654
1475	-0.008	2304	-0.228	2304	-0.091	2304	-0.0094	2304	-0.2049	2304	-0.0375	2304	-0.0495	2304	-0.3504	2304	-0.0655
1476	-0.008	2306	-0.228	2306	-0.091	2306	-0.0091	2306	-0.205	2306	-0.0373	2306	-0.0494	2306	-0.3504	2306	-0.0657
1477	-0.008	2307	-0.229	2307	-0.091	2307	-0.0092	2307	-0.2052	2307	-0.0373	2307	-0.0494	2307	-0.3499	2307	-0.0659
1478	-0.008	2309	-0.229	2309	-0.091	2309	-0.0092	2309	-0.2052	2309	-0.0378	2309	-0.0494	2309	-0.3501	2309	-0.066
1479	-0.008	2310	-0.229	2310	-0.091	2310	-0.009	2310	-0.2051	2310	-0.0377	2310	-0.0494	2310	-0.3495	2310	-0.0664
1480	-0.008	2312	-0.228	2312	-0.091	2312	-0.0091	2312	-0.2052	2312	-0.0378	2312	-0.0493	2312	-0.3504	2312	-0.0662
1481	-0.008	2314	-0.227	2314	-0.091	2314	-0.0094	2314	-0.2054	2314	-0.0382	2314	-0.0492	2314	-0.3508	2314	-0.0664
1482	-0.008	2315	-0.227	2315	-0.091	2315	-0.0093	2315	-0.2058	2315	-0.0382	2315	-0.0492	2315	-0.3503	2315	-0.0667
1483	-0.008	2317	-0.227	2317	-0.091	2317	-0.0091	2317	-0.2061	2317	-0.0381	2317	-0.0493	2317	-0.35	2317	-0.0674
1484	-0.008	2318	-0.227	2318	-0.091	2318	-0.0089	2318	-0.2062	2318	-0.038	2318	-0.0494	2318	-0.35	2318	-0.0675
1485	-0.008	2320	-0.227	2320	-0.091	2320	-0.0089	2320	-0.2062	2320	-0.0381	2320	-0.0495	2320	-0.3489	2320	-0.0676
1486	-0.008	2322	-0.227	2322	-0.091	2322	-0.0089	2322	-0.2062	2322	-0.0382	2322	-0.0495	2322	-0.3486	2322	-0.0669
1487	-0.008	2323	-0.227	2323	-0.091	2323	-0.0093	2323	-0.2061	2323	-0.0384	2323	-0.0496	2323	-0.3488	2323	-0.0663
1488	-0.008	2325	-0.227	2325	-0.091	2325	-0.0089	2325	-0.2061	2325	-0.0383	2325	-0.0495	2325	-0.3496	2325	-0.0661
1489	-0.008	2326	-0.227	2326	-0.091	2326	-0.0095	2326	-0.206	2326	-0.0385	2326	-0.0495	2326	-0.3499	2326	-0.0662
1490	-0.008	2328	-0.228	2328	-0.091	2328	-0.009	2328	-0.206	2328	-0.0385	2328	-0.0494	2328	-0.3508	2328	-0.066
1491	-0.008	2330	-0.228	2330	-0.091	2330	-0.0092	2330	-0.2059	2330	-0.0384	2330	-0.0495	2330	-0.3504	2330	-0.066
1492	-0.008	2331	-0.228	2331	-0.091	2331	-0.0095	2331	-0.2058	2331	-0.0385	2331	-0.0496	2331	-0.3503	2331	-0.0658
1493	-0.008	2333	-0.228	2333	-0.091	2333	-0.0093	2333	-0.2059	2333	-0.0385	2333	-0.0497	2333	-0.3504	2333	-0.0658
1494	-0.008	2334	-0.227	2334	-0.091	2334	-0.0093	2334	-0.2059	2334	-0.0385	2334	-0.0497	2334	-0.3515	2334	-0.0659
1495	-0.008	2336	-0.228	2336	-0.091	2336	-0.0097	2336	-0.2061	2336	-0.0387	2336	-0.0495	2336	-0.3513	2336	-0.066
1496	-0.008	2338	-0.227	2338	-0.091	2338	-0.0096	2338	-0.2063	2338	-0.0385	2338	-0.0494	2338	-0.3506	2338	-0.0661
1497	-0.008	2339	-0.228	2339	-0.091	2339	-0.0093	2339	-0.2063	2339	-0.0385	2339	-0.0496	2339	-0.3504	2339	-0.066
1498	-0.008	2341	-0.227	2341	-0.091	2341	-0.0095	2341	-0.2062	2341	-0.0384	2341	-0.0496	2341	-0.3503	2341	-0.066
1499	-0.008	2342	-0.228	2342	-0.091	2342	-0.0097	2342	-0.2063	2342	-0.0385	2342	-0.0496	2342	-0.3502	2342	-0.0662
1500	-0.008	2344	-0.228	2344	-0.091	2344	-0.0092	2344	-0.206	2344	-0.0383	2344	-0.0498	2344	-0.351	2344	-0.0662
1501	-0.008	2346	-0.229	2346	-0.091	2346	-0.0091	2346	-0.2061	2346	-0.0384	2346	-0.0497	2346	-0.3518	2346	-0.0662
1502	-0.008	2347	-0.229	2347	-0.091	2347	-0.0091	2347	-0.206	2347	-0.0384	2347	-0.0497	2347	-0.3518	2347	-0.0661
1503	-0.008	2349	-0.229	2349	-0.091	2349	-0.0087	2349	-0.2064	2349	-0.0385	2349	-0.0497	2349	-0.3532	2349	-0.0658
1504	-0.008	2350	-0.228	2350	-0.091	2350	-0.0089	2350	-0.207	2350	-0.0386	2350	-0.0495	2350	-0.3535	2350	-0.0659
1505	-0.008	2352	-0.228	2352	-0.091	2352	-0.0091	2352	-0.2075	2352	-0.0384	2352	-0.0495	2352	-0.3532	2352	-0.0661
1506	-0.008	2354	-0.228	2354	-0.092	2354	-0.0093	2354	-0.2075	2354	-0.0383	2354	-0.0497	2354	-0.3529	2354	-0.0663
1507	-0.008	2355	-0.227	2355	-0.092	2355	-0.0094	2355	-0.2073	2355	-0.0383	2355	-0.0497	2355	-0.3534	2355	-0.0663
1508	-0.008	2357	-0.228	2357	-0.092	2357	-0.0086	2357	-0.2067	2357	-0.0383	2357	-0.0496	2357	-0.3534	2357	-0.066
1509	-0.008	2358	-0.228	2358	-0.092	2358	-0.0087	2358	-0.2064	2358	-0.0384	2358	-0.0496	2358	-0.354	2358	-0.0656
1510	-0.008	2360	-0.229	2360	-0.092	2360	-0.0091	2360	-0.2065	2360	-0.0384	2360	-0.0494	2360	-0.354	2360	-0.0655
1511	-0.008	2362	-0.229	2362	-0.092	2362	-0.009	2362	-0.2064	2362	-0.0382	2362	-0.0494	2362	-0.3537	2362	-0.0655
1512	-0.008	2363	-0.229	2363	-0.092	2363	-0.0087	2363	-0.2066	2363	-0.0383	2363	-0.0494	2363	-0.3529	2363	-0.0656
1513	-0.008	2365	-0.228	2365	-0.092	2365	-0.0093	2365	-0.2068	2365	-0.0382	2365	-0.0495	2365	-0.3528	2365	-0.0657
1515	-0.008	2366	-0.228	2366	-0.092	2366	-0.0094	2366	-0.2067	2366	-0.0381	2366	-0.0497	2366	-0.352	2366	-0.0657
1516	-0.008	2368	-0.228	2368	-0.092	2368	-0.0087	2368	-0.2065	2368	-0.0381	2368	-0.0498	2368	-0.3514	2368	-0.0657
1517	-0.008	2370	-0.228	2370	-0.092	2370	-0.0086	2370	-0.2064	2370	-0.0379	2370	-0.0498	2370	-0.3514	2370	-0.0656
1518	-0.008	2371	-0.228	2371	-0.092	2371	-0.0086	2371	-0.2063	2371	-0.0382	2371	-0.0498	2371	-0.3516	2371	-0.0653
1519	-0.008	2373	-0.228	2373	-0.092	2373	-0.0087	2373	-0.2064	2373	-0.0382	2373	-0.0497	2373	-0.3516	2373	-0.0653
1520	-0.008	2374	-0.228	2374	-0.092	2374	-0.0089	2374	-0.2068	2374	-0.038	2374	-0.0497	2374	-0.3525	2374	-0.0654
1521	-0.008	2376	-0.228	2376	-0.092	2376	-0.0086	2376	-0.2071	2376	-0.0379	2376	-0.0496	2376	-0.3527	2376	-0.0657
1522	-0.008	2378	-0.228	2378	-0.092	2378	-0.0088	2378	-0.2074	2378	-0.0379	2378	-0.0495	2378	-0.353	2378	-0.0661
1523	-0.008	2379	-0.228	2379	-0.092	2379	-0.0093	2379	-0.2077	2379	-0.0383	2379	-0.0496	2379	-0.3533	2379	-0.0662
1524	-0.008	2381	-0.228	2381	-0.092	2381	-0.0094	2381	-0.2077	2381	-0.0383	2381	-0.0496	2381	-0.3527	2381	-0.0661
1525	-0.008	2382	-0.229	2382	-0.092	2382	-0.009	2382	-0.2074	2382	-0.038	2382	-0.0496	2382	-0.3522	2382	-0.066
1526	-0.008	2384	-0.229	2384	-0.092	2384	-0.0088	2384	-0.207	2384	-0.0378	2384	-0.0496	2384	-0.3516	2384	-0.0657
1527	-0.007	2386	-0.229	2386	-0.092	2386	-0.0089	2386	-0.2067	2386	-0.0379	2386	-0.0496	2386	-0.351	2386	-0.0657
1528	-0.007	2387	-0.229	2387	-0.092	2387	-0.0088	2387	-0.2066	2387	-0.0381	2387	-0.0496	2387	-0.3511	2387	-0.0658
1529	-0.007	2389	-0.229	2389	-0.092	2389	-0.0087	2389	-0.2067	2389	-0.0377	2389	-0.0497	2389	-0.3516	2389	-0.0657
1530	-0.007	2390	-0.229	2390	-0.092	2390	-0.009	2390	-0.2067	2390	-0.0376	2390	-0.0496	2390	-0.3521	2390	-0.0659
1531	-0.007	2392	-0.229	2392	-0.092	2392	-0.009	2392	-0.2068	2392	-0.038	2392	-0.0495	2392	-0.3527	2392	-0.0659
1532	-0.008	2394	-0.229	2394	-0.092	2394	-0.0087	2394	-0.2068	2394	-0.0378	2394	-0.0494	2394	-0.353	2394	-0.066
1533	-0.008	2395	-0.229	2395	-0.092	2395	-0.009	2395	-0.2069	2395	-0.0376	2395	-0.0494	2395	-0.3531	2395	-0.0661
1534	-0.008	2397	-0.229	2397	-0.092	2397	-0.0089	2397	-0.2071	2397	-0.0377	2397	-0.0495	2397	-0.3529	2397	-0.0661
1535	-0.008	2398	-0.229	2398	-0.092	2398	-0.0093	2398	-0.2071	2398	-0.0377	2398	-0.0495	2398	-0.3525	2398	-0.066
1536	-0.008	2400	-0.229	2400	-0.092	2400	-0.0092	2400	-0.2069	2400	-0.0374	2400	-0.0495	2400	-0.3528	2400	-0.0661
1537	-0.008	2402	-0.229	2402	-0.092	2402	-0.0092	2402	-0.2069	2402	-0.0373	2402	-0.0494	2402	-0.352	2402	-0.0662
1538	-0.008	2403	-0.229	2403	-0.092	2403	-0.0094	2403	-0.207	2403	-0.0373	2403	-0.0495	2403	-0.3524	2403	-0.0659
1539	-0.008	2405	-0.23	2405	-0.092	2405	-0.0089	2405	-0.2071	2405	-0.0374	2405	-0.0497	2405	-0.3525	2405	-0.0658
1540	-0.008	2406	-0.23	2406	-0.092	2406	-0.0089	2406	-0.2071	2406	-0.0373	2406	-0.0497	2406	-0.3524	2406	-0.0659
1541	-0.008	2408	-0.23	2408	-0.092	2408	-0.0092	2408	-0.2071	2408	-0.0372	2408	-0.0497	2408	-0.3519	2408	-0.0661
1542	-0.008	2410	-0.231	2410	-0.092	2410	-0.0092	2410	-0.207	2410	-0.0371	2410	-0.0499	2410	-0.3528	2410	-0.0663
1543	-0.008	2411	-0.231	2411	-0.092	2411	-0.0093	2411	-0.2074	2411	-0.037	2411	-0.05	2411	-0.3524	2411	-0.0666
1544	-0.008	2413	-0.23	2413	-0.092	2413	-0.0098	2413	-0.2079	2413	-0.037	2413	-0.05	2413	-0.3531	2413	-0.0665
1545	-0.008	2414	-0.231	2414	-0.092	2414	-0.0094	2414	-0.2083	2414	-0.0369	2414	-0.05	2414	-0.3532	2414	-0.0665
1546	-0.008	2416	-0.231	2416	-0.092	2416	-0.009	2416	-0.2084	2416	-0.0368	2416	-0.0499	2416	-0.3535	2416	-0.0665
1547	-0.008	2418	-0.231	2418	-0.092	2418	-0.0094	2418	-0.2083	2418	-0.037	2418	-0.0499	2418	-0.3526	2418	-0.0663
1548	-0.008	2419	-0.23	2419	-0.092	2419	-0.0096	2419	-0.2079	2419	-0.0368	2419	-0.05	2419	-0.3529	2419	-0.0662
1549	-0.008	2421	-0.23	2421	-0.092	2421	-0.0096	2421	-0.2079	2421	-0.037	2421	-0.0501	2421	-0.353	2421	-0.066
1550	-0.008	2422	-0.229	2422	-0.092	2422	-0.0099	2422	-0.2078	2422	-0.0367	2422	-0.0502	2422	-0.353	2422	-0.0658
1551	-0.008	2424	-0.23	2424	-0.092	2424	-0.0103	2424	-0.2077	2424	-0.0367	2424	-0.0501	2424	-0.3535	2424	-0.0659
1552	-0.008	2426	-0.23	2426	-0.092	2426	-0.0095	2426	-0.2076	2426	-0.0368	2426	-0.0498	2426	-0.3536	2426	-0.066
1553	-0.008	2427	-0.23	2427	-0.092	2427	-0.0092	2427	-0.2077	2427	-0.0368	2427	-0.0497	2427	-0.3533	2427	-0.0661
1554	-0.008	2429	-0.23	2429	-0.092	2429	-0.0089	2429	-0.2079	2429	-0.0365	2429	-0.0497	2429	-0.3531	2429	-0.0662
1555	-0.008	2430	-0.231	2430	-0.092	2430	-0.0092	2430	-0.2082	2430	-0.0364	2430	-0.0497	2430	-0.3532	2430	-0.0661
1556	-0.008	2432	-0.231	2432	-0.092	2432	-0.0095	2432	-0.2083	2432	-0.0367	2432	-0.0497	2432	-0.3527	2432	-0.0662
1558	-0.008	2434	-0.231	2434	-0.092	2434	-0.0094	2434	-0.2083	2434	-0.0364	2434	-0.0496	2434	-0.3524	2434	-0.066
1559	-0.008	2435	-0.231	2435	-0.092	2435	-0.0095	2435	-0.2082	2435	-0.0368	2435	-0.0495	2435	-0.3521	2435	-0.0664
1560	-0.008	2437	-0.231	2437	-0.092	2437	-0.0097	2437	-0.2081	2437	-0.0365	2437	-0.0495	2437	-0.3522	2437	-0.0664
1561	-0.008	2438	-0.231	2438	-0.092	2438	-0.0093	2438	-0.2079	2438	-0.0371	2438	-0.0497	2438	-0.3525	2438	-0.0665
1562	-0.008	2440	-0.231	2440	-0.092	2440	-0.0093	2440	-0.2078	2440	-0.037	2440	-0.0497	2440	-0.3528	2440	-0.0666
1563	-0.008	2442	-0.231	2442	-0.092	2442	-0.0092	2442	-0.2078	2442	-0.0368	2442	-0.0499	2442	-0.3541	2442	-0.0665
1564	-0.008	2443	-0.231	2443	-0.092	2443	-0.0092	2443	-0.208	2443	-0.037	2443	-0.0499	2443	-0.3543	2443	-0.0663
1565	-0.008	2445	-0.231	2445	-0.092	2445	-0.0091	2445	-0.2082	2445	-0.0375	2445	-0.0498	2445	-0.354	2445	-0.0664
1566	-0.008	2446	-0.231	2446	-0.093	2446	-0.0093	2446	-0.2083	2446	-0.0378	2446	-0.0499	2446	-0.3533	2446	-0.0663
1567	-0.008	2448	-0.23	2448	-0.092	2448	-0.0092	2448	-0.2081	2448	-0.0382	2448	-0.0498	2448	-0.3535	2448	-0.0664
1568	-0.008	2450	-0.23	2450	-0.092	2450	-0.0095	2450	-0.2078	2450	-0.0381	2450	-0.0497	2450	-0.353	2450	-0.0665
1569	-0.008	2451	-0.231	2451	-0.092	2451	-0.0092	2451	-0.2076	2451	-0.038	2451	-0.0497	2451	-0.3537	2451	-0.0664
1570	-0.008	2453	-0.231	2453	-0.092	2453	-0.0094	2453	-0.2076	2453	-0.0381	2453	-0.0496	2453	-0.3538	2453	-0.0662
1571	-0.008	2454	-0.231	2454	-0.092	2454	-0.0092	2454	-0.2078	2454	-0.0381	2454	-0.0496	2454	-0.3537	2454	-0.0661
1572	-0.008	2456	-0.231	2456	-0.092	2456	-0.009	2456	-0.2079	2456	-0.0381	2456	-0.0496	2456	-0.3535	2456	-0.0664
1573	-0.008	2458	-0.231	2458	-0.092	2458	-0.0093	2458	-0.2079	2458	-0.038	2458	-0.0498	2458	-0.3549	2458	-0.0667
1574	-0.008	2459	-0.232	2459	-0.092	2459	-0.0097	2459	-0.2077	2459	-0.0381	2459	-0.0498	2459	-0.3548	2459	-0.0669
1575	-0.008	2461	-0.232	2461	-0.092	2461	-0.0092	2461	-0.2075	2461	-0.0381	2461	-0.0498	2461	-0.3551	2461	-0.067
1576	-0.008	2462	-0.231	2462	-0.093	2462	-0.0092	2462	-0.2073	2462	-0.0381	2462	-0.0499	2462	-0.3551	2462	-0.0668
1577	-0.008	2464	-0.232	2464	-0.093	2464	-0.0094	2464	-0.2073	2464	-0.038	2464	-0.0499	2464	-0.3553	2464	-0.0667
1578	-0.008	2466	-0.231	2466	-0.093	2466	-0.0093	2466	-0.2073	2466	-0.038	2466	-0.0498	2466	-0.3557	2466	-0.0669
1579	-0.008	2467	-0.231	2467	-0.093	2467	-0.0093	2467	-0.2074	2467	-0.038	2467	-0.0497	2467	-0.357	2467	-0.0669
1580	-0.008	2469	-0.231	2469	-0.093	2469	-0.0095	2469	-0.2074	2469	-0.0383	2469	-0.0495	2469	-0.3572	2469	-0.0669
1581	-0.008	2470	-0.232	2470	-0.093	2470	-0.0099	2470	-0.2073	2470	-0.0382	2470	-0.0496	2470	-0.3572	2470	-0.0668
1582	-0.008	2472	-0.232	2472	-0.093	2472	-0.0094	2472	-0.2075	2472	-0.0382	2472	-0.0496	2472	-0.3564	2472	-0.0666
1583	-0.008	2474	-0.232	2474	-0.093	2474	-0.0093	2474	-0.2076	2474	-0.038	2474	-0.0497	2474	-0.3561	2474	-0.0664
1584	-0.008	2475	-0.232	2475	-0.093	2475	-0.0094	2475	-0.2079	2475	-0.0382	2475	-0.0498	2475	-0.3552	2475	-0.0663
1585	-0.008	2477	-0.231	2477	-0.093	2477	-0.0095	2477	-0.2082	2477	-0.0383	2477	-0.0498	2477	-0.3546	2477	-0.0662
1586	-0.008	2478	-0.232	2478	-0.093	2478	-0.0094	2478	-0.2086	2478	-0.0382	2478	-0.0498	2478	-0.3537	2478	-0.0665
1587	-0.008	2480	-0.232	2480	-0.093	2480	-0.0098	2480	-0.2086	2480	-0.0384	2480	-0.0499	2480	-0.3542	2480	-0.0667
1588	-0.008	2482	-0.233	2482	-0.093	2482	-0.0103	2482	-0.2087	2482	-0.0382	2482	-0.0498	2482	-0.3551	2482	-0.0668
1589	-0.008	2483	-0.233	2483	-0.093	2483	-0.0101	2483	-0.2085	2483	-0.0383	2483	-0.0498	2483	-0.3568	2483	-0.0669
1590	-0.008	2485	-0.232	2485	-0.093	2485	-0.0099	2485	-0.2083	2485	-0.0385	2485	-0.0498	2485	-0.3569	2485	-0.0669
1591	-0.008	2486	-0.232	2486	-0.092	2486	-0.0105	2486	-0.2082	2486	-0.0382	2486	-0.0497	2486	-0.3564	2486	-0.0668
1592	-0.008	2488	-0.232	2488	-0.093	2488	-0.0103	2488	-0.2082	2488	-0.0383	2488	-0.0497	2488	-0.3552	2488	-0.0669
1593	-0.008	2490	-0.232	2490	-0.093	2490	-0.0108	2490	-0.2081	2490	-0.0383	2490	-0.0497	2490	-0.3545	2490	-0.0664
1594	-0.008	2491	-0.232	2491	-0.093	2491	-0.0105	2491	-0.208	2491	-0.0384	2491	-0.0497	2491	-0.3547	2491	-0.0663
1595	-0.008	2493	-0.232	2493	-0.093	2493	-0.0105	2493	-0.2078	2493	-0.0384	2493	-0.0497	2493	-0.3557	2493	-0.0661
1596	-0.008	2494	-0.232	2494	-0.093	2494	-0.0105	2494	-0.2077	2494	-0.0384	2494	-0.0497	2494	-0.3561	2494	-0.066
1597	-0.008	2496	-0.232	2496	-0.093	2496	-0.0107	2496	-0.2074	2496	-0.0385	2496	-0.0497	2496	-0.3556	2496	-0.0661
1598	-0.008	2498	-0.232	2498	-0.093	2498	-0.0109	2498	-0.2076	2498	-0.0386	2498	-0.0496	2498	-0.3557	2498	-0.0661
1600	-0.008	2499	-0.232	2499	-0.093	2499	-0.0104	2499	-0.2079	2499	-0.039	2499	-0.0496	2499	-0.3551	2499	-0.066
1601	-0.008	2501	-0.232	2501	-0.093	2501	-0.0099	2501	-0.2084	2501	-0.0386	2501	-0.0498	2501	-0.3548	2501	-0.0661
1602	-0.008	2502	-0.232	2502	-0.093	2502	-0.0097	2502	-0.2086	2502	-0.0387	2502	-0.0497	2502	-0.3557	2502	-0.0661
1603	-0.008	2504	-0.232	2504	-0.093	2504	-0.0096	2504	-0.2088	2504	-0.039	2504	-0.0497	2504	-0.3562	2504	-0.0661
1604	-0.008	2506	-0.232	2506	-0.093	2506	-0.0096	2506	-0.2087	2506	-0.0388	2506	-0.0498	2506	-0.3561	2506	-0.0661
1605	-0.008	2507	-0.232	2507	-0.093	2507	-0.0095	2507	-0.2087	2507	-0.0386	2507	-0.0498	2507	-0.3569	2507	-0.0662
1606	-0.008	2509	-0.232	2509	-0.093	2509	-0.0095	2509	-0.2085	2509	-0.0389	2509	-0.0497	2509	-0.3569	2509	-0.0664
1607	-0.008	2510	-0.232	2510	-0.093	2510	-0.0097	2510	-0.2083	2510	-0.039	2510	-0.0499	2510	-0.3573	2510	-0.0664
1608	-0.008	2512	-0.233	2512	-0.093	2512	-0.0096	2512	-0.2079	2512	-0.039	2512	-0.0497	2512	-0.3572	2512	-0.0666
1609	-0.008	2514	-0.233	2514	-0.093	2514	-0.0096	2514	-0.2077	2514	-0.0389	2514	-0.0497	2514	-0.3569	2514	-0.0668
1610	-0.008	2515	-0.233	2515	-0.093	2515	-0.0095	2515	-0.2077	2515	-0.0389	2515	-0.0497	2515	-0.3561	2515	-0.0669
1611	-0.008	2517	-0.234	2517	-0.093	2517	-0.0101	2517	-0.2079	2517	-0.039	2517	-0.0497	2517	-0.3559	2517	-0.0672
1612	-0.008	2518	-0.233	2518	-0.093	2518	-0.01	2518	-0.2081	2518	-0.0389	2518	-0.0496	2518	-0.356	2518	-0.0672
1613	-0.008	2520	-0.233	2520	-0.093	2520	-0.0097	2520	-0.2082	2520	-0.039	2520	-0.0497	2520	-0.3571	2520	-0.0673
1614	-0.008	2522	-0.234	2522	-0.093	2522	-0.0096	2522	-0.2081	2522	-0.039	2522	-0.0496	2522	-0.3567	2522	-0.0677
1615	-0.008	2523	-0.233	2523	-0.093	2523	-0.0103	2523	-0.2081	2523	-0.0388	2523	-0.0496	2523	-0.3563	2523	-0.0677
1616	-0.008	2525	-0.233	2525	-0.093	2525	-0.0098	2525	-0.2081	2525	-0.0387	2525	-0.0496	2525	-0.3562	2525	-0.0676
1617	-0.008	2526	-0.233	2526	-0.093	2526	-0.0096	2526	-0.2079	2526	-0.0389	2526	-0.0496	2526	-0.3567	2526	-0.0671
1618	-0.008	2528	-0.233	2528	-0.093	2528	-0.01	2528	-0.2081	2528	-0.039	2528	-0.0496	2528	-0.3576	2528	-0.0666
1619	-0.008	2530	-0.233	2530	-0.094	2530	-0.01	2530	-0.2084	2530	-0.0389	2530	-0.0497	2530	-0.3586	2530	-0.0662
1620	-0.008	2531	-0.233	2531	-0.093	2531	-0.0096	2531	-0.2086	2531	-0.0388	2531	-0.0496	2531	-0.3584	2531	-0.0661
1621	-0.008	2533	-0.233	2533	-0.093	2533	-0.01	2533	-0.2088	2533	-0.0388	2533	-0.0496	2533	-0.3578	2533	-0.066
1622	-0.008	2534	-0.233	2534	-0.093	2534	-0.0098	2534	-0.2091	2534	-0.039	2534	-0.0496	2534	-0.358	2534	-0.0661
1623	-0.008	2536	-0.233	2536	-0.093	2536	-0.0097	2536	-0.2088	2536	-0.0392	2536	-0.0496	2536	-0.3582	2536	-0.0665
1624	-0.008	2538	-0.234	2538	-0.093	2538	-0.0099	2538	-0.2088	2538	-0.039	2538	-0.0496	2538	-0.3589	2538	-0.0668
1625	-0.008	2539	-0.234	2539	-0.094	2539	-0.0102	2539	-0.2087	2539	-0.0389	2539	-0.0498	2539	-0.3591	2539	-0.0669
1626	-0.008	2541	-0.234	2541	-0.094	2541	-0.0102	2541	-0.2087	2541	-0.0392	2541	-0.0498	2541	-0.3586	2541	-0.0669
1627	-0.008	2542	-0.234	2542	-0.094	2542	-0.01	2542	-0.2087	2542	-0.0392	2542	-0.0497	2542	-0.3573	2542	-0.0665
1628	-0.008	2544	-0.234	2544	-0.094	2544	-0.0101	2544	-0.2086	2544	-0.0393	2544	-0.0497	2544	-0.3569	2544	-0.0663
1629	-0.008	2546	-0.234	2546	-0.093	2546	-0.0108	2546	-0.2083	2546	-0.0392	2546	-0.0496	2546	-0.3565	2546	-0.0664
1630	-0.008	2547	-0.234	2547	-0.093	2547	-0.0115	2547	-0.208	2547	-0.0391	2547	-0.0496	2547	-0.3565	2547	-0.0664
1631	-0.008	2549	-0.234	2549	-0.094	2549	-0.0113	2549	-0.208	2549	-0.0393	2549	-0.0497	2549	-0.357	2549	-0.0667
1632	-0.008	2550	-0.234	2550	-0.094	2550	-0.011	2550	-0.208	2550	-0.0391	2550	-0.0499	2550	-0.3572	2550	-0.0668
1633	-0.008	2552	-0.234	2552	-0.094	2552	-0.0106	2552	-0.2081	2552	-0.0392	2552	-0.05	2552	-0.3571	2552	-0.067
1634	-0.008	2554	-0.234	2554	-0.093	2554	-0.0106	2554	-0.2082	2554	-0.0392	2554	-0.05	2554	-0.3573	2554	-0.067
1635	-0.008	2555	-0.234	2555	-0.093	2555	-0.0103	2555	-0.208	2555	-0.0392	2555	-0.05	2555	-0.3574	2555	-0.0669
1636	-0.008	2557	-0.234	2557	-0.093	2557	-0.0104	2557	-0.2082	2557	-0.0391	2557	-0.0499	2557	-0.3572	2557	-0.0666
1637	-0.008	2558	-0.234	2558	-0.093	2558	-0.0101	2558	-0.2089	2558	-0.0392	2558	-0.0498	2558	-0.3574	2558	-0.0666
1638	-0.008	2560	-0.234	2560	-0.094	2560	-0.01	2560	-0.2094	2560	-0.0391	2560	-0.0498	2560	-0.3584	2560	-0.0664
1639	-0.008	2562	-0.234	2562	-0.094	2562	-0.0101	2562	-0.2097	2562	-0.0392	2562	-0.0497	2562	-0.3587	2562	-0.0663
1640	-0.008	2563	-0.234	2563	-0.094	2563	-0.0099	2563	-0.2096	2563	-0.0392	2563	-0.0495	2563	-0.3582	2563	-0.0666
1641	-0.008	2565	-0.234	2565	-0.094	2565	-0.0096	2565	-0.209	2565	-0.0393	2565	-0.0496	2565	-0.3579	2565	-0.0667
1643	-0.008	2566	-0.234	2566	-0.094	2566	-0.0102	2566	-0.2089	2566	-0.0392	2566	-0.0496	2566	-0.3573	2566	-0.0666
1644	-0.008	2568	-0.234	2568	-0.094	2568	-0.0106	2568	-0.209	2568	-0.0392	2568	-0.0497	2568	-0.3565	2568	-0.0664
1645	-0.007	2570	-0.235	2570	-0.094	2570	-0.0107	2570	-0.209	2570	-0.0396	2570	-0.0498	2570	-0.3572	2570	-0.0661
1646	-0.007	2571	-0.235	2571	-0.094	2571	-0.0106	2571	-0.209	2571	-0.0396	2571	-0.0497	2571	-0.3574	2571	-0.0655
1647	-0.007	2573	-0.234	2573	-0.094	2573	-0.0103	2573	-0.209	2573	-0.0394	2573	-0.0496	2573	-0.3579	2573	-0.0656
1648	-0.007	2574	-0.235	2574	-0.094	2574	-0.0107	2574	-0.2089	2574	-0.0393	2574	-0.0495	2574	-0.3582	2574	-0.0657
1649	-0.007	2576	-0.235	2576	-0.094	2576	-0.0103	2576	-0.2089	2576	-0.0393	2576	-0.0495	2576	-0.3582	2576	-0.0657
1650	-0.007	2578	-0.235	2578	-0.094	2578	-0.0101	2578	-0.2092	2578	-0.0396	2578	-0.0494	2578	-0.358	2578	-0.066
1651	-0.007	2579	-0.235	2579	-0.094	2579	-0.01	2579	-0.2094	2579	-0.0391	2579	-0.0494	2579	-0.3577	2579	-0.0664
1652	-0.007	2581	-0.235	2581	-0.094	2581	-0.0099	2581	-0.2096	2581	-0.0395	2581	-0.0493	2581	-0.3577	2581	-0.0662
1653	-0.007	2582	-0.234	2582	-0.094	2582	-0.01	2582	-0.2096	2582	-0.0395	2582	-0.0494	2582	-0.3578	2582	-0.0665
1654	-0.007	2584	-0.235	2584	-0.094	2584	-0.0098	2584	-0.2096	2584	-0.0393	2584	-0.0494	2584	-0.3569	2584	-0.0667
1655	-0.007	2586	-0.235	2586	-0.094	2586	-0.0097	2586	-0.2094	2586	-0.0394	2586	-0.0495	2586	-0.3569	2586	-0.0667
1656	-0.007	2587	-0.234	2587	-0.094	2587	-0.0099	2587	-0.2091	2587	-0.0393	2587	-0.0496	2587	-0.3574	2587	-0.0669
1657	-0.007	2589	-0.235	2589	-0.094	2589	-0.0098	2589	-0.2088	2589	-0.0392	2589	-0.0498	2589	-0.3574	2589	-0.0666
1658	-0.007	2590	-0.235	2590	-0.094	2590	-0.0099	2590	-0.2085	2590	-0.0391	2590	-0.0499	2590	-0.3578	2590	-0.0666
1659	-0.007	2592	-0.235	2592	-0.094	2592	-0.0094	2592	-0.2084	2592	-0.0394	2592	-0.0498	2592	-0.358	2592	-0.0667
1660	-0.007	2594	-0.235	2594	-0.094	2594	-0.0097	2594	-0.2084	2594	-0.0394	2594	-0.0498	2594	-0.3575	2594	-0.0668
1661	-0.008	2595	-0.235	2595	-0.094	2595	-0.0098	2595	-0.2085	2595	-0.0394	2595	-0.0497	2595	-0.3581	2595	-0.0668
1662	-0.008	2597	-0.236	2597	-0.094	2597	-0.01	2597	-0.2085	2597	-0.0392	2597	-0.0497	2597	-0.358	2597	-0.067
1663	-0.008	2598	-0.237	2598	-0.094	2598	-0.0094	2598	-0.2084	2598	-0.0392	2598	-0.0498	2598	-0.3585	2598	-0.067
1664	-0.008	2600	-0.237	2600	-0.094	2600	-0.0098	2600	-0.2082	2600	-0.0395	2600	-0.0497	2600	-0.3592	2600	-0.0671
1665	-0.008	2602	-0.236	2602	-0.094	2602	-0.0104	2602	-0.2085	2602	-0.0398	2602	-0.0495	2602	-0.359	2602	-0.0672
1666	-0.008	2603	-0.236	2603	-0.094	2603	-0.0101	2603	-0.2088	2603	-0.0395	2603	-0.0494	2603	-0.3584	2603	-0.0672
1667	-0.008	2605	-0.234	2605	-0.094	2605	-0.0104	2605	-0.2094	2605	-0.0395	2605	-0.0495	2605	-0.358	2605	-0.067
1668	-0.008	2606	-0.236	2606	-0.094	2606	-0.0102	2606	-0.2099	2606	-0.0394	2606	-0.0496	2606	-0.3577	2606	-0.0669
1669	-0.008	2608	-0.237	2608	-0.094	2608	-0.0102	2608	-0.21	2608	-0.0392	2608	-0.0497	2608	-0.358	2608	-0.0669
1670	-0.008	2610	-0.238	2610	-0.094	2610	-0.01	2610	-0.2098	2610	-0.0393	2610	-0.0497	2610	-0.358	2610	-0.0669
1671	-0.008	2611	-0.238	2611	-0.094	2611	-0.01	2611	-0.2096	2611	-0.0393	2611	-0.0497	2611	-0.3577	2611	-0.0671
1672	-0.008	2613	-0.237	2613	-0.094	2613	-0.0103	2613	-0.2092	2613	-0.0392	2613	-0.0496	2613	-0.3577	2613	-0.067
1673	-0.008	2614	-0.236	2614	-0.094	2614	-0.0106	2614	-0.2089	2614	-0.039	2614	-0.0497	2614	-0.3569	2614	-0.0671
1674	-0.008	2616	-0.236	2616	-0.094	2616	-0.0099	2616	-0.2086	2616	-0.0392	2616	-0.0498	2616	-0.3571	2616	-0.0669
1675	-0.008	2618	-0.235	2618	-0.094	2618	-0.0101	2618	-0.2085	2618	-0.0392	2618	-0.0497	2618	-0.3575	2618	-0.0668
1676	-0.008	2619	-0.235	2619	-0.094	2619	-0.0108	2619	-0.2085	2619	-0.0389	2619	-0.0496	2619	-0.3576	2619	-0.0668
1677	-0.008	2621	-0.235	2621	-0.094	2621	-0.0108	2621	-0.2087	2621	-0.039	2621	-0.0496	2621	-0.3585	2621	-0.0667
1678	-0.008	2622	-0.236	2622	-0.094	2622	-0.0106	2622	-0.2089	2622	-0.0391	2622	-0.0495	2622	-0.3597	2622	-0.067
1679	-0.008	2624	-0.235	2624	-0.094	2624	-0.0105	2624	-0.2088	2624	-0.0389	2624	-0.0497	2624	-0.3601	2624	-0.0671
1680	-0.008	2626	-0.236	2626	-0.094	2626	-0.0102	2626	-0.2087	2626	-0.0388	2626	-0.0497	2626	-0.3595	2626	-0.0671
1681	-0.008	2627	-0.236	2627	-0.094	2627	-0.0106	2627	-0.2086	2627	-0.0389	2627	-0.0498	2627	-0.3599	2627	-0.067
1682	-0.008	2629	-0.236	2629	-0.094	2629	-0.0104	2629	-0.2085	2629	-0.0389	2629	-0.0498	2629	-0.3593	2629	-0.0669
1683	-0.008	2630	-0.236	2630	-0.094	2630	-0.0104	2630	-0.2086	2630	-0.0389	2630	-0.0498	2630	-0.3588	2630	-0.067
1685	-0.008	2632	-0.235	2632	-0.094	2632	-0.0105	2632	-0.2086	2632	-0.0386	2632	-0.0497	2632	-0.3596	2632	-0.067
1686	-0.008	2634	-0.235	2634	-0.094	2634	-0.0104	2634	-0.2085	2634	-0.039	2634	-0.0497	2634	-0.3602	2634	-0.067
1687	-0.008	2635	-0.236	2635	-0.094	2635	-0.0101	2635	-0.2083	2635	-0.0387	2635	-0.0498	2635	-0.3597	2635	-0.0669
1688	-0.008	2637	-0.237	2637	-0.094	2637	-0.0105	2637	-0.2086	2637	-0.0385	2637	-0.0499	2637	-0.3601	2637	-0.0666
1689	-0.008	2638	-0.237	2638	-0.095	2638	-0.0105	2638	-0.2091	2638	-0.0389	2638	-0.0501	2638	-0.3597	2638	-0.0665
1690	-0.008	2640	-0.238	2640	-0.095	2640	-0.0109	2640	-0.2096	2640	-0.0389	2640	-0.0501	2640	-0.3589	2640	-0.0665
1691	-0.008	2642	-0.237	2642	-0.094	2642	-0.0107	2642	-0.2099	2642	-0.0386	2642	-0.0498	2642	-0.3592	2642	-0.0664
1692	-0.008	2643	-0.236	2643	-0.094	2643	-0.0108	2643	-0.2099	2643	-0.0386	2643	-0.0497	2643	-0.3592	2643	-0.0663
1693	-0.008	2645	-0.236	2645	-0.094	2645	-0.0105	2645	-0.2097	2645	-0.0388	2645	-0.0496	2645	-0.3587	2645	-0.0663
1694	-0.008	2646	-0.236	2646	-0.094	2646	-0.0107	2646	-0.2096	2646	-0.0387	2646	-0.0496	2646	-0.3591	2646	-0.0662
1695	-0.008	2648	-0.237	2648	-0.094	2648	-0.0108	2648	-0.2095	2648	-0.039	2648	-0.0497	2648	-0.3588	2648	-0.0663
1696	-0.008	2650	-0.237	2650	-0.094	2650	-0.0112	2650	-0.2093	2650	-0.039	2650	-0.0497	2650	-0.3585	2650	-0.0664
1697	-0.008	2651	-0.238	2651	-0.094	2651	-0.0128	2651	-0.2091	2651	-0.0387	2651	-0.0497	2651	-0.3589	2651	-0.0664
1698	-0.008	2653	-0.237	2653	-0.094	2653	-0.0133	2653	-0.2092	2653	-0.0389	2653	-0.0497	2653	-0.359	2653	-0.0664
1699	-0.008	2654	-0.236	2654	-0.094	2654	-0.0138	2654	-0.2092	2654	-0.0386	2654	-0.0496	2654	-0.3589	2654	-0.0666
1700	-0.008	2656	-0.236	2656	-0.095	2656	-0.0142	2656	-0.2092	2656	-0.0386	2656	-0.0496	2656	-0.3594	2656	-0.0667
1701	-0.008	2658	-0.236	2658	-0.094	2658	-0.0145	2658	-0.2091	2658	-0.0387	2658	-0.0497	2658	-0.3584	2658	-0.0668
1702	-0.008	2659	-0.237	2659	-0.094	2659	-0.015	2659	-0.2088	2659	-0.0386	2659	-0.0497	2659	-0.3589	2659	-0.0669
1703	-0.008	2661	-0.237	2661	-0.095	2661	-0.015	2661	-0.2086	2661	-0.0386	2661	-0.0498	2661	-0.3593	2661	-0.0668
1704	-0.008	2662	-0.237	2662	-0.095	2662	-0.015	2662	-0.2084	2662	-0.0387	2662	-0.0498	2662	-0.3594	2662	-0.0665
1705	-0.008	2664	-0.237	2664	-0.095	2664	-0.0155	2664	-0.2085	2664	-0.0386	2664	-0.0497	2664	-0.36	2664	-0.0665
1706	-0.008	2666	-0.237	2666	-0.095	2666	-0.0153	2666	-0.209	2666	-0.0386	2666	-0.0499	2666	-0.3595	2666	-0.0667
1707	-0.008	2667	-0.237	2667	-0.094	2667	-0.0155	2667	-0.2097	2667	-0.0387	2667	-0.05	2667	-0.3591	2667	-0.0666
1708	-0.008	2669	-0.237	2669	-0.094	2669	-0.0153	2669	-0.2103	2669	-0.0385	2669	-0.05	2669	-0.3601	2669	-0.067
1709	-0.008	2670	-0.237	2670	-0.094	2670	-0.0153	2670	-0.2107	2670	-0.0387	2670	-0.0499	2670	-0.3601	2670	-0.0668
1710	-0.008	2672	-0.237	2672	-0.095	2672	-0.0151	2672	-0.2105	2672	-0.0385	2672	-0.0498	2672	-0.3604	2672	-0.0669
1711	-0.008	2674	-0.238	2674	-0.095	2674	-0.0153	2674	-0.21	2674	-0.0387	2674	-0.0497	2674	-0.3609	2674	-0.067
1712	-0.008	2675	-0.238	2675	-0.095	2675	-0.0153	2675	-0.2096	2675	-0.0388	2675	-0.0497	2675	-0.3595	2675	-0.0673
1713	-0.008	2677	-0.238	2677	-0.095	2677	-0.0153	2677	-0.2092	2677	-0.0386	2677	-0.0498	2677	-0.3592	2677	-0.0673
1714	-0.008	2678	-0.237	2678	-0.095	2678	-0.0154	2678	-0.2089	2678	-0.0385	2678	-0.0499	2678	-0.3594	2678	-0.0672
1715	-0.008	2680	-0.237	2680	-0.095	2680	-0.0155	2680	-0.2089	2680	-0.0387	2680	-0.0498	2680	-0.3587	2680	-0.0668
1716	-0.008	2682	-0.238	2682	-0.095	2682	-0.0157	2682	-0.2091	2682	-0.0387	2682	-0.0497	2682	-0.3592	2682	-0.0669
1717	-0.008	2683	-0.239	2683	-0.095	2683	-0.0159	2683	-0.2092	2683	-0.0385	2683	-0.0498	2683	-0.3599	2683	-0.0667
1718	-0.008	2685	-0.239	2685	-0.095	2685	-0.016	2685	-0.2093	2685	-0.0388	2685	-0.0499	2685	-0.3596	2685	-0.0667
1719	-0.008	2686	-0.238	2686	-0.095	2686	-0.0159	2686	-0.2094	2686	-0.0387	2686	-0.0499	2686	-0.3605	2686	-0.0667
1720	-0.008	2688	-0.237	2688	-0.095	2688	-0.0159	2688	-0.2092	2688	-0.0388	2688	-0.0499	2688	-0.3612	2688	-0.0664
1721	-0.008	2690	-0.237	2690	-0.095	2690	-0.016	2690	-0.2092	2690	-0.039	2690	-0.0498	2690	-0.3606	2690	-0.0663
1722	-0.008	2691	-0.237	2691	-0.095	2691	-0.0161	2691	-0.2092	2691	-0.0387	2691	-0.0497	2691	-0.3606	2691	-0.0667
1723	-0.008	2693	-0.238	2693	-0.095	2693	-0.0158	2693	-0.209	2693	-0.0389	2693	-0.0497	2693	-0.3605	2693	-0.0667
1724	-0.008	2694	-0.238	2694	-0.095	2694	-0.0156	2694	-0.209	2694	-0.039	2694	-0.0497	2694	-0.3602	2694	-0.067
1725	-0.008	2696	-0.238	2696	-0.095	2696	-0.0154	2696	-0.2092	2696	-0.0389	2696	-0.0498	2696	-0.3606	2696	-0.0672
1726	-0.008	2698	-0.238	2698	-0.095	2698	-0.0153	2698	-0.2093	2698	-0.0393	2698	-0.0499	2698	-0.3605	2698	-0.067
1728	-0.008	2699	-0.238	2699	-0.095	2699	-0.0154	2699	-0.2095	2699	-0.0393	2699	-0.0499	2699	-0.3604	2699	-0.0668
1729	-0.008	2701	-0.238	2701	-0.095	2701	-0.0154	2701	-0.2098	2701	-0.0394	2701	-0.0499	2701	-0.3604	2701	-0.0667
1730	-0.008	2702	-0.239	2702	-0.095	2702	-0.0153	2702	-0.2102	2702	-0.039	2702	-0.0498	2702	-0.3605	2702	-0.0665
1731	-0.008	2704	-0.239	2704	-0.095	2704	-0.015	2704	-0.2105	2704	-0.0392	2704	-0.0498	2704	-0.361	2704	-0.0666
1732	-0.008	2706	-0.239	2706	-0.095	2706	-0.0149	2706	-0.2107	2706	-0.0392	2706	-0.0498	2706	-0.3613	2706	-0.0668
1733	-0.008	2707	-0.238	2707	-0.095	2707	-0.0148	2707	-0.2102	2707	-0.039	2707	-0.0499	2707	-0.3609	2707	-0.067
1734	-0.008	2709	-0.238	2709	-0.095	2709	-0.0146	2709	-0.2098	2709	-0.0389	2709	-0.0498	2709	-0.3611	2709	-0.0672
1735	-0.008	2710	-0.238	2710	-0.095	2710	-0.0145	2710	-0.2097	2710	-0.039	2710	-0.0499	2710	-0.3606	2710	-0.0672
1736	-0.008	2712	-0.239	2712	-0.095	2712	-0.0141	2712	-0.2096	2712	-0.0391	2712	-0.05	2712	-0.361	2712	-0.0674
1737	-0.008	2714	-0.239	2714	-0.095	2714	-0.0138	2714	-0.2096	2714	-0.0392	2714	-0.05	2714	-0.3619	2714	-0.0673
1738	-0.008	2715	-0.239	2715	-0.095	2715	-0.0136	2715	-0.2096	2715	-0.0391	2715	-0.0501	2715	-0.3615	2715	-0.0674
1739	-0.008	2717	-0.24	2717	-0.095	2717	-0.0136	2717	-0.2095	2717	-0.0391	2717	-0.05	2717	-0.3615	2717	-0.0674
1740	-0.008	2718	-0.241	2718	-0.095	2718	-0.0133	2718	-0.2094	2718	-0.0389	2718	-0.0499	2718	-0.3614	2718	-0.0675
1741	-0.008	2720	-0.241	2720	-0.095	2720	-0.0132	2720	-0.2093	2720	-0.0387	2720	-0.0499	2720	-0.3613	2720	-0.0676
1742	-0.008	2722	-0.241	2722	-0.095	2722	-0.013	2722	-0.2092	2722	-0.0388	2722	-0.05	2722	-0.3614	2722	-0.0679
1743	-0.008	2723	-0.24	2723	-0.095	2723	-0.0127	2723	-0.2095	2723	-0.0391	2723	-0.05	2723	-0.3614	2723	-0.068
1744	-0.008	2725	-0.239	2725	-0.095	2725	-0.0123	2725	-0.2099	2725	-0.0387	2725	-0.05	2725	-0.3603	2725	-0.0685
1745	-0.008	2726	-0.238	2726	-0.095	2726	-0.0118	2726	-0.2105	2726	-0.0389	2726	-0.0499	2726	-0.3608	2726	-0.0687
1746	-0.008	2728	-0.238	2728	-0.095	2728	-0.0115	2728	-0.2108	2728	-0.039	2728	-0.0499	2728	-0.3618	2728	-0.0686
1747	-0.008	2730	-0.239	2730	-0.095	2730	-0.0115	2730	-0.2108	2730	-0.0387	2730	-0.0499	2730	-0.3624	2730	-0.0682
1748	-0.008	2731	-0.239	2731	-0.095	2731	-0.0109	2731	-0.2103	2731	-0.0386	2731	-0.0499	2731	-0.3628	2731	-0.0675
1749	-0.008	2733	-0.24	2733	-0.095	2733	-0.011	2733	-0.2101	2733	-0.0388	2733	-0.0498	2733	-0.3621	2733	-0.067
1750	-0.008	2734	-0.239	2734	-0.095	2734	-0.0107	2734	-0.2098	2734	-0.0389	2734	-0.0498	2734	-0.3614	2734	-0.0668
1751	-0.008	2736	-0.239	2736	-0.096	2736	-0.0102	2736	-0.2097	2736	-0.039	2736	-0.0498	2736	-0.3609	2736	-0.0666
1752	-0.008	2738	-0.239	2738	-0.096	2738	-0.0101	2738	-0.2095	2738	-0.0389	2738	-0.0499	2738	-0.3614	2738	-0.0665
1753	-0.008	2739	-0.24	2739	-0.095	2739	-0.0103	2739	-0.2094	2739	-0.0389	2739	-0.0499	2739	-0.3612	2739	-0.0664
1754	-0.008	2741	-0.24	2741	-0.095	2741	-0.0106	2741	-0.2093	2741	-0.0389	2741	-0.0499	2741	-0.362	2741	-0.0663
1755	-0.008	2742	-0.24	2742	-0.095	2742	-0.0103	2742	-0.2092	2742	-0.0392	2742	-0.0498	2742	-0.3624	2742	-0.0664
1756	-0.008	2744	-0.24	2744	-0.095	2744	-0.0103	2744	-0.2092	2744	-0.0391	2744	-0.05	2744	-0.363	2744	-0.0663
1757	-0.008	2746	-0.24	2746	-0.095	2746	-0.0099	2746	-0.2091	2746	-0.0395	2746	-0.05	2746	-0.3632	2746	-0.0664
1758	-0.008	2747	-0.24	2747	-0.095	2747	-0.0099	2747	-0.209	2747	-0.0395	2747	-0.0501	2747	-0.3633	2747	-0.0667
1759	-0.008	2749	-0.24	2749	-0.095	2749	-0.0099	2749	-0.2089	2749	-0.0397	2749	-0.05	2749	-0.3625	2749	-0.0669
1760	-0.008	2750	-0.24	2750	-0.096	2750	-0.0099	2750	-0.209	2750	-0.0396	2750	-0.0501	2750	-0.3628	2750	-0.0669
1761	-0.008	2752	-0.24	2752	-0.096	2752	-0.0103	2752	-0.2093	2752	-0.0395	2752	-0.0502	2752	-0.362	2752	-0.067
1762	-0.008	2754	-0.241	2754	-0.096	2754	-0.0103	2754	-0.2099	2754	-0.0395	2754	-0.0503	2754	-0.3617	2754	-0.0668
1763	-0.008	2755	-0.241	2755	-0.096	2755	-0.01	2755	-0.2103	2755	-0.0393	2755	-0.0502	2755	-0.3619	2755	-0.0667
1764	-0.008	2757	-0.241	2757	-0.096	2757	-0.0098	2757	-0.2107	2757	-0.0396	2757	-0.0501	2757	-0.3618	2757	-0.0669
1765	-0.008	2758	-0.24	2758	-0.095	2758	-0.01	2758	-0.2107	2758	-0.0397	2758	-0.0499	2758	-0.3621	2758	-0.0672
1766	-0.008	2760	-0.239	2760	-0.095	2760	-0.0098	2760	-0.2105	2760	-0.0394	2760	-0.0497	2760	-0.3631	2760	-0.067
1767	-0.008	2762	-0.24	2762	-0.095	2762	-0.0101	2762	-0.2103	2762	-0.0397	2762	-0.0498	2762	-0.3631	2762	-0.0669
1768	-0.008	2763	-0.241	2763	-0.095	2763	-0.0101	2763	-0.2101	2763	-0.0397	2763	-0.0499	2763	-0.3634	2763	-0.0668
1769	-0.008	2765	-0.241	2765	-0.095	2765	-0.0103	2765	-0.2099	2765	-0.0396	2765	-0.05	2765	-0.3635	2765	-0.0667
1771	-0.008	2766	-0.241	2766	-0.095	2766	-0.0103	2766	-0.2097	2766	-0.0395	2766	-0.05	2766	-0.3633	2766	-0.0669
1772	-0.008	2768	-0.241	2768	-0.095	2768	-0.0104	2768	-0.2095	2768	-0.0395	2768	-0.05	2768	-0.3631	2768	-0.0669
1773	-0.008	2770	-0.239	2770	-0.095	2770	-0.01	2770	-0.2095	2770	-0.0393	2770	-0.0499	2770	-0.3626	2770	-0.0667
1774	-0.008	2771	-0.24	2771	-0.095	2771	-0.0098	2771	-0.2095	2771	-0.0396	2771	-0.0499	2771	-0.3619	2771	-0.0666
1775	-0.007	2773	-0.24	2773	-0.095	2773	-0.01	2773	-0.2093	2773	-0.0394	2773	-0.05	2773	-0.3617	2773	-0.0664
1776	-0.007	2774	-0.24	2774	-0.095	2774	-0.0104	2774	-0.209	2774	-0.0393	2774	-0.0499	2774	-0.3622	2774	-0.0666
1777	-0.007	2776	-0.24	2776	-0.096	2776	-0.0103	2776	-0.2089	2776	-0.0394	2776	-0.05	2776	-0.3625	2776	-0.0668
1778	-0.007	2778	-0.24	2778	-0.096	2778	-0.0099	2778	-0.2088	2778	-0.0394	2778	-0.05	2778	-0.3627	2778	-0.067
1779	-0.007	2779	-0.24	2779	-0.096	2779	-0.0103	2779	-0.2092	2779	-0.0393	2779	-0.05	2779	-0.3626	2779	-0.0672
1780	-0.007	2781	-0.24	2781	-0.096	2781	-0.0104	2781	-0.2099	2781	-0.0392	2781	-0.05	2781	-0.3626	2781	-0.0673
1781	-0.007	2782	-0.241	2782	-0.096	2782	-0.01	2782	-0.2105	2782	-0.0393	2782	-0.0501	2782	-0.3625	2782	-0.067
1782	-0.007	2784	-0.241	2784	-0.096	2784	-0.0099	2784	-0.2108	2784	-0.0393	2784	-0.05	2784	-0.3629	2784	-0.067
1783	-0.007	2786	-0.241	2786	-0.096	2786	-0.0104	2786	-0.2109	2786	-0.0392	2786	-0.0501	2786	-0.3624	2786	-0.0668
1784	-0.007	2787	-0.241	2787	-0.096	2787	-0.0104	2787	-0.2104	2787	-0.0391	2787	-0.05	2787	-0.3631	2787	-0.0669
1785	-0.007	2789	-0.241	2789	-0.096	2789	-0.0106	2789	-0.2101	2789	-0.0389	2789	-0.0499	2789	-0.3637	2789	-0.067
1786	-0.007	2790	-0.241	2790	-0.096	2790	-0.01	2790	-0.2099	2790	-0.0389	2790	-0.0498	2790	-0.3642	2790	-0.0672
1787	-0.007	2792	-0.24	2792	-0.096	2792	-0.0103	2792	-0.2099	2792	-0.0393	2792	-0.0499	2792	-0.364	2792	-0.0671
1788	-0.007	2794	-0.24	2794	-0.096	2794	-0.0101	2794	-0.21	2794	-0.0394	2794	-0.0498	2794	-0.3636	2794	-0.0673
1789	-0.007	2795	-0.241	2795	-0.096	2795	-0.0102	2795	-0.2101	2795	-0.0389	2795	-0.0499	2795	-0.3629	2795	-0.0671
1790	-0.007	2797	-0.24	2797	-0.096	2797	-0.0103	2797	-0.21	2797	-0.039	2797	-0.0499	2797	-0.3629	2797	-0.0668
1791	-0.007	2798	-0.241	2798	-0.096	2798	-0.0109	2798	-0.21	2798	-0.0387	2798	-0.0498	2798	-0.3621	2798	-0.0666
1792	-0.007	2800	-0.242	2800	-0.096	2800	-0.0103	2800	-0.2101	2800	-0.0386	2800	-0.0497	2800	-0.3622	2800	-0.0666
1793	-0.007	2802	-0.242	2802	-0.096	2802	-0.0103	2802	-0.2102	2802	-0.0386	2802	-0.0499	2802	-0.3624	2802	-0.0667
1794	-0.007	2803	-0.242	2803	-0.096	2803	-0.0104	2803	-0.2103	2803	-0.0385	2803	-0.0501	2803	-0.363	2803	-0.0668
1795	-0.007	2805	-0.242	2805	-0.096	2805	-0.0101	2805	-0.2101	2805	-0.0386	2805	-0.0501	2805	-0.3639	2805	-0.0667
1796	-0.007	2806	-0.241	2806	-0.096	2806	-0.0101	2806	-0.2099	2806	-0.0384	2806	-0.0501	2806	-0.3639	2806	-0.0667
1797	-0.007	2808	-0.242	2808	-0.096	2808	-0.0104	2808	-0.2101	2808	-0.0385	2808	-0.0501	2808	-0.3638	2808	-0.0665
1798	-0.007	2810	-0.242	2810	-0.096	2810	-0.0107	2810	-0.2107	2810	-0.0385	2810	-0.05	2810	-0.3643	2810	-0.0667
1799	-0.007	2811	-0.243	2811	-0.096	2811	-0.0109	2811	-0.2109	2811	-0.0385	2811	-0.0499	2811	-0.3645	2811	-0.0672
1800	-0.008	2813	-0.243	2813	-0.096	2813	-0.0103	2813	-0.2111	2813	-0.0381	2813	-0.0499	2813	-0.3648	2813	-0.0675
1801	-0.008	2814	-0.242	2814	-0.096	2814	-0.0101	2814	-0.2107	2814	-0.038	2814	-0.05	2814	-0.3652	2814	-0.0673
1802	-0.008	2816	-0.242	2816	-0.096	2816	-0.0104	2816	-0.2104	2816	-0.0383	2816	-0.0499	2816	-0.3645	2816	-0.0674
1803	-0.008	2818	-0.241	2818	-0.096	2818	-0.0103	2818	-0.2104	2818	-0.0383	2818	-0.0499	2818	-0.365	2818	-0.0672
1804	-0.008	2819	-0.241	2819	-0.096	2819	-0.0101	2819	-0.2105	2819	-0.038	2819	-0.0498	2819	-0.3651	2819	-0.0668
1805	-0.008	2821	-0.241	2821	-0.096	2821	-0.0106	2821	-0.2108	2821	-0.0382	2821	-0.0497	2821	-0.3651	2821	-0.0671
1806	-0.008	2822	-0.242	2822	-0.096	2822	-0.0104	2822	-0.2111	2822	-0.0382	2822	-0.0497	2822	-0.3654	2822	-0.0673
1807	-0.008	2824	-0.242	2824	-0.096	2824	-0.01	2824	-0.2113	2824	-0.0383	2824	-0.0498	2824	-0.3654	2824	-0.0674
1808	-0.008	2826	-0.242	2826	-0.096	2826	-0.01	2826	-0.2112	2826	-0.0379	2826	-0.0499	2826	-0.3648	2826	-0.0676
1809	-0.008	2827	-0.242	2827	-0.096	2827	-0.0102	2827	-0.2112	2827	-0.038	2827	-0.0502	2827	-0.3644	2827	-0.0677
1810	-0.007	2829	-0.242	2829	-0.096	2829	-0.0108	2829	-0.211	2829	-0.0381	2829	-0.0503	2829	-0.3638	2829	-0.0673
1811	-0.008	2830	-0.242	2830	-0.096	2830	-0.0111	2830	-0.2108	2830	-0.038	2830	-0.0503	2830	-0.3635	2830	-0.0671
1813	-0.008	2832	-0.241	2832	-0.096	2832	-0.0118	2832	-0.2107	2832	-0.0379	2832	-0.0502	2832	-0.3645	2832	-0.0668
1814	-0.008	2834	-0.241	2834	-0.096	2834	-0.0116	2834	-0.2104	2834	-0.0379	2834	-0.05	2834	-0.3649	2834	-0.0667
1815	-0.008	2835	-0.241	2835	-0.096	2835	-0.0116	2835	-0.2103	2835	-0.0377	2835	-0.0499	2835	-0.3649	2835	-0.0668
1816	-0.008	2837	-0.242	2837	-0.096	2837	-0.0119	2837	-0.2103	2837	-0.0379	2837	-0.0501	2837	-0.3643	2837	-0.0674
1817	-0.008	2838	-0.243	2838	-0.096	2838	-0.0119	2838	-0.2102	2838	-0.0381	2838	-0.0502	2838	-0.3639	2838	-0.0677
1818	-0.008	2840	-0.242	2840	-0.096	2840	-0.0119	2840	-0.2102	2840	-0.038	2840	-0.0502	2840	-0.3648	2840	-0.0679
1819	-0.008	2842	-0.241	2842	-0.096	2842	-0.0127	2842	-0.2104	2842	-0.0379	2842	-0.0504	2842	-0.3656	2842	-0.0679
1820	-0.008	2843	-0.241	2843	-0.096	2843	-0.0125	2843	-0.2104	2843	-0.038	2843	-0.0506	2843	-0.3656	2843	-0.0677
1821	-0.007	2845	-0.241	2845	-0.096	2845	-0.0122	2845	-0.2107	2845	-0.0379	2845	-0.0507	2845	-0.3647	2845	-0.0678
1822	-0.007	2846	-0.242	2846	-0.096	2846	-0.0121	2846	-0.2104	2846	-0.0384	2846	-0.0505	2846	-0.3638	2846	-0.0678
1823	-0.007	2848	-0.242	2848	-0.096	2848	-0.012	2848	-0.2102	2848	-0.0387	2848	-0.0504	2848	-0.3635	2848	-0.0678
1824	-0.007	2850	-0.242	2850	-0.097	2850	-0.0118	2850	-0.2099	2850	-0.0383	2850	-0.0502	2850	-0.364	2850	-0.0677
1825	-0.007	2851	-0.241	2851	-0.097	2851	-0.012	2851	-0.2097	2851	-0.0383	2851	-0.05	2851	-0.3644	2851	-0.0678
1826	-0.007	2853	-0.241	2853	-0.096	2853	-0.0121	2853	-0.2093	2853	-0.0382	2853	-0.05	2853	-0.3649	2853	-0.0679
1827	-0.007	2854	-0.241	2854	-0.096	2854	-0.0119	2854	-0.209	2854	-0.0385	2854	-0.05	2854	-0.3653	2854	-0.0682
1828	-0.007	2856	-0.241	2856	-0.096	2856	-0.0118	2856	-0.2087	2856	-0.0381	2856	-0.05	2856	-0.3657	2856	-0.0686
1829	-0.007	2858	-0.242	2858	-0.096	2858	-0.0118	2858	-0.2087	2858	-0.0381	2858	-0.0499	2858	-0.3652	2858	-0.0685
1830	-0.007	2859	-0.242	2859	-0.097	2859	-0.0112	2859	-0.2089	2859	-0.0381	2859	-0.0499	2859	-0.3654	2859	-0.0678
1831	-0.007	2861	-0.241	2861	-0.097	2861	-0.0114	2861	-0.2091	2861	-0.0381	2861	-0.0499	2861	-0.3655	2861	-0.0673
1832	-0.007	2862	-0.242	2862	-0.097	2862	-0.0108	2862	-0.2092	2862	-0.0381	2862	-0.05	2862	-0.3656	2862	-0.067
1833	-0.007	2864	-0.242	2864	-0.097	2864	-0.0106	2864	-0.2094	2864	-0.038	2864	-0.0502	2864	-0.3654	2864	-0.0667
1834	-0.007	2866	-0.243	2866	-0.096	2866	-0.0103	2866	-0.2095	2866	-0.0381	2866	-0.0503	2866	-0.365	2866	-0.0669
1835	-0.007	2867	-0.243	2867	-0.096	2867	-0.0101	2867	-0.2093	2867	-0.038	2867	-0.0503	2867	-0.3645	2867	-0.067
1836	-0.007	2869	-0.243	2869	-0.097	2869	-0.0101	2869	-0.2092	2869	-0.0379	2869	-0.0502	2869	-0.3649	2869	-0.0669
1837	-0.007	2870	-0.242	2870	-0.097	2870	-0.0102	2870	-0.2089	2870	-0.0379	2870	-0.0502	2870	-0.3651	2870	-0.0668
1838	-0.007	2872	-0.242	2872	-0.097	2872	-0.0097	2872	-0.2091	2872	-0.0378	2872	-0.0501	2872	-0.365	2872	-0.0669
1839	-0.007	2874	-0.243	2874	-0.097	2874	-0.0099	2874	-0.2097	2874	-0.0381	2874	-0.0502	2874	-0.3651	2874	-0.0671
1840	-0.007	2875	-0.243	2875	-0.096	2875	-0.0099	2875	-0.2105	2875	-0.0381	2875	-0.0502	2875	-0.3648	2875	-0.0674
1841	-0.007	2877	-0.242	2877	-0.097	2877	-0.0098	2877	-0.211	2877	-0.0381	2877	-0.0502	2877	-0.3652	2877	-0.0676
1842	-0.008	2878	-0.242	2878	-0.097	2878	-0.0101	2878	-0.2111	2878	-0.0381	2878	-0.0502	2878	-0.3651	2878	-0.0676
1843	-0.008	2880	-0.242	2880	-0.097	2880	-0.0101	2880	-0.2107	2880	-0.038	2880	-0.0503	2880	-0.3659	2880	-0.0672
1844	-0.008	2882	-0.242	2882	-0.097	2882	-0.0103	2882	-0.2104	2882	-0.0378	2882	-0.0503	2882	-0.3659	2882	-0.067
1845	-0.008	2883	-0.243	2883	-0.097	2883	-0.0095	2883	-0.21	2883	-0.038	2883	-0.0502	2883	-0.366	2883	-0.0672
1846	-0.008	2885	-0.243	2885	-0.096	2885	-0.0094	2885	-0.2096	2885	-0.038	2885	-0.0502	2885	-0.366	2885	-0.0674
1847	-0.008	2886	-0.242	2886	-0.096	2886	-0.0095	2886	-0.2096	2886	-0.0377	2886	-0.0501	2886	-0.3664	2886	-0.0676
1848	-0.008	2888	-0.243	2888	-0.097	2888	-0.0096	2888	-0.2096	2888	-0.0379	2888	-0.0502	2888	-0.3659	2888	-0.0674
1849	-0.008	2890	-0.243	2890	-0.097	2890	-0.0097	2890	-0.2097	2890	-0.0381	2890	-0.0502	2890	-0.3668	2890	-0.0674
1850	-0.008	2891	-0.243	2891	-0.097	2891	-0.0095	2891	-0.2097	2891	-0.0377	2891	-0.0502	2891	-0.367	2891	-0.0674
1851	-0.008	2893	-0.244	2893	-0.097	2893	-0.0098	2893	-0.2096	2893	-0.0377	2893	-0.0502	2893	-0.3665	2893	-0.0673
1852	-0.008	2894	-0.244	2894	-0.097	2894	-0.0098	2894	-0.2093	2894	-0.038	2894	-0.0501	2894	-0.3665	2894	-0.0674
1853	-0.008	2896	-0.244	2896	-0.097	2896	-0.0097	2896	-0.2093	2896	-0.0379	2896	-0.05	2896	-0.367	2896	-0.0675
1854	-0.008	2898	-0.243	2898	-0.097	2898	-0.0102	2898	-0.2094	2898	-0.0378	2898	-0.0499	2898	-0.3667	2898	-0.0674
1856	-0.008	2899	-0.243	2899	-0.097	2899	-0.0094	2899	-0.2098	2899	-0.0379	2899	-0.0499	2899	-0.3662	2899	-0.0674
1857	-0.008	2901	-0.243	2901	-0.097	2901	-0.0096	2901	-0.2101	2901	-0.0377	2901	-0.0499	2901	-0.3661	2901	-0.0671
1858	-0.008	2902	-0.243	2902	-0.097	2902	-0.0097	2902	-0.2105	2902	-0.0379	2902	-0.0501	2902	-0.3657	2902	-0.067
1859	-0.008	2904	-0.243	2904	-0.097	2904	-0.0098	2904	-0.2108	2904	-0.0378	2904	-0.0501	2904	-0.3657	2904	-0.0672
1860	-0.008	2906	-0.243	2906	-0.097	2906	-0.0102	2906	-0.2107	2906	-0.0381	2906	-0.0501	2906	-0.3662	2906	-0.0676
1861	-0.008	2907	-0.243	2907	-0.097	2907	-0.0104	2907	-0.2106	2907	-0.0378	2907	-0.05	2907	-0.3667	2907	-0.0677
1862	-0.008	2909	-0.242	2909	-0.097	2909	-0.0102	2909	-0.2107	2909	-0.0378	2909	-0.0498	2909	-0.3665	2909	-0.0678
1863	-0.008	2910	-0.243	2910	-0.097	2910	-0.0098	2910	-0.2106	2910	-0.038	2910	-0.0498	2910	-0.3667	2910	-0.0676
1864	-0.008	2912	-0.244	2912	-0.097	2912	-0.0098	2912	-0.2106	2912	-0.0381	2912	-0.05	2912	-0.367	2912	-0.0671
1865	-0.008	2914	-0.245	2914	-0.097	2914	-0.0098	2914	-0.2106	2914	-0.0381	2914	-0.0502	2914	-0.3673	2914	-0.0668
1866	-0.008	2915	-0.245	2915	-0.097	2915	-0.0096	2915	-0.2105	2915	-0.0379	2915	-0.0503	2915	-0.3671	2915	-0.0666
1867	-0.008	2917	-0.244	2917	-0.097	2917	-0.0097	2917	-0.2105	2917	-0.038	2917	-0.0503	2917	-0.3667	2917	-0.0666
1868	-0.008	2918	-0.243	2918	-0.097	2918	-0.0097	2918	-0.2105	2918	-0.0378	2918	-0.0501	2918	-0.3671	2918	-0.0666
1869	-0.008	2920	-0.243	2920	-0.097	2920	-0.0096	2920	-0.2105	2920	-0.0379	2920	-0.0499	2920	-0.3665	2920	-0.0668
1870	-0.008	2922	-0.243	2922	-0.097	2922	-0.0096	2922	-0.2103	2922	-0.0378	2922	-0.0498	2922	-0.367	2922	-0.0668
1871	-0.008	2923	-0.244	2923	-0.097	2923	-0.01	2923	-0.2102	2923	-0.0379	2923	-0.0499	2923	-0.3671	2923	-0.0668
1872	-0.008	2925	-0.245	2925	-0.097	2925	-0.0098	2925	-0.2103	2925	-0.0378	2925	-0.0501	2925	-0.3669	2925	-0.0669
1873	-0.008	2926	-0.244	2926	-0.097	2926	-0.0099	2926	-0.2106	2926	-0.0378	2926	-0.0503	2926	-0.3665	2926	-0.0668
1874	-0.008	2928	-0.245	2928	-0.097	2928	-0.0098	2928	-0.2109	2928	-0.038	2928	-0.0502	2928	-0.3669	2928	-0.0667
1875	-0.008	2930	-0.244	2930	-0.097	2930	-0.0098	2930	-0.211	2930	-0.0378	2930	-0.0503	2930	-0.3669	2930	-0.0667
1876	-0.008	2931	-0.244	2931	-0.097	2931	-0.0105	2931	-0.2109	2931	-0.0379	2931	-0.0502	2931	-0.3673	2931	-0.067
1877	-0.008	2933	-0.244	2933	-0.097	2933	-0.0102	2933	-0.2106	2933	-0.038	2933	-0.0503	2933	-0.3673	2933	-0.067
1878	-0.008	2934	-0.243	2934	-0.097	2934	-0.0103	2934	-0.2105	2934	-0.038	2934	-0.0503	2934	-0.3675	2934	-0.0672
1879	-0.008	2936	-0.243	2936	-0.097	2936	-0.0103	2936	-0.2103	2936	-0.0378	2936	-0.0501	2936	-0.3667	2936	-0.0672
1880	-0.008	2938	-0.244	2938	-0.098	2938	-0.0095	2938	-0.21	2938	-0.0378	2938	-0.0499	2938	-0.366	2938	-0.0672
1881	-0.008	2939	-0.244	2939	-0.097	2939	-0.0093	2939	-0.2098	2939	-0.0376	2939	-0.0498	2939	-0.3666	2939	-0.0672
1882	-0.008	2941	-0.244	2941	-0.097	2941	-0.0091	2941	-0.2096	2941	-0.0382	2941	-0.0498	2941	-0.3673	2941	-0.0674
1883	-0.008	2942	-0.244	2942	-0.097	2942	-0.0091	2942	-0.2096	2942	-0.0378	2942	-0.0499	2942	-0.3682	2942	-0.0677
1884	-0.008	2944	-0.244	2944	-0.097	2944	-0.0092	2944	-0.2097	2944	-0.0378	2944	-0.0498	2944	-0.3683	2944	-0.0679
1885	-0.008	2946	-0.244	2946	-0.097	2946	-0.0095	2946	-0.2099	2946	-0.0379	2946	-0.0498	2946	-0.3675	2946	-0.068
1886	-0.008	2947	-0.244	2947	-0.097	2947	-0.0093	2947	-0.2101	2947	-0.0377	2947	-0.0498	2947	-0.3665	2947	-0.0679
1887	-0.008	2949	-0.244	2949	-0.097	2949	-0.0094	2949	-0.2102	2949	-0.0378	2949	-0.0496	2949	-0.3667	2949	-0.0678
1888	-0.008	2950	-0.244	2950	-0.097	2950	-0.0093	2950	-0.2101	2950	-0.0379	2950	-0.05	2950	-0.3674	2950	-0.0675
1889	-0.008	2952	-0.244	2952	-0.097	2952	-0.0094	2952	-0.2099	2952	-0.0379	2952	-0.0502	2952	-0.3679	2952	-0.0675
1890	-0.008	2954	-0.244	2954	-0.098	2954	-0.0094	2954	-0.2099	2954	-0.0378	2954	-0.0502	2954	-0.3681	2954	-0.0674
1891	-0.008	2955	-0.244	2955	-0.097	2955	-0.0097	2955	-0.2103	2955	-0.0378	2955	-0.0501	2955	-0.3679	2955	-0.0671
1892	-0.008	2957	-0.244	2957	-0.097	2957	-0.0099	2957	-0.2109	2957	-0.0382	2957	-0.0499	2957	-0.3677	2957	-0.067
1893	-0.008	2958	-0.244	2958	-0.097	2958	-0.0097	2958	-0.2111	2958	-0.0379	2958	-0.0496	2958	-0.3677	2958	-0.0671
1894	-0.008	2960	-0.244	2960	-0.097	2960	-0.0093	2960	-0.2111	2960	-0.0379	2960	-0.0498	2960	-0.3679	2960	-0.0672
1895	-0.008	2962	-0.244	2962	-0.097	2962	-0.0098	2962	-0.2108	2962	-0.0382	2962	-0.0498	2962	-0.3674	2962	-0.0673
1896	-0.008	2963	-0.245	2963	-0.097	2963	-0.0101	2963	-0.2106	2963	-0.0381	2963	-0.05	2963	-0.3673	2963	-0.0673
1898	-0.008	2965	-0.246	2965	-0.098	2965	-0.0098	2965	-0.2104	2965	-0.038	2965	-0.0501	2965	-0.3671	2965	-0.067
1899	-0.008	2966	-0.246	2966	-0.098	2966	-0.0095	2966	-0.2101	2966	-0.0379	2966	-0.05	2966	-0.3672	2966	-0.067
1900	-0.008	2968	-0.246	2968	-0.098	2968	-0.0096	2968	-0.2098	2968	-0.0381	2968	-0.05	2968	-0.3675	2968	-0.0671
1901	-0.008	2970	-0.246	2970	-0.098	2970	-0.0101	2970	-0.2097	2970	-0.0378	2970	-0.05	2970	-0.3678	2970	-0.0671
1902	-0.008	2971	-0.244	2971	-0.098	2971	-0.0095	2971	-0.2098	2971	-0.0379	2971	-0.0499	2971	-0.3679	2971	-0.0671
1903	-0.008	2973	-0.245	2973	-0.098	2973	-0.0097	2973	-0.2101	2973	-0.0379	2973	-0.05	2973	-0.3685	2973	-0.0671
1904	-0.008	2974	-0.245	2974	-0.098	2974	-0.0094	2974	-0.2106	2974	-0.0378	2974	-0.0503	2974	-0.369	2974	-0.0668
1905	-0.008	2976	-0.245	2976	-0.098	2976	-0.0095	2976	-0.2111	2976	-0.0378	2976	-0.0502	2976	-0.3688	2976	-0.0666
1906	-0.008	2978	-0.245	2978	-0.098	2978	-0.0097	2978	-0.2114	2978	-0.038	2978	-0.0502	2978	-0.3683	2978	-0.0666
1907	-0.008	2979	-0.245	2979	-0.098	2979	-0.0096	2979	-0.2114	2979	-0.0381	2979	-0.0502	2979	-0.3682	2979	-0.0664
1908	-0.008	2981	-0.245	2981	-0.098	2981	-0.0102	2981	-0.2112	2981	-0.0378	2981	-0.0499	2981	-0.3683	2981	-0.0665
1909	-0.008	2982	-0.245	2982	-0.098	2982	-0.01	2982	-0.211	2982	-0.0381	2982	-0.05	2982	-0.3686	2982	-0.0668
1910	-0.008	2984	-0.245	2984	-0.097	2984	-0.0097	2984	-0.2109	2984	-0.0377	2984	-0.0501	2984	-0.3682	2984	-0.0669
1911	-0.008	2986	-0.245	2986	-0.097	2986	-0.0098	2986	-0.2107	2986	-0.0376	2986	-0.0501	2986	-0.3676	2986	-0.0671
1912	-0.008	2987	-0.246	2987	-0.097	2987	-0.0095	2987	-0.2106	2987	-0.038	2987	-0.0501	2987	-0.3675	2987	-0.0675
1913	-0.008	2989	-0.246	2989	-0.097	2989	-0.0095	2989	-0.2104	2989	-0.0378	2989	-0.0501	2989	-0.3681	2989	-0.0677
1914	-0.008	2990	-0.246	2990	-0.098	2990	-0.0099	2990	-0.2102	2990	-0.0379	2990	-0.0499	2990	-0.3686	2990	-0.0678
1915	-0.008	2992	-0.246	2992	-0.098	2992	-0.0095	2992	-0.2101	2992	-0.0377	2992	-0.0499	2992	-0.3689	2992	-0.0678
1916	-0.008	2994	-0.246	2994	-0.098	2994	-0.0091	2994	-0.2101	2994	-0.0379	2994	-0.0499	2994	-0.3687	2994	-0.0678
1917	-0.008	2995	-0.246	2995	-0.098	2995	-0.009	2995	-0.2104	2995	-0.0377	2995	-0.0499	2995	-0.3688	2995	-0.0679
1918	-0.008	2997	-0.245	2997	-0.098	2997	-0.0091	2997	-0.2108	2997	-0.0379	2997	-0.0498	2997	-0.3692	2997	-0.0679
1919	-0.008	2998	-0.245	2998	-0.098	2998	-0.0096	2998	-0.2112	2998	-0.0379	2998	-0.0498	2998	-0.3696	2998	-0.068
1920	-0.008	3000	-0.246	3000	-0.098	3000	-0.0096	3000	-0.2114	3000	-0.038	3000	-0.0501	3000	-0.37	3000	-0.0678
1921	-0.008	3002	-0.245	3002	-0.098	3002	-0.0098	3002	-0.2112	3002	-0.0377	3002	-0.0504	3002	-0.3708	3002	-0.0679
1922	-0.008	3003	-0.246	3003	-0.098	3003	-0.0098	3003	-0.2109	3003	-0.0378	3003	-0.0503	3003	-0.3705	3003	-0.0681
1923	-0.008	3005	-0.246	3005	-0.098	3005	-0.0094	3005	-0.2108	3005	-0.0377	3005	-0.0501	3005	-0.3702	3005	-0.0683
1924	-0.008	3006	-0.246	3006	-0.098	3006	-0.0097	3006	-0.2107	3006	-0.0375	3006	-0.0499	3006	-0.3695	3006	-0.0681
1925	-0.008	3008	-0.247	3008	-0.098	3008	-0.0094	3008	-0.2106	3008	-0.0376	3008	-0.0497	3008	-0.3691	3008	-0.0681
1926	-0.008	3010	-0.248	3010	-0.098	3010	-0.0093	3010	-0.2104	3010	-0.0379	3010	-0.05	3010	-0.369	3010	-0.0677
1927	-0.008	3011	-0.247	3011	-0.098	3011	-0.0096	3011	-0.2103	3011	-0.0377	3011	-0.0501	3011	-0.3694	3011	-0.0678
1928	-0.008	3013	-0.247	3013	-0.098	3013	-0.0097	3013	-0.2102	3013	-0.0376	3013	-0.0501	3013	-0.369	3013	-0.0679
1929	-0.008	3014	-0.246	3014	-0.098	3014	-0.0101	3014	-0.2101	3014	-0.0375	3014	-0.0501	3014	-0.3693	3014	-0.0681
1930	-0.008	3016	-0.246	3016	-0.098	3016	-0.0098	3016	-0.21	3016	-0.0377	3016	-0.0501	3016	-0.3698	3016	-0.0681
1931	-0.008	3018	-0.247	3018	-0.098	3018	-0.01	3018	-0.2101	3018	-0.0375	3018	-0.05	3018	-0.3701	3018	-0.0681
1932	-0.008	3019	-0.248	3019	-0.098	3019	-0.0096	3019	-0.21	3019	-0.0376	3019	-0.0499	3019	-0.3696	3019	-0.068
1933	-0.008	3021	-0.249	3021	-0.098	3021	-0.0098	3021	-0.2099	3021	-0.0375	3021	-0.0499	3021	-0.3689	3021	-0.0681
1934	-0.008	3022	-0.249	3022	-0.098	3022	-0.0098	3022	-0.2098	3022	-0.0379	3022	-0.05	3022	-0.3678	3022	-0.068
1935	-0.008	3024	-0.248	3024	-0.098	3024	-0.0098	3024	-0.2103	3024	-0.0376	3024	-0.0501	3024	-0.3677	3024	-0.0681
1936	-0.008	3026	-0.247	3026	-0.098	3026	-0.0101	3026	-0.211	3026	-0.0377	3026	-0.0501	3026	-0.3683	3026	-0.0681
1937	-0.008	3027	-0.248	3027	-0.098	3027	-0.0097	3027	-0.2113	3027	-0.0378	3027	-0.0502	3027	-0.3687	3027	-0.0683
1938	-0.008	3029	-0.248	3029	-0.098	3029	-0.0098	3029	-0.2116	3029	-0.0379	3029	-0.0501	3029	-0.3684	3029	-0.0682
1939	-0.008	3030	-0.248	3030	-0.098	3030	-0.0098	3030	-0.2114	3030	-0.0376	3030	-0.0502	3030	-0.3684	3030	-0.0682
1941	-0.008	3032	-0.248	3032	-0.098	3032	-0.0102	3032	-0.2111	3032	-0.0376	3032	-0.0502	3032	-0.3684	3032	-0.0681
1942	-0.008	3034	-0.249	3034	-0.098	3034	-0.0101	3034	-0.211	3034	-0.0374	3034	-0.0503	3034	-0.3696	3034	-0.0678
1943	-0.008	3035	-0.249	3035	-0.098	3035	-0.0098	3035	-0.2107	3035	-0.0376	3035	-0.0503	3035	-0.3704	3035	-0.0675
1944	-0.008	3037	-0.249	3037	-0.098	3037	-0.01	3037	-0.2102	3037	-0.0379	3037	-0.0502	3037	-0.3705	3037	-0.0675
1945	-0.008	3038	-0.248	3038	-0.098	3038	-0.0095	3038	-0.2103	3038	-0.0377	3038	-0.0501	3038	-0.3698	3038	-0.0673
1946	-0.008	3040	-0.246	3040	-0.098	3040	-0.0096	3040	-0.2102	3040	-0.0379	3040	-0.05	3040	-0.3697	3040	-0.0674
1947	-0.008	3042	-0.246	3042	-0.098	3042	-0.0095	3042	-0.2103	3042	-0.0379	3042	-0.05	3042	-0.3694	3042	-0.0677
1948	-0.008	3043	-0.247	3043	-0.098	3043	-0.0095	3043	-0.2102	3043	-0.0378	3043	-0.0502	3043	-0.3697	3043	-0.0677
1949	-0.008	3045	-0.248	3045	-0.098	3045	-0.0095	3045	-0.2102	3045	-0.0378	3045	-0.0503	3045	-0.37	3045	-0.0676
1950	-0.008	3046	-0.248	3046	-0.098	3046	-0.0097	3046	-0.2101	3046	-0.038	3046	-0.0504	3046	-0.3693	3046	-0.0674
1951	-0.008	3048	-0.248	3048	-0.098	3048	-0.0098	3048	-0.2101	3048	-0.0377	3048	-0.0503	3048	-0.3692	3048	-0.0671
1952	-0.008	3050	-0.247	3050	-0.098	3050	-0.0098	3050	-0.21	3050	-0.0377	3050	-0.0502	3050	-0.3699	3050	-0.0669
1953	-0.008	3051	-0.247	3051	-0.098	3051	-0.0102	3051	-0.2099	3051	-0.0377	3051	-0.0501	3051	-0.3698	3051	-0.0669
1954	-0.008	3053	-0.248	3053	-0.098	3053	-0.01	3053	-0.2105	3053	-0.0379	3053	-0.0501	3053	-0.3697	3053	-0.0669
1955	-0.008	3054	-0.248	3054	-0.098	3054	-0.0101	3054	-0.2113	3054	-0.0374	3054	-0.0501	3054	-0.3698	3054	-0.0672
1956	-0.008	3056	-0.249	3056	-0.098	3056	-0.01	3056	-0.2121	3056	-0.0376	3056	-0.0501	3056	-0.369	3056	-0.0675
1957	-0.008	3058	-0.249	3058	-0.098	3058	-0.0102	3058	-0.2124	3058	-0.0378	3058	-0.0502	3058	-0.3695	3058	-0.0677
1958	-0.008	3059	-0.248	3059	-0.098	3059	-0.0101	3059	-0.212	3059	-0.038	3059	-0.0503	3059	-0.3699	3059	-0.0679
1959	-0.008	3061	-0.247	3061	-0.098	3061	-0.0102	3061	-0.2113	3061	-0.0377	3061	-0.0502	3061	-0.3699	3061	-0.0679
1960	-0.008	3062	-0.248	3062	-0.098	3062	-0.0104	3062	-0.211	3062	-0.0378	3062	-0.0502	3062	-0.3697	3062	-0.0678
1961	-0.007	3064	-0.248	3064	-0.098	3064	-0.01	3064	-0.2108	3064	-0.0376	3064	-0.0501	3064	-0.3694	3064	-0.0678
1962	-0.007	3066	-0.248	3066	-0.098	3066	-0.01	3066	-0.2107	3066	-0.0376	3066	-0.05	3066	-0.3694	3066	-0.0679
1963	-0.007	3067	-0.248	3067	-0.098	3067	-0.0096	3067	-0.2108	3067	-0.0377	3067	-0.0501	3067	-0.3706	3067	-0.0679
1964	-0.007	3069	-0.248	3069	-0.098	3069	-0.0101	3069	-0.2108	3069	-0.0376	3069	-0.0502	3069	-0.3704	3069	-0.0678
1965	-0.007	3070	-0.247	3070	-0.099	3070	-0.0101	3070	-0.2108	3070	-0.0377	3070	-0.0501	3070	-0.3709	3070	-0.0677
1966	-0.007	3072	-0.248	3072	-0.099	3072	-0.0098	3072	-0.2106	3072	-0.0378	3072	-0.0499	3072	-0.3707	3072	-0.0676
1967	-0.007	3074	-0.248	3074	-0.099	3074	-0.0097	3074	-0.2106	3074	-0.0378	3074	-0.0498	3074	-0.3701	3074	-0.0676
1968	-0.007	3075	-0.249	3075	-0.098	3075	-0.0099	3075	-0.2104	3075	-0.0378	3075	-0.0498	3075	-0.3703	3075	-0.0679
1969	-0.007	3077	-0.249	3077	-0.098	3077	-0.0103	3077	-0.2104	3077	-0.0378	3077	-0.0499	3077	-0.3705	3077	-0.068
1970	-0.007	3078	-0.248	3078	-0.098	3078	-0.0104	3078	-0.2103	3078	-0.0378	3078	-0.0501	3078	-0.3699	3078	-0.0678
1971	-0.007	3080	-0.248	3080	-0.098	3080	-0.0106	3080	-0.2107	3080	-0.0376	3080	-0.0502	3080	-0.3705	3080	-0.0681
1972	-0.007	3082	-0.248	3082	-0.098	3082	-0.0102	3082	-0.2111	3082	-0.0377	3082	-0.0501	3082	-0.3708	3082	-0.0681
1973	-0.007	3083	-0.249	3083	-0.098	3083	-0.0099	3083	-0.2116	3083	-0.0377	3083	-0.0502	3083	-0.3708	3083	-0.068
1974	-0.007	3085	-0.248	3085	-0.098	3085	-0.0103	3085	-0.2118	3085	-0.0382	3085	-0.0503	3085	-0.3711	3085	-0.0682
1975	-0.007	3086	-0.248	3086	-0.098	3086	-0.0104	3086	-0.2118	3086	-0.038	3086	-0.0503	3086	-0.3702	3086	-0.0681
1976	-0.007	3088	-0.248	3088	-0.099	3088	-0.0102	3088	-0.2114	3088	-0.0375	3088	-0.0503	3088	-0.3698	3088	-0.0682
1977	-0.007	3090	-0.247	3090	-0.098	3090	-0.0098	3090	-0.2112	3090	-0.0377	3090	-0.0503	3090	-0.3694	3090	-0.0684
1978	-0.007	3091	-0.248	3091	-0.098	3091	-0.0096	3091	-0.2109	3091	-0.0378	3091	-0.0501	3091	-0.37	3091	-0.0685
1979	-0.007	3093	-0.249	3093	-0.099	3093	-0.0099	3093	-0.2107	3093	-0.0379	3093	-0.0501	3093	-0.3707	3093	-0.0682
1980	-0.007	3094	-0.249	3094	-0.099	3094	-0.0099	3094	-0.2104	3094	-0.0377	3094	-0.05	3094	-0.3712	3094	-0.0679
1981	-0.007	3096	-0.249	3096	-0.099	3096	-0.0096	3096	-0.2104	3096	-0.0378	3096	-0.0499	3096	-0.3705	3096	-0.0677
1982	-0.007	3098	-0.249	3098	-0.099	3098	-0.0096	3098	-0.2104	3098	-0.038	3098	-0.0499	3098	-0.3707	3098	-0.0678
1984	-0.007	3099	-0.249	3099	-0.098	3099	-0.0096	3099	-0.2103	3099	-0.0382	3099	-0.0501	3099	-0.3698	3099	-0.0679
1985	-0.007	3101	-0.249	3101	-0.098	3101	-0.0098	3101	-0.2103	3101	-0.0378	3101	-0.0501	3101	-0.3698	3101	-0.0681
1986	-0.007	3102	-0.249	3102	-0.098	3102	-0.0099	3102	-0.2105	3102	-0.0378	3102	-0.0501	3102	-0.3697	3102	-0.068
1987	-0.007	3104	-0.249	3104	-0.098	3104	-0.0101	3104	-0.211	3104	-0.038	3104	-0.0501	3104	-0.3688	3104	-0.0679
1988	-0.007	3106	-0.25	3106	-0.099	3106	-0.0105	3106	-0.2117	3106	-0.0378	3106	-0.05	3106	-0.3687	3106	-0.0678
1989	-0.007	3107	-0.25	3107	-0.099	3107	-0.0104	3107	-0.2122	3107	-0.0377	3107	-0.05	3107	-0.3697	3107	-0.0678
1990	-0.007	3109	-0.251	3109	-0.099	3109	-0.0104	3109	-0.2122	3109	-0.0377	3109	-0.05	3109	-0.3708	3109	-0.0676
1991	-0.007	3110	-0.251	3110	-0.099	3110	-0.0102	3110	-0.2119	3110	-0.0378	3110	-0.05	3110	-0.3713	3110	-0.0676
1992	-0.007	3112	-0.25	3112	-0.099	3112	-0.0099	3112	-0.2118	3112	-0.0379	3112	-0.05	3112	-0.3715	3112	-0.0677
1993	-0.007	3114	-0.25	3114	-0.099	3114	-0.01	3114	-0.2116	3114	-0.0377	3114	-0.05	3114	-0.3715	3114	-0.0677
1994	-0.007	3115	-0.25	3115	-0.099	3115	-0.0101	3115	-0.2114	3115	-0.0382	3115	-0.05	3115	-0.3712	3115	-0.0677
1995	-0.007	3117	-0.249	3117	-0.099	3117	-0.0101	3117	-0.2113	3117	-0.0376	3117	-0.05	3117	-0.3707	3117	-0.0679
1996	-0.007	3118	-0.25	3118	-0.099	3118	-0.0102	3118	-0.211	3118	-0.0377	3118	-0.05	3118	-0.3703	3118	-0.068
1997	-0.007	3120	-0.249	3120	-0.099	3120	-0.0107	3120	-0.2108	3120	-0.0379	3120	-0.0499	3120	-0.3692	3120	-0.0679
1998	-0.007	3122	-0.249	3122	-0.099	3122	-0.0103	3122	-0.2108	3122	-0.038	3122	-0.05	3122	-0.3695	3122	-0.0677
1999	-0.007	3123	-0.248	3123	-0.099	3123	-0.0104	3123	-0.2107	3123	-0.0382	3123	-0.05	3123	-0.3707	3123	-0.0676
2000	-0.007	3125	-0.25	3125	-0.099	3125	-0.0108	3125	-0.2106	3125	-0.0382	3125	-0.05	3125	-0.3716	3125	-0.0676
2001	-0.007	3126	-0.251	3126	-0.099	3126	-0.0111	3126	-0.2105	3126	-0.0379	3126	-0.0501	3126	-0.3724	3126	-0.0679
2002	-0.007	3128	-0.252	3128	-0.099	3128	-0.0113	3128	-0.2105	3128	-0.0383	3128	-0.05	3128	-0.373	3128	-0.0681
2003	-0.007	3130	-0.252	3130	-0.099	3130	-0.0114	3130	-0.2105	3130	-0.0382	3130	-0.0501	3130	-0.3726	3130	-0.068
2004	-0.007	3131	-0.251	3131	-0.099	3131	-0.0115	3131	-0.2105	3131	-0.0382	3131	-0.0502	3131	-0.372	3131	-0.068
2005	-0.007	3133	-0.249	3133	-0.099	3133	-0.0114	3133	-0.2107	3133	-0.0383	3133	-0.0502	3133	-0.371	3133	-0.0679
2006	-0.007	3134	-0.249	3134	-0.099	3134	-0.0114	3134	-0.2112	3134	-0.0386	3134	-0.0501	3134	-0.3704	3134	-0.0682
2007	-0.007	3136	-0.25	3136	-0.099	3136	-0.0117	3136	-0.2117	3136	-0.0382	3136	-0.0501	3136	-0.3708	3136	-0.0682
2008	-0.007	3138	-0.249	3138	-0.1	3138	-0.0119	3138	-0.2121	3138	-0.0384	3138	-0.05	3138	-0.3709	3138	-0.068
2009	-0.007	3139	-0.249	3139	-0.099	3139	-0.0117	3139	-0.2122	3139	-0.0382	3139	-0.0499	3139	-0.371	3139	-0.0678
2010	-0.007	3141	-0.249	3141	-0.099	3141	-0.0116	3141	-0.212	3141	-0.038	3141	-0.0498	3141	-0.3709	3141	-0.0675
2011	-0.007	3142	-0.249	3142	-0.099	3142	-0.0111	3142	-0.2117	3142	-0.038	3142	-0.0499	3142	-0.3702	3142	-0.0673
2012	-0.007	3144	-0.25	3144	-0.099	3144	-0.0108	3144	-0.2115	3144	-0.038	3144	-0.05	3144	-0.3707	3144	-0.0672
2013	-0.007	3146	-0.25	3146	-0.099	3146	-0.0107	3146	-0.2113	3146	-0.0383	3146	-0.05	3146	-0.3715	3146	-0.0671
2014	-0.007	3147	-0.25	3147	-0.099	3147	-0.0105	3147	-0.211	3147	-0.0384	3147	-0.05	3147	-0.3715	3147	-0.0671
2015	-0.007	3149	-0.25	3149	-0.099	3149	-0.0105	3149	-0.2107	3149	-0.0382	3149	-0.0499	3149	-0.3717	3149	-0.0672
2016	-0.007	3150	-0.25	3150	-0.099	3150	-0.0104	3150	-0.2106	3150	-0.0378	3150	-0.05	3150	-0.3723	3150	-0.0672
2017	-0.007	3152	-0.25	3152	-0.099	3152	-0.0101	3152	-0.2107	3152	-0.0379	3152	-0.0501	3152	-0.372	3152	-0.0673
2018	-0.007	3154	-0.251	3154	-0.099	3154	-0.0098	3154	-0.2106	3154	-0.0381	3154	-0.0502	3154	-0.3717	3154	-0.0673
2019	-0.007	3155	-0.251	3155	-0.099	3155	-0.0094	3155	-0.2105	3155	-0.038	3155	-0.0503	3155	-0.3717	3155	-0.0674
2020	-0.007	3157	-0.251	3157	-0.1	3157	-0.0096	3157	-0.2106	3157	-0.0379	3157	-0.0503	3157	-0.3715	3157	-0.0673
2021	-0.007	3158	-0.25	3158	-0.1	3158	-0.0096	3158	-0.211	3158	-0.038	3158	-0.0502	3158	-0.3713	3158	-0.0672
2022	-0.007	3160	-0.25	3160	-0.1	3160	-0.0095	3160	-0.2117	3160	-0.0379	3160	-0.0502	3160	-0.3712	3160	-0.067
2023	-0.007	3162	-0.25	3162	-0.099	3162	-0.0099	3162	-0.2124	3162	-0.038	3162	-0.0501	3162	-0.371	3162	-0.0673
2024	-0.007	3163	-0.25	3163	-0.099	3163	-0.0099	3163	-0.2128	3163	-0.0378	3163	-0.0501	3163	-0.3709	3163	-0.0674
2026	-0.007	3165	-0.25	3165	-0.099	3165	-0.0096	3165	-0.2126	3165	-0.0381	3165	-0.0501	3165	-0.3713	3165	-0.0677
2027	-0.007	3166	-0.25	3166	-0.099	3166	-0.0098	3166	-0.2124	3166	-0.0379	3166	-0.0501	3166	-0.3718	3166	-0.0678
2028	-0.007	3168	-0.251	3168	-0.099	3168	-0.01	3168	-0.2122	3168	-0.0378	3168	-0.0501	3168	-0.3717	3168	-0.0675
2029	-0.007	3170	-0.252	3170	-0.1	3170	-0.0101	3170	-0.2119	3170	-0.038	3170	-0.0502	3170	-0.3715	3170	-0.0672
2030	-0.007	3171	-0.251	3171	-0.1	3171	-0.0101	3171	-0.2119	3171	-0.0381	3171	-0.0502	3171	-0.3718	3171	-0.0674
2031	-0.007	3173	-0.25	3173	-0.1	3173	-0.0103	3173	-0.2119	3173	-0.0382	3173	-0.0502	3173	-0.3715	3173	-0.0674
2032	-0.007	3174	-0.25	3174	-0.1	3174	-0.0103	3174	-0.2118	3174	-0.038	3174	-0.0502	3174	-0.372	3174	-0.0676
2033	-0.007	3176	-0.249	3176	-0.1	3176	-0.0099	3176	-0.2117	3176	-0.0383	3176	-0.0502	3176	-0.3721	3176	-0.0677
2034	-0.007	3178	-0.25	3178	-0.099	3178	-0.0102	3178	-0.2118	3178	-0.0382	3178	-0.0501	3178	-0.3721	3178	-0.0675
2035	-0.007	3179	-0.251	3179	-0.099	3179	-0.01	3179	-0.2116	3179	-0.0383	3179	-0.0502	3179	-0.3716	3179	-0.0674
2036	-0.007	3181	-0.251	3181	-0.099	3181	-0.0098	3181	-0.2117	3181	-0.0383	3181	-0.0503	3181	-0.3717	3181	-0.0676
2037	-0.007	3182	-0.251	3182	-0.099	3182	-0.01	3182	-0.2119	3182	-0.0383	3182	-0.0502	3182	-0.3709	3182	-0.0677
2038	-0.007	3184	-0.251	3184	-0.1	3184	-0.0103	3184	-0.2119	3184	-0.0385	3184	-0.0503	3184	-0.3713	3184	-0.0677
2039	-0.007	3186	-0.251	3186	-0.1	3186	-0.0105	3186	-0.2118	3186	-0.0384	3186	-0.0504	3186	-0.3719	3186	-0.0677
2040	-0.007	3187	-0.251	3187	-0.099	3187	-0.0101	3187	-0.2118	3187	-0.0381	3187	-0.0503	3187	-0.3726	3187	-0.0679
2041	-0.007	3189	-0.251	3189	-0.1	3189	-0.0102	3189	-0.2116	3189	-0.0382	3189	-0.0502	3189	-0.372	3189	-0.0679
2042	-0.007	3190	-0.251	3190	-0.1	3190	-0.01	3190	-0.2118	3190	-0.0383	3190	-0.0502	3190	-0.3725	3190	-0.068
2043	-0.007	3192	-0.251	3192	-0.1	3192	-0.0096	3192	-0.2122	3192	-0.0385	3192	-0.05	3192	-0.3722	3192	-0.0678
2044	-0.007	3194	-0.25	3194	-0.1	3194	-0.0096	3194	-0.2123	3194	-0.0386	3194	-0.0501	3194	-0.3727	3194	-0.0677
2045	-0.007	3195	-0.25	3195	-0.1	3195	-0.0099	3195	-0.2121	3195	-0.0382	3195	-0.0502	3195	-0.373	3195	-0.0676
2046	-0.007	3197	-0.25	3197	-0.1	3197	-0.0099	3197	-0.212	3197	-0.0384	3197	-0.0502	3197	-0.373	3197	-0.0676
[truncated: 139,893 more rows]
