# Supplementary material for: Interstitial boron-triggered electron-deficient Os aerogels for enhanced pH-universal hydrogen evolution
Source: Nat Commun. 2022 Mar 3;13:1143. doi: 10.1038/s41467-022-28805-8 (PMC8894469; doi:10.1038/s41467-022-28805-8)
Supplement: Supplementary file 2 — Source Data [file 41467_2022_28805_MOESM2_ESM.zip › Fig.4(a, b, c, d, e, f, g).xlsx]

## Sheet: Fig.4a
	OCP	0V	-0.025V	-0.05V
10671	0.00151	0.00159	0.00154	0.00149
10681	0.000655696	0.000890075	0.00082333	0.000867787
10691	0.000467155	0.000412363	0.000295246	0.000409549
10701	-0.000100608	-4.28401e-05	0.000107263	-0.000107532
10711	-0.000462499	-0.000450021	-0.000449506	-0.000423956
10721	-0.000781986	-0.00125	-0.00106	-0.00109
10731	-0.00113	-0.00124	-0.00118	-0.000908082
10741	-0.00129	-0.00126	-0.0011	-0.00135
10751	-0.00105	-0.00114	-0.00144	-0.0013
10761	-0.000944604	-0.000817761	-0.000808876	-0.000920858
10771	-0.000258538	-0.000231068	-0.000285286	-0.000151391
10781	0.000904911	0.000989543	0.000874574	0.000871545
10791	0.00248	0.00255	0.00268	0.00263
10801	0.00492	0.00506	0.00485	0.00451
10811	0.00891	0.00878	0.00855	0.00826
10821	0.01453	0.01445	0.01468	0.0143
10831	0.02398	0.02423	0.02461	0.02382
10841	0.04114	0.0418	0.04224	0.04174
10851	0.07707	0.07827	0.07858	0.077
10851.6	0.08017	0.08221	0.08215	0.08146
10852.2	0.08388	0.08553	0.08506	0.08521
10852.8	0.08784	0.08895	0.08895	0.08876
10853.4	0.09135	0.09327	0.09381	0.09341
10854	0.09568	0.09757	0.09785	0.0976
10854.6	0.10026	0.10285	0.10275	0.10257
10855.2	0.10511	0.10738	0.10784	0.10691
10855.8	0.1098	0.11253	0.11351	0.11223
10856.4	0.1159	0.11829	0.11817	0.11863
10857	0.12184	0.12475	0.12526	0.12412
10857.6	0.12805	0.1311	0.13209	0.13135
10858.2	0.13536	0.13866	0.13913	0.13919
10858.8	0.1427	0.14579	0.14619	0.14674
10859.4	0.15078	0.15477	0.15607	0.15544
10860	0.15981	0.16398	0.16561	0.16448
10860.6	0.16879	0.17396	0.17516	0.17462
10861.2	0.18009	0.18484	0.18651	0.18609
10861.8	0.19165	0.19737	0.1984	0.19854
10862.4	0.20398	0.20992	0.21219	0.21033
10863	0.21838	0.22496	0.22671	0.22628
10863.6	0.23282	0.24034	0.24263	0.24219
10864.2	0.25094	0.25926	0.26217	0.26192
10864.8	0.27113	0.28057	0.28268	0.28321
10865.4	0.29324	0.30244	0.30504	0.30624
10866	0.3176	0.32936	0.33223	0.33294
10866.6	0.34471	0.35784	0.36231	0.36205
10867.2	0.37708	0.39051	0.39566	0.39583
10867.8	0.41185	0.42803	0.43244	0.43294
10868.4	0.4537	0.47551	0.47703	0.47819
10869	0.4992	0.52158	0.52843	0.52889
10869.6	0.55364	0.57655	0.58331	0.58964
10870.2	0.61383	0.64223	0.65173	0.65194
10870.8	0.68385	0.71592	0.72848	0.72844
10871.4	0.76114	0.79892	0.8109	0.81264
10872	0.85015	0.89035	0.90607	0.90651
10872.6	0.93992	0.98895	1.00597	1.00958
10873.2	1.04005	1.09528	1.10364	1.11345
10873.8	1.13895	1.19805	1.21359	1.21283
10874.4	1.23914	1.2995	1.30721	1.30857
10875	1.3293	1.38533	1.39714	1.39047
10875.6	1.40696	1.45414	1.46111	1.45482
10876.2	1.46925	1.50465	1.50997	1.49826
10876.8	1.51428	1.53387	1.53417	1.52262
10877.4	1.5422	1.54412	1.53826	1.52704
10878	1.55345	1.53491	1.52862	1.5154
10878.6	1.55393	1.51236	1.49848	1.4888
10879.2	1.53747	1.47823	1.46937	1.45282
10879.8	1.51166	1.43886	1.42862	1.41218
10880.4	1.47786	1.39574	1.38356	1.36826
10881	1.44101	1.34731	1.33792	1.32431
10881.6	1.39851	1.3093	1.29676	1.28354
10882.2	1.35175	1.26706	1.25741	1.24485
10882.8	1.30793	1.23503	1.22591	1.21429
10883.4	1.26259	1.20236	1.19484	1.18617
10884	1.22124	1.17637	1.17107	1.16079
10884.6	1.18186	1.15387	1.15042	1.14201
10885.2	1.14903	1.13456	1.13314	1.12784
10885.8	1.12579	1.11984	1.1205	1.11367
10886.4	1.10607	1.10915	1.10931	1.10426
10887	1.0892	1.09765	1.1012	1.09622
10887.6	1.07718	1.09145	1.09564	1.09138
10888.2	1.0686	1.08743	1.09103	1.08663
10888.8	1.06381	1.08489	1.08713	1.08216
10889.4	1.06021	1.08214	1.08839	1.08158
10890	1.05589	1.0802	1.08518	1.08028
10890.6	1.05406	1.07857	1.08145	1.0761
10891.2	1.05013	1.07517	1.07774	1.0748
10891.8	1.04589	1.07219	1.07307	1.07398
10892.4	1.04038	1.06526	1.06671	1.0667
10893	1.03606	1.05835	1.06161	1.05731
10893.6	1.02829	1.05112	1.05328	1.04905
10894.2	1.01912	1.04477	1.04732	1.0414
10894.8	1.01041	1.03732	1.04022	1.03375
10895.4	1.00371	1.02779	1.03186	1.02638
10896	0.99898	1.0246	1.02619	1.02101
10896.6	0.99205	1.02058	1.02059	1.01745
10897.2	0.98796	1.01276	1.01632	1.01491
10897.8	0.9851	1.01214	1.01343	1.01072
10898.4	0.98281	1.00872	1.01177	1.00897
10899.6	0.98322	1.00844	1.01158	1.01176
10900.2	0.98326	1.00805	1.01165	1.00956
10900.8	0.98302	1.0102	1.01263	1.01064
10901.4	0.98485	1.01145	1.01258	1.012
10902.6	0.98649	1.01426	1.01631	1.01898
10903.2	0.98784	1.01581	1.01841	1.01771
10903.8	0.98903	1.01663	1.02015	1.0194
10904.4	0.98905	1.01756	1.02205	1.02008
10905	0.98879	1.01929	1.02138	1.01961
10905.6	0.98997	1.01642	1.0208	1.0203
10906.2	0.98933	1.0153	1.02036	1.01911
10906.8	0.98579	1.01421	1.01965	1.02245
10907.4	0.98428	1.01287	1.01835	1.01647
10908.6	0.97977	1.01119	1.01421	1.0146
10909.2	0.97991	1.00923	1.01298	1.01677
10909.8	0.97767	1.00799	1.01174	1.01589
10910.4	0.97798	1.00574	1.01049	1.01366
10911	0.9763	1.00635	1.0087	1.00935
10912.5	0.97447	1.00407	1.0046	1.00842
10914	0.97282	1.00079	1.00201	1.0031
10915.6	0.97335	0.99962	0.99972	1.00354
10917.1	0.9722	0.99738	0.99738	0.99769
10918.7	0.9747	0.99718	0.99802	0.99776
10920.4	0.97861	1.00168	1.0017	1.00238
10922	0.98318	1.00394	1.00496	1.00331
10923.7	0.98996	1.0094	1.00991	1.00815
10925.4	0.99377	1.01427	1.01479	1.01214
10927.2	0.99827	1.01858	1.01962	1.01671
10928.9	1.00082	1.02192	1.01936	1.0205
10930.7	1.00158	1.02424	1.02345	1.0244
10932.6	1.00253	1.02474	1.02459	1.02339
10934.4	1.00109	1.02456	1.02518	1.02317
10936.3	1.00229	1.02425	1.02324	1.0244
10938.2	0.99519	1.02079	1.0211	1.02093
10940.1	0.99286	1.02015	1.0201	1.01914
10942.1	0.98947	1.01566	1.01643	1.01701
10944.1	0.98815	1.01249	1.01344	1.01217
10946.1	0.98389	1.00883	1.00966	1.00985
10948.1	0.97777	1.00577	1.00825	1.00921
10950.2	0.97446	1.00187	1.00217	1.00254
10952.3	0.97229	0.99678	1.00013	0.99831
10954.4	0.96958	0.99409	0.99468	0.99343
10956.6	0.96775	0.99076	0.99013	0.99145
10958.8	0.96552	0.98637	0.98752	0.9873
10961	0.9639	0.98444	0.98586	0.98447
10963.2	0.96201	0.9859	0.98283	0.98272
10965.5	0.96206	0.98234	0.98221	0.98209
10967.8	0.96258	0.98329	0.98226	0.9815
10970.1	0.96515	0.98575	0.98668	0.9828
10972.4	0.9685	0.9911	0.99117	0.98424
10974.8	0.97255	0.99313	0.99573	0.99084
10977.2	0.97592	0.99758	0.99605	0.99416
10979.6	0.97919	0.99942	1.00013	0.99821
10982.1	0.98284	1.00326	1.0013	1.00118
10984.6	0.98642	1.00252	1.00404	1.00238
10987.1	0.99018	1.00423	1.00695	1.00434
10989.6	0.99027	1.00541	1.00563	1.00547
10992.2	0.99664	1.00966	1.00845	1.00855
10994.8	1.00012	1.01197	1.01062	1.01323
10997.4	1.00253	1.01405	1.01312	1.01335
11000	1.00603	1.01673	1.01952	1.01654
11002.7	1.00844	1.01925	1.02168	1.01931
11005.4	1.00722	1.01978	1.01901	1.01997
11008.2	1.00877	1.02388	1.01813	1.02074
11010.9	1.0062	1.017	1.01499	1.01705
11013.7	1.00312	1.01473	1.01181	1.01202
11016.5	0.99795	1.00757	1.00719	1.00675
11019.3	0.9941	1.00213	1.00206	1.00131
11022.2	0.99081	0.99794	0.99617	0.99638
11025.1	0.98991	0.99424	0.99252	0.99281
11028	0.98871	0.99273	0.98953	0.99124
11031	0.98984	0.99264	0.98961	0.99036
11033.9	0.99148	0.99242	0.99218	0.99027
11037	0.99439	0.99357	0.9966	0.9914
11040	0.99535	0.99473	0.99693	0.99254
11043.1	0.99757	0.99588	0.99665	0.99778
11046.1	0.99919	0.99714	0.99789	0.99704
11049.2	1.00003	0.99819	0.99974	0.99816
11052.4	1.00315	0.99974	1.00086	1.00025
11055.5	1.00307	1.00148	1.00394	0.99963
11058.8	1.00461	1.00325	1.00377	1.00461
11062	1.00544	1.00397	1.00485	1.00508
11065.2	1.00898	1.00659	1.00866	1.00877
11068.5	1.00994	1.00929	1.00838	1.01073
11071.8	1.01195	1.01179	1.0116	1.01187
11075.1	1.01351	1.0122	1.01482	1.01392
11078.5	1.0126	1.01281	1.01377	1.01365
11081.9	1.01168	1.00928	1.00905	1.01093
11085.3	1.00745	1.00762	1.0063	1.00799
11088.8	1.00306	1.00395	1.00576	1.00462
11092.2	1.00208	1.00143	1.00296	1.00183
11095.7	1.00232	0.99936	1.00087	0.9994
11099.2	0.99739	0.99684	0.99623	0.99825
11102.8	0.99926	0.99387	0.99535	0.99556
11106.4	0.9949	0.99229	0.99337	0.99343
11110	0.99748	0.99103	0.99274	0.99495
11117.3	0.99426	0.98989	0.99282	0.99689
11121	0.99549	0.99568	0.99717	0.9969
11124.7	0.99931	0.99872	0.99691	0.99827
11128.4	1.00207	0.99998	1.00357	1.0007
11132.2	0.99993	1.00388	1.00407	1.00331
11136	1.0053	1.00629	1.00562	1.00596
11139.8	1.0046	1.006	1.00645	1.00859
11143.7	1.00237	1.0077	1.00679	1.00792
11147.6	1.00409	1.00615	1.00532	1.00984
11151.5	1.00287	1.00471	1.00355	1.00509
11155.4	1.00168	1.00223	1.00451	1.00344
11159.4	0.99761	1.0003	1.00085	0.99787
11163.4	1.00035	0.99807	0.99839	0.99972
11167.4	0.99894	0.9981	0.99857	0.99904
11171.4	0.99816	0.99595	0.99862	0.99803
11175.5	0.99845	0.99539	0.99674	0.99564
11179.6	0.99816	0.99612	0.9951	0.99559
11183.7	0.99612	0.99452	0.99602	0.99522
11187.9	0.99504	0.99264	0.99308	0.99486
11192.1	0.99954	0.99403	0.99324	0.99479
11196.3	0.99995	0.99733	0.99341	0.99527
11200.5	1.00039	0.9971	0.99441	0.99686
11204.8	1.00229	1.00085	0.99988	0.99808
11209.1	1.00299	1.00059	1.00208	1.0001
11213.4	1.00472	1.00198	1.00528	1.00193
11217.8	1.00568	1.00185	1.00215	1.00389
11222.1	1.00532	1.00172	1.00479	1.00474
11226.5	1.00504	1.00159	1.00566	1.00473
11231	1.0019	1.00147	1.00342	1.00357
11235.4	0.99952	1.00134	1.0026	1.0002
11239.9	0.99768	1.00121	0.99939	0.99938
11244.4	0.99823	1.00051	0.9982	0.99814
11249	0.99555	0.99876	0.99803	0.99853
11253.5	0.99461	0.99983	0.99705	0.99727
11258.1	0.99381	0.99864	0.9988	0.99701
11262.7	0.99441	0.99763	0.99878	0.99888
11267.4	0.99398	0.9977	0.99731	0.9983
11272.1	0.99444	0.99846	0.99736	0.99637
11281.5	0.99512	0.99797	0.99532	0.99536
11286.3	0.99429	0.99817	0.99475	0.99382
11291.1	0.99433	0.99838	0.996	0.99479
11295.9	0.99719	0.99936	0.99969	0.99534
11300.7	0.99851	1.00092	0.9983	0.99729
11305.6	0.99653	0.99853	1.00144	1.00028
11310.5	1.00035	1.00323	1.00162	1.00318
11315.4	0.99933	1.00357	1.00223	1.00463
11320.3	1.00095	1.00363	1.00603	1.00159
11325.3	1.00297	1.00472	1.00217	1.00563
11330.3	1.00115	1.00538	1.00593	1.0045
11335.4	1.00206	1.00167	1.00121	1.00198
11340.4	1.00113	0.99927	0.9998	0.99896
11345.5	0.99715	1.00079	0.99444	0.99847
11371.4	0.99805	0.99845	0.99535	0.99439
11376.6	0.99968	0.99839	0.99984	0.99608
11381.9	0.99889	0.99819	0.99559	0.99775
11403.3	1.00498	0.99808	0.99656	1.00388
11414.2	1.00269	1.00228	1.00395	1.00307
11425.2	1.00522	1.01124	1.00476	1.00534
11441.8	1.00434	1.02482	1.00425	1.00309

## Sheet: Fig.4b
	OCP	0V	-0.025V	-0.05V
10670.6	0.01878	0.01887	0.01845	0.01914
10680.6	0.01569	0.01554	0.01531	0.01672
10690.6	0.01326	0.01327	0.01325	0.01423
10700.5	0.01093	0.01112	0.01074	0.01196
10710.5	0.00906	0.00943	0.0092	0.00987
10720.6	0.00646	0.0071	0.00701	0.00721
10730.5	0.00486	0.0049	0.00491	0.00436
10740.5	0.0024	0.00278	0.00267	0.00213
10750.6	0.000530684	0.000544908	0.000508454	0.000642639
10760.6	-0.00146	-0.00131	-0.00173	-0.00132
10770.6	-0.00318	-0.00332	-0.00342	-0.00294
10780.5	-0.00503	-0.00532	-0.00498	-0.00485
10790.6	-0.00642	-0.00664	-0.00652	-0.00669
10800.6	-0.00684	-0.0076	-0.00746	-0.00727
10810.6	-0.00711	-0.00801	-0.00768	-0.00776
10820.6	-0.00569	-0.00675	-0.00661	-0.00645
10830.6	-0.0021	-0.00344	-0.003	-0.00346
10840.6	0.008	0.00571	0.00614	0.00566
10841.1	0.0072	0.00661	0.00661	0.00642
10841.7	0.00838	0.00724	0.00691	0.00754
10842.2	0.0089	0.00803	0.00765	0.00838
10842.8	0.00883	0.00893	0.00917	0.00907
10843.3	0.00987	0.00968	0.01	0.01002
10843.9	0.01093	0.0109	0.01099	0.01094
10844.4	0.01179	0.01203	0.01215	0.01242
10845	0.01281	0.01307	0.01315	0.0138
10845.5	0.01369	0.01426	0.01429	0.015
10846.1	0.01472	0.01561	0.01547	0.01626
10846.6	0.01551	0.01739	0.0169	0.01765
10847.2	0.01706	0.01871	0.01845	0.01943
10847.7	0.01822	0.02047	0.01979	0.02103
10848.3	0.0199	0.02271	0.0214	0.02243
10848.8	0.0214	0.02324	0.02299	0.02422
10849.4	0.02311	0.02522	0.02516	0.02636
10849.9	0.02525	0.02759	0.0274	0.02853
10850.5	0.02734	0.02998	0.02955	0.03088
10851	0.02934	0.03261	0.03167	0.03326
10851.6	0.03156	0.03476	0.03441	0.03581
10852.1	0.03459	0.03784	0.03746	0.03885
10852.7	0.03718	0.0407	0.04025	0.04141
10853.2	0.04037	0.04371	0.04348	0.04433
10853.8	0.04358	0.04747	0.04692	0.04802
10854.3	0.04757	0.05111	0.05071	0.05189
10854.9	0.05138	0.05508	0.05508	0.05649
10855.4	0.05617	0.05971	0.0598	0.06118
10856	0.06084	0.06495	0.06486	0.06637
10856.5	0.06619	0.07032	0.07036	0.07185
10857.1	0.07179	0.07664	0.0765	0.07801
10857.7	0.07851	0.08307	0.0834	0.08518
10858.2	0.08531	0.09083	0.09063	0.09269
10858.8	0.09341	0.09931	0.09916	0.1014
10859.3	0.1021	0.10826	0.10837	0.11075
10859.8	0.11154	0.11805	0.11856	0.12129
10860.4	0.12327	0.12951	0.1308	0.13384
10861	0.13576	0.14239	0.14379	0.14731
10861.5	0.14951	0.15691	0.15832	0.16249
10862.1	0.16677	0.17417	0.17596	0.18088
10862.6	0.18433	0.19313	0.19534	0.20103
10863.2	0.20658	0.21586	0.21866	0.22528
10863.7	0.23057	0.24102	0.24449	0.2526
10864.3	0.25909	0.27057	0.27512	0.28487
10864.8	0.29423	0.30714	0.3127	0.32469
10865.4	0.33383	0.34833	0.35533	0.37002
10865.9	0.38105	0.39729	0.40612	0.42422
10866.5	0.43937	0.45881	0.46939	0.49184
10867	0.50647	0.52916	0.54177	0.56964
10867.6	0.58721	0.61398	0.62941	0.66295
10868.1	0.68862	0.71969	0.73782	0.77832
10868.7	0.80291	0.83734	0.85891	0.907
10869.2	0.9429	0.98149	1.00623	1.06162
10869.8	1.09397	1.13541	1.16212	1.22428
10870.3	1.25789	1.30114	1.33065	1.39914
10870.9	1.43484	1.47791	1.50668	1.57877
10871.4	1.61207	1.65198	1.6794	1.75199
10871.9	1.78315	1.81655	1.83905	1.90618
10872.5	1.94242	1.96357	1.97974	2.03327
10873.1	2.0603	2.0669	2.07504	2.1082
10873.6	2.14011	2.1278	2.12673	2.13358
10874.2	2.17558	2.14258	2.13377	2.1111
10874.7	2.16714	2.11428	2.09891	2.05087
10875.2	2.12394	2.0532	2.03339	1.96604
10875.8	2.05145	1.96585	1.94364	1.86339
10876.4	1.96653	1.8699	1.84776	1.76153
10876.9	1.87213	1.76995	1.7484	1.6632
10877.5	1.77064	1.66655	1.64726	1.56784
10878	1.67697	1.57479	1.55754	1.48675
10878.6	1.58729	1.49103	1.47608	1.41648
10879.1	1.50672	1.41752	1.40503	1.3572
10879.7	1.43044	1.35145	1.34055	1.30502
10880.2	1.36627	1.29729	1.28906	1.26434
10880.8	1.31209	1.25373	1.24673	1.23137
10881.3	1.26351	1.21639	1.21029	1.20374
10881.9	1.2256	1.18679	1.1824	1.18305
10882.4	1.19471	1.16369	1.16007	1.16654
10883	1.16852	1.14413	1.1416	1.15287
10883.5	1.14861	1.12964	1.12801	1.14275
10884.1	1.13347	1.11873	1.11764	1.13526
10884.6	1.12117	1.11061	1.10959	1.12997
10885.2	1.1128	1.10392	1.1034	1.12605
10885.7	1.10627	1.0995	1.09901	1.12317
10886.3	1.10072	1.09523	1.09541	1.12028
10886.8	1.0953	1.09131	1.09111	1.11705
10887.4	1.09048	1.08702	1.08664	1.11312
10887.9	1.08456	1.0819	1.08141	1.10796
10888.5	1.07836	1.0758	1.07504	1.10154
10889	1.06986	1.06831	1.06724	1.09312
10889.6	1.06118	1.05978	1.05862	1.0838
10890.1	1.05189	1.05073	1.04953	1.07387
10890.7	1.0414	1.04079	1.03962	1.06281
10891.2	1.03189	1.03136	1.02999	1.05234
10891.8	1.02214	1.02204	1.021	1.04262
10892.3	1.0134	1.01348	1.01276	1.03338
10892.9	1.00564	1.00563	1.00484	1.02469
10893.4	0.99899	0.99945	0.99856	1.0184
10894	0.99417	0.99467	0.99416	1.01334
10894.5	0.99084	0.9911	0.99073	1.00962
10895.1	0.98783	0.98904	0.98875	1.00758
10895.7	0.98645	0.98829	0.98819	1.00695
10896.2	0.9872	0.98846	0.98848	1.00729
10896.7	0.98771	0.98962	0.99011	1.00881
10897.3	0.9899	0.99195	0.9926	1.01116
10897.9	0.99272	0.99455	0.995	1.01368
10898.4	0.99496	0.99743	0.99773	1.01677
10898.9	0.99721	1.00029	1.00063	1.01989
10899.5	0.99991	1.00311	1.00358	1.02287
10900.1	1.00186	1.00542	1.00613	1.0253
10900.6	1.00357	1.00728	1.00799	1.0274
10901.2	1.00516	1.00868	1.00935	1.02883
10901.7	1.00581	1.00985	1.01047	1.02984
10902.3	1.00553	1.00984	1.01076	1.03019
10902.8	1.00526	1.01011	1.01111	1.02979
10903.4	1.00503	1.00984	1.01108	1.02952
10903.9	1.00427	1.00876	1.01041	1.02878
10904.5	1.00353	1.00842	1.00933	1.02727
10905	1.0024	1.00761	1.00855	1.02578
10905.6	1.0014	1.00611	1.00791	1.02433
10906.1	1.00056	1.00528	1.0073	1.02271
10906.7	0.99952	1.00412	1.00628	1.02094
10907.2	0.99846	1.00349	1.00534	1.01923
10907.8	0.99772	1.00276	1.00428	1.01796
10908.3	0.99698	1.00177	1.00341	1.01627
10908.9	0.99691	1.00123	1.00249	1.01406
10909.4	0.99614	1.00033	1.00188	1.0121
10910	0.99526	0.99956	1.0013	1.01039
10910.5	0.99454	0.99932	1.00082	1.00879
10912	0.99359	0.99767	0.99917	1.00452
10913.5	0.99388	0.99741	0.9992	1.002
10915.1	0.99589	0.99921	1.00157	1.00159
10916.7	1.00123	1.00411	1.00603	1.00398
10918.3	1.00941	1.01116	1.0129	1.00876
10919.9	1.01929	1.01921	1.02055	1.01487
10921.6	1.02907	1.02793	1.02806	1.02082
10923.3	1.03792	1.03475	1.03374	1.02547
10925	1.04438	1.03952	1.03711	1.02809
10926.7	1.04799	1.04143	1.03806	1.02889
10928.5	1.04881	1.04089	1.03671	1.02835
10930.3	1.04669	1.03831	1.03378	1.02681
10932.1	1.04286	1.03425	1.02961	1.02478
10934	1.0372	1.02945	1.02504	1.02202
10935.8	1.03091	1.0239	1.02016	1.01904
10937.7	1.02414	1.01819	1.01478	1.01565
10939.7	1.01711	1.01271	1.00968	1.01223
10941.6	1.01067	1.00688	1.00455	1.00862
10943.6	1.00415	1.00144	1.00009	1.00476
10945.6	0.9982	0.99653	0.99536	1.00065
10947.7	0.99248	0.99121	0.99085	0.997
10949.8	0.98712	0.98656	0.98653	0.99296
10951.9	0.98223	0.98202	0.98262	0.98887
10954	0.97771	0.97788	0.97874	0.98508
10956.1	0.97411	0.97477	0.97553	0.98182
10958.3	0.97098	0.97204	0.97344	0.97851
10960.5	0.96982	0.97047	0.97218	0.97673
10962.8	0.97073	0.97111	0.97241	0.97686
10965	0.97295	0.97359	0.97489	0.97851
10967.3	0.97678	0.97726	0.97865	0.98173
10969.6	0.98178	0.98256	0.98379	0.98625
10972	0.98666	0.9875	0.98913	0.99118
10974.4	0.99114	0.99212	0.99361	0.99561
10976.7	0.99478	0.99593	0.99779	0.99901
10979.2	0.99806	0.99963	1.00165	1.00208
10981.6	1.00114	1.00259	1.00486	1.00447
10984.1	1.00417	1.00562	1.00775	1.00716
10986.6	1.00749	1.00878	1.01051	1.00939
10989.2	1.01133	1.01193	1.01397	1.01199
10991.7	1.01567	1.01608	1.0177	1.01539
10994.3	1.02018	1.02041	1.02164	1.01918
10997	1.02413	1.02431	1.02469	1.0223
10999.6	1.02705	1.02745	1.02708	1.02489
11002.3	1.02898	1.02858	1.02793	1.02617
11005	1.02785	1.02803	1.02663	1.02562
11007.7	1.02489	1.02456	1.02362	1.02318
11010.4	1.01942	1.01894	1.01836	1.01837
11013.3	1.01282	1.01254	1.01138	1.01152
11016.1	1.00588	1.00554	1.00445	1.00469
11018.9	1.0001	0.99926	0.99752	0.9981
11021.7	0.99509	0.99417	0.99267	0.99287
11024.6	0.99211	0.99115	0.98939	0.98958
11027.6	0.99094	0.98934	0.98787	0.98772
11030.5	0.99074	0.98974	0.98805	0.98812
11033.5	0.99145	0.99048	0.98917	0.98938
11036.5	0.99286	0.99188	0.99087	0.99118
11039.5	0.99395	0.99371	0.99315	0.99338
11042.6	0.9955	0.99525	0.99515	0.9956
11045.7	0.99691	0.99709	0.99714	0.99784
11048.8	0.9989	0.99847	0.99914	1.00041
11051.9	1.00023	1.00047	1.00082	1.00221
11055.1	1.00172	1.00265	1.00287	1.00388
11058.3	1.00466	1.00489	1.00519	1.00626
11061.5	1.00751	1.0075	1.00792	1.00886
11064.8	1.01044	1.01088	1.01131	1.01183
11068	1.01238	1.01311	1.01428	1.01481
11071.4	1.01378	1.01461	1.01629	1.01711
11074.7	1.01337	1.01494	1.01623	1.01746
11078	1.01141	1.01277	1.01478	1.01594
11081.4	1.00911	1.01	1.01191	1.0129
11084.9	1.00555	1.00668	1.00846	1.00888
11088.3	1.00252	1.00371	1.00528	1.00478
11091.8	0.99996	1.00066	1.00211	1.00121
11095.2	0.99781	0.99804	0.99935	0.99804
11098.8	0.99618	0.99637	0.99724	0.99558
11102.4	0.99455	0.99513	0.9957	0.9934
11105.9	0.99351	0.99367	0.99388	0.99142
11109.5	0.99316	0.99312	0.99278	0.99003
11113.2	0.99401	0.99326	0.99273	0.98994
11116.8	0.99589	0.99504	0.99389	0.99091
11120.5	0.99882	0.99805	0.99618	0.99341
11124.2	1.00179	1.00129	0.99935	0.9969
11128	1.00483	1.00425	1.00278	1.00066
11131.8	1.0072	1.00646	1.00531	1.00449
11135.6	1.00826	1.0076	1.00693	1.00638
11139.4	1.00779	1.00787	1.0077	1.00753
11143.2	1.00691	1.00681	1.00656	1.00741
11147.1	1.00474	1.00486	1.00525	1.00645
11151	1.0023	1.00285	1.00347	1.00483
11155	1.00028	1.00074	1.0013	1.00287
11158.9	0.99868	0.99902	0.99982	1.00133
11162.9	0.99725	0.99793	0.99834	0.99981
11166.9	0.99631	0.99685	0.99732	0.99916
11171	0.99609	0.99601	0.9967	0.99822
11175.1	0.99471	0.99521	0.99579	0.99715
11179.2	0.99384	0.99454	0.99445	0.99549
11183.3	0.99321	0.99369	0.99374	0.99465
11187.4	0.99337	0.99378	0.99364	0.99434
11191.6	0.99431	0.99461	0.99451	0.99428
11195.8	0.99554	0.99553	0.99551	0.99459
11200.1	0.99755	0.99735	0.99681	0.99609
11204.3	0.99996	0.99942	0.99935	0.99855
11208.6	1.00244	1.00233	1.00192	1.00094
11213	1.00542	1.00535	1.00509	1.00396
11217.3	1.00645	1.00689	1.0068	1.00672
11221.7	1.0066	1.00657	1.00713	1.00702
11226.1	1.00584	1.00598	1.00662	1.0069
11230.5	1.00411	1.00432	1.00469	1.00576
11235	1.00245	1.00278	1.00264	1.00316
11239.5	1.00098	1.00089	1.00078	1.00114
11244	0.99968	0.99964	0.99936	0.99954
11248.5	0.99913	0.99928	0.99897	0.99833
11253.1	0.99859	0.99853	0.99853	0.99787
11257.7	0.99837	0.99823	0.99796	0.99771
11262.3	0.99779	0.99749	0.99738	0.99711
11266.9	0.99736	0.99684	0.997	0.99617
11271.6	0.99662	0.9965	0.99631	0.99559
11276.3	0.99658	0.99552	0.99559	0.99488
11281.1	0.99578	0.99626	0.99551	0.9949
11285.8	0.99651	0.99598	0.99571	0.9955
11290.6	0.99785	0.99676	0.99617	0.99615
11295.4	0.99821	0.99749	0.99744	0.99716
11300.3	0.99951	0.99904	0.99857	0.99798
11305.1	1.00066	1.00029	0.9995	0.9993
11310	1.00155	1.00153	1.00102	1.00104
11315	1.00296	1.00297	1.00242	1.0028
11319.9	1.0036	1.00336	1.00355	1.0042
11324.9	1.00356	1.0034	1.00343	1.00448
11329.9	1.00303	1.00254	1.00325	1.0045
11334.9	1.00122	1.00129	1.00173	1.00348
11340	0.99926	0.99958	1.00022	1.00146
11345.1	0.99974	0.99946	0.99966	0.9998
11355.3	0.99321	0.99275	0.99287	0.9939
11360.5	0.99123	0.99098	0.99159	0.99313
11365.7	0.99559	0.99576	0.99506	0.99488
11370.9	0.9956	0.99591	0.9958	0.99485
11376.2	0.99606	0.99663	0.99586	0.99546
11381.4	0.99769	0.99703	0.99703	0.9964
11386.8	0.9995	0.99895	0.99825	0.99784
11392.1	0.99644	0.99626	0.99539	0.99717
11397.5	0.99713	0.99702	0.99632	0.9983
11408.3	1.00327	1.00339	1.00276	1.00288
11413.7	1.00277	1.00313	1.00307	1.00328
11419.2	1.00129	1.00145	1.00146	1.00265
11424.7	1.00463	1.00427	1.00456	1.00421
11430.2	1.00335	1.00377	1.00398	1.00366
11435.8	1.00252	1.0024	1.00293	1.00289
11441.4	1.00252	1.00265	1.00303	1.00301
11447	1.00182	1.00256	1.00247	1.00225
11452.6	1.00176	1.00265	1.00291	1.00172
11458.3	1.00099	1.00109	1.00208	1.00049
11464	1.00085	1.00097	1.00176	0.99981
11469.7	1.00041	1.0014	1.00203	0.99914
11475.4	1.00168	1.00166	1.00217	0.99917
11481.2	1.00044	1.00086	1.00107	0.99883
11487	1.00096	1.00241	1.0023	0.99958
11492.8	1.00299	1.00345	1.0035	1.00089
11498.7	1.00389	1.00349	1.00369	1.00153
11504.6	1.00519	1.005	1.00509	1.00313
11510.5	1.00604	1.00653	1.00667	1.00455
11516.4	1.00664	1.00716	1.0067	1.00555
11522.4	1.00613	1.00669	1.00695	1.00593
11528.4	1.00849	1.0097	1.0103	1.00794
11534.4	1.0115	1.01234	1.01224	1.00941
11540.4	1.0113	1.01182	1.01182	1.00988
11546.5	1.00463	1.0058	1.00696	1.00784
11552.6	1.01103	1.01177	1.01206	1.00968
11558.8	1.01134	1.01219	1.01205	1.01036
11564.9	1.01157	1.01278	1.01311	1.01119

## Sheet: Fig.4c
	OCP	0V	-0.025V	-0.05V
10671	0.02504	0.02458	0.02403	0.02455
10681	0.0216	0.02116	0.0212	0.02069
10691	0.01815	0.0178	0.01765	0.01768
10701	0.01546	0.01464	0.0145	0.01426
10711	0.0119	0.01218	0.01088	0.01152
10721	0.00863	0.00906	0.0083	0.00914
10731	0.0058	0.00543	0.00625	0.00549
10741	0.00298	0.00327	0.00289	0.00293
10751	0.000476584	0.000472606	0.0002575	-9.77183e-05
10761	-0.00212	-0.00239	-0.00286	-0.00207
10771	-0.00456	-0.00461	-0.00438	-0.00505
10781	-0.00644	-0.00614	-0.00574	-0.00605
10791	-0.00814	-0.00861	-0.00816	-0.00808
10801	-0.00845	-0.00897	-0.00847	-0.00802
10811	-0.00847	-0.00859	-0.00789	-0.00799
10821	-0.00641	-0.00568	-0.00586	-0.00623
10831	-0.000447479	-0.000402178	-0.000847285	-0.00048034
10841	0.01298	0.01345	0.01285	0.01221
10841.6	0.01416	0.0137	0.01366	0.01431
10842.1	0.01524	0.01477	0.01481	0.01461
10842.7	0.0166	0.01555	0.01535	0.01697
10843.2	0.01806	0.01751	0.01716	0.01775
10843.8	0.01918	0.01951	0.01923	0.01928
10844.3	0.02016	0.0209	0.01984	0.0204
10844.9	0.02185	0.02138	0.02128	0.02281
10845.4	0.02385	0.02266	0.02246	0.02396
10846	0.02547	0.02502	0.02483	0.02508
10846.5	0.0271	0.02766	0.02651	0.02717
10847.1	0.02962	0.02895	0.02872	0.02931
10847.6	0.03153	0.03166	0.0315	0.03231
10848.2	0.03307	0.03275	0.03303	0.03324
10848.7	0.03577	0.03606	0.03561	0.03565
10849.3	0.03869	0.03801	0.03747	0.03752
10849.8	0.04076	0.03982	0.03992	0.04066
10850.4	0.04357	0.04284	0.04278	0.04416
10850.9	0.04674	0.04662	0.04575	0.04668
10851.5	0.04942	0.04818	0.04886	0.04861
10852	0.05296	0.0521	0.05268	0.0528
10852.6	0.05649	0.05512	0.05553	0.05649
10853.1	0.05996	0.05957	0.05882	0.06041
10853.7	0.06479	0.0632	0.06446	0.06325
10854.2	0.06904	0.06777	0.06737	0.06948
10854.8	0.07338	0.07278	0.07326	0.07372
10855.4	0.07837	0.07804	0.07776	0.0794
10855.9	0.08417	0.08375	0.08313	0.08433
10856.5	0.09083	0.08982	0.0893	0.09146
10857	0.09746	0.09613	0.09555	0.09709
10857.5	0.10429	0.10317	0.10206	0.10335
10858.1	0.11306	0.10991	0.11082	0.11176
10858.6	0.12087	0.11981	0.12091	0.12031
10859.2	0.13045	0.12988	0.13029	0.13186
10859.8	0.14046	0.13964	0.13952	0.14083
10860.3	0.15225	0.15047	0.15047	0.15326
10860.9	0.1659	0.16332	0.1644	0.16624
10861.4	0.18046	0.17894	0.17742	0.17972
10861.9	0.19493	0.19364	0.19304	0.19625
10862.5	0.21398	0.21299	0.2127	0.21498
10863.1	0.23525	0.23351	0.23124	0.23554
10863.6	0.25913	0.2571	0.25589	0.25914
10864.2	0.28509	0.28216	0.28237	0.28639
10864.7	0.31586	0.31415	0.31295	0.31562
10865.3	0.35238	0.35029	0.34833	0.35222
10865.8	0.39241	0.38998	0.38785	0.39299
10866.4	0.43919	0.43741	0.43522	0.44107
10866.9	0.49588	0.49592	0.49138	0.49872
10867.5	0.56036	0.55963	0.55538	0.5617
10868	0.63611	0.63569	0.62935	0.63821
10868.6	0.72748	0.72461	0.71895	0.73015
10869.1	0.82715	0.82527	0.81988	0.82871
10869.7	0.94154	0.94137	0.93428	0.94627
10870.2	1.06402	1.0636	1.05819	1.07088
10870.8	1.18718	1.19185	1.18103	1.19917
10871.3	1.31297	1.32038	1.313	1.32819
10871.9	1.43686	1.44679	1.44069	1.45491
10872.4	1.5483	1.56205	1.55647	1.5675
10873	1.65207	1.65999	1.66237	1.67595
10873.5	1.72717	1.74093	1.73937	1.75158
10874	1.78209	1.79541	1.79672	1.81076
10874.6	1.80953	1.83083	1.83015	1.84033
10875.2	1.81821	1.82922	1.83692	1.84754
10875.7	1.80236	1.81754	1.82108	1.83283
10876.3	1.76696	1.78269	1.78805	1.79812
10876.8	1.72306	1.73306	1.74015	1.7553
10877.4	1.6678	1.67984	1.68797	1.6961
10877.9	1.60529	1.6155	1.61805	1.63019
10878.5	1.54446	1.54817	1.55469	1.56595
10879	1.4786	1.48312	1.4904	1.49795
10879.6	1.42114	1.42517	1.42641	1.43932
10880.1	1.36339	1.36462	1.36608	1.37752
10880.7	1.31002	1.31298	1.31275	1.3231
10881.2	1.26726	1.26836	1.26974	1.28123
10881.8	1.22453	1.22321	1.22924	1.23779
10882.3	1.19229	1.19516	1.19399	1.2024
10882.9	1.164	1.16637	1.1697	1.17335
10883.4	1.13825	1.1416	1.14497	1.15341
10884	1.12344	1.12425	1.12597	1.13547
10884.5	1.10766	1.10916	1.11005	1.11863
10885.1	1.09702	1.09873	1.09901	1.11068
10885.6	1.09072	1.09114	1.0928	1.10196
10886.2	1.08238	1.08279	1.08822	1.09263
10886.7	1.07675	1.08055	1.08178	1.08954
10887.3	1.07455	1.0769	1.07963	1.08381
10887.8	1.06981	1.07152	1.07349	1.08076
10888.4	1.06575	1.06807	1.07084	1.07763
10888.9	1.06118	1.06183	1.06367	1.07218
10889.5	1.05632	1.05798	1.05694	1.0646
10890	1.04826	1.05025	1.05099	1.05958
10890.6	1.04226	1.04536	1.04329	1.05127
10891.2	1.03422	1.03529	1.03782	1.04386
10891.7	1.02463	1.02822	1.02826	1.03583
10892.2	1.01671	1.02089	1.02039	1.02769
10892.8	1.01001	1.01155	1.01395	1.02145
10893.4	1.00263	1.00654	1.00821	1.01438
10893.9	0.99657	0.99936	0.99903	1.00717
10894.4	0.99256	0.99699	0.99487	1.00404
10895	0.99068	0.99292	0.99308	1.0005
10895.6	0.98698	0.98886	0.99085	0.99931
10896.1	0.98716	0.98848	0.99004	0.99976
10896.7	0.9867	0.98912	0.98961	0.99807
10897.2	0.98856	0.99043	0.99044	0.99661
10897.8	0.9899	0.99126	0.99042	0.99992
10898.3	0.99054	0.99319	0.99337	1.0024
10898.9	0.99316	0.99617	0.99563	1.00422
10899.4	0.99607	1.00118	0.99847	1.00819
10900	0.99835	1.00021	0.9995	1.01135
10900.5	0.99971	1.00051	1.0006	1.01116
10901.1	1.00044	1.00411	1.00412	1.01398
10901.6	1.00251	1.00771	1.00531	1.01382
10902.2	1.00172	1.00625	1.00774	1.01524
10902.7	1.0021	1.00587	1.00607	1.01449
10903.3	1.00247	1.00561	1.00599	1.01451
10903.8	1.00122	1.0078	1.00561	1.01434
10904.4	1.00013	1.00646	1.00506	1.01177
10904.9	1.00162	1.00324	1.00717	1.01191
10905.5	0.99995	1.00547	1.00422	1.01196
10906	0.99838	1.00055	1.00086	1.01183
10906.6	0.9968	1.00207	1.0028	1.01079
10907.1	0.99671	1.00098	1.00242	1.00915
10907.7	0.99686	1.00062	1.00134	1.00811
10908.2	0.99594	0.99993	1.00074	1.00762
10908.8	0.99559	0.99986	1.00184	1.00661
10909.3	0.99422	0.99905	0.99735	1.00489
10909.9	0.99462	0.99896	0.9978	1.0062
10910.4	0.99402	0.99866	0.99805	1.00777
10911	0.99272	0.99642	1.00025	1.00546
10912.5	0.99401	0.99848	0.99732	0.99937
10914	0.99373	0.99742	0.99839	1.0004
10915.6	0.99726	1.00077	1.00001	1.00142
10917.1	1.00164	1.00393	1.00517	1.00531
10918.7	1.00732	1.00996	1.01051	1.01273
10920.4	1.0158	1.02093	1.01923	1.0199
10922	1.02529	1.02847	1.02933	1.03027
10923.7	1.03224	1.03535	1.03665	1.0369
10925.4	1.03735	1.04096	1.04118	1.04366
10927.2	1.04107	1.04554	1.04633	1.04682
10928.9	1.04279	1.04608	1.04774	1.04713
10930.7	1.04178	1.04506	1.04404	1.04448
10932.6	1.03935	1.04072	1.04109	1.04145
10934.4	1.03463	1.03792	1.03563	1.03636
10936.3	1.02779	1.02784	1.0312	1.03104
10938.2	1.02147	1.02277	1.02315	1.02483
10940.1	1.01607	1.0192	1.01933	1.01881
10942.1	1.01023	1.01188	1.01244	1.01278
10944.1	1.00456	1.00602	1.00508	1.00636
10946.1	0.9996	1.00006	0.99977	0.99966
10948.2	0.99524	0.99621	0.99553	0.99548
10950.2	0.98872	0.98835	0.99157	0.99035
10952.3	0.98524	0.98476	0.9871	0.9854
10954.4	0.98161	0.98106	0.98199	0.98179
10956.6	0.97722	0.9778	0.97733	0.97957
10958.8	0.97485	0.97552	0.97635	0.97572
10961	0.9745	0.97475	0.97346	0.97561
10963.2	0.97529	0.97393	0.97536	0.97577
10965.5	0.97639	0.97626	0.97649	0.97663
10967.8	0.98029	0.97967	0.98176	0.98032
10970.1	0.98442	0.98362	0.98356	0.98517
10972.4	0.98851	0.98967	0.98953	0.99053
10974.8	0.99398	0.99317	0.99276	0.99424
10977.2	0.99623	0.99629	0.99741	0.99851
10979.6	0.9982	1.00068	0.99932	1.00147
10982.1	1.00233	1.00187	1.00174	1.00236
10984.6	1.00255	1.00547	1.0055	1.00652
10987.1	1.00614	1.01103	1.00776	1.00827
10989.6	1.00841	1.00976	1.01109	1.01279
10992.2	1.01286	1.01415	1.01404	1.01594
10994.8	1.01728	1.01885	1.01785	1.01971
10997.4	1.02134	1.02388	1.02358	1.02364
11000.1	1.02348	1.02616	1.02567	1.02626
11002.7	1.02421	1.02801	1.02636	1.02728
11005.4	1.02504	1.02562	1.02559	1.02679
11008.2	1.02068	1.02334	1.02251	1.02444
11010.9	1.01735	1.01742	1.01829	1.01909
11013.7	1.01398	1.01325	1.01286	1.01406
11016.5	1.00579	1.00574	1.00572	1.00785
11019.4	1.00128	1.00186	1.0004	0.99901
11022.2	0.99641	0.99671	0.99521	0.99776
11025.1	0.99417	0.99278	0.99392	0.99379
11028	0.99089	0.9927	0.99023	0.9925
11031	0.99152	0.99233	0.98892	0.99272
11034	0.9924	0.99286	0.99142	0.99329
11037	0.99406	0.99294	0.99239	0.99339
11040	0.99491	0.99268	0.99284	0.9953
11043.1	0.99611	0.9977	0.99358	0.99552
11046.1	0.99821	0.99569	0.99501	0.9981
11049.3	0.99881	0.99621	0.99916	0.99824
11052.4	0.99895	1.00079	0.99921	0.9998
11055.6	1.00029	1.00256	1.00061	1.00196
11058.8	1.0042	1.00469	1.00197	1.00425
11062	1.00671	1.00707	1.00798	1.00604
11065.2	1.00804	1.00777	1.009	1.00844
11068.5	1.01039	1.01029	1.01137	1.01095
11071.8	1.01194	1.01226	1.01301	1.01186
11075.2	1.01135	1.01149	1.01343	1.01056
11078.5	1.00932	1.01112	1.0123	1.0095
11081.9	1.00614	1.01095	1.00881	1.00655
11085.3	1.00536	1.00493	1.00523	1.00627
11088.8	1.00261	1.00454	1.00296	1.00339
11092.2	0.99999	0.99989	1.00223	0.99994
11095.7	0.9983	0.9981	1.00006	0.99807
11099.2	0.99663	0.99643	0.99777	0.99775
11102.8	0.9961	0.99582	0.99788	0.99446
11106.4	0.99458	0.99522	0.99504	0.99336
11110	0.99446	0.99399	0.99482	0.99413
11113.6	0.9953	0.99439	0.99722	0.99447
11117.3	0.99709	0.99631	0.99729	0.99638
11121	0.99953	0.99866	0.99785	0.99747
11124.7	1.00212	1.0005	1.00155	1.00266
11128.4	1.00425	1.00352	1.00725	1.00576
11132.2	1.00585	1.00456	1.00663	1.00549
11136	1.0073	1.00638	1.00683	1.00619
11139.8	1.00684	1.00743	1.00614	1.00686
11143.7	1.00621	1.00564	1.00637	1.00421
11147.6	1.0039	1.00338	1.0022	1.00322
11151.5	1.00186	1.00196	1.00138	1.00167
11155.4	1.00034	1.00019	1.00085	0.99899
11159.4	0.99868	0.99719	0.99956	0.99724
11163.4	0.99811	0.99704	1.00014	0.99837
11167.4	0.99781	0.99637	0.99765	0.99539
11171.4	0.99702	0.99589	0.99798	0.99535
11175.5	0.99556	0.99404	0.99614	0.99397
11179.6	0.99509	0.99339	0.99591	0.99477
11183.7	0.99456	0.99466	0.99663	0.99307
11187.9	0.99413	0.99469	0.99589	0.99617
11192.1	0.99695	0.99616	0.99524	0.99661
11196.3	0.9977	0.99599	0.99714	0.99786
11200.5	0.99849	0.9999	0.99882	1.00082
11204.8	1.00019	1.00061	0.99992	1.00058
11209.1	1.00352	1.00437	1.0015	1.00241
11213.4	1.00472	1.0044	1.00428	1.00506
11217.8	1.00525	1.0071	1.00656	1.00508
11222.1	1.0064	1.00688	1.00506	1.00655
11226.5	1.00515	1.00583	1.00492	1.00602
11231	1.00376	1.00351	1.00184	1.00548
11235.4	1.00311	1.0024	1.0021	1.00313
11239.9	1.00064	1.00065	0.99977	0.99923
11244.4	0.99827	1.00107	0.99924	1.00096
11248.9	0.99676	1.00007	0.99827	0.99869
11253.5	0.99748	0.99975	0.99712	0.99861
11258.1	0.99826	0.99731	0.99651	0.99675
11262.7	0.99581	0.99676	0.99955	0.99777
11267.4	0.99626	0.99665	0.9952	0.99739
11272.1	0.99585	0.99585	0.99632	0.99529
11276.8	0.99632	0.99355	0.99519	0.99492
11281.5	0.99528	0.99496	0.99433	0.99373
11286.3	0.99775	0.99693	0.99572	0.99459
11291	0.99771	0.99687	0.99422	0.99563
11295.9	0.99929	0.99774	0.99555	0.99816
11300.7	0.99758	0.99939	0.99743	0.99669
11305.6	1.00194	1.00179	0.9992	0.99873
11310.5	1.00116	1.00368	1.00203	1.00289
11315.4	1.00202	1.00324	1.00081	1.00366
11320.4	1.00214	1.00326	1.00225	1.00437
11325.3	1.00482	1.00378	1.00208	1.00521
11330.3	1.00155	1.00301	1.00122	1.00277
11335.4	1.00218	0.99921	1.00035	1.00327
11340.4	0.99902	0.99941	1.001	1.00001
11345.5	0.99677	0.99831	0.99558	0.99911
11350.6	0.99857	0.99704	0.99889	0.99963
11355.8	0.99483	0.99465	0.99775	0.99687
11361	0.99588	0.99407	0.99293	0.99385
11366.2	0.99482	0.99733	0.99517	0.99536
11371.4	0.99649	0.99688	0.99616	0.996
11376.6	0.99476	0.99655	0.99705	0.99847
11381.9	0.99782	0.99614	0.99914	0.99849
11387.2	0.99865	1.0003	1.00169	0.99867
11392.5	1.0001	1.00013	0.99783	0.99891
11397.9	1.00045	1.00158	1.00101	1.00021
11403.3	1.00248	1.00033	1.00731	1.00473
11408.7	1.00334	1.00305	1.00238	1.00473
11414.2	1.0031	1.00175	1.00205	1.00477
11419.6	1.00336	1.0014	1.00418	1.00114
11425.1	1.00147	1.00171	1.00579	1.00363
11430.7	1.00279	1.00274	1.00418	1.00289
11436.2	1.0031	1.00147	1.00217	1.00165
11441.8	1.00127	1.00242	1.00241	1.00116
11447.4	1.00134	1.00254	0.99962	1.00114
11453.1	1.00142	1.00076	1.0005	0.99991
11458.7	1.00056	1.00021	1.0007	0.99628
11464.4	0.99895	0.99985	0.99695	0.9979
11470.1	0.99854	0.99789	0.99744	0.99561
11475.9	0.9977	0.99965	0.99928	0.9986
11481.6	0.99778	0.99835	0.9976	0.99609
11487.4	1.00008	0.99858	0.99735	0.99695
11493.3	0.99977	1.00156	1.00156	0.99704
11499.2	1.00191	1.0025	1.00323	0.99774
11505	1.00221	1.00554	1.00219	0.9981
11511	1.00442	1.00698	1.00393	1.00092
11516.9	1.00502	1.00672	1.00715	1.00618
11522.8	1.00466	1.00696	1.00524	1.00204
11528.8	1.00648	1.00652	1.00696	1.0044
11534.8	1.00754	1.00832	1.00894	1.00466
11540.9	1.009	1.01194	1.00931	1.00466
11547	1.00527	1.00515	1.00692	1.00197
11553.1	1.00882	1.00805	1.00755	1.00611
11559.2	1.00898	1.01119	1.01164	1.00514
11565.4	1.00889	1.01087	1.01039	1.00676

## Sheet: Fig.4d
	OCP	0V	-0.025V	-0.05V
0	0.58925	0.34625	0.98833	0.72573
0.03068	0.58277	0.34658	0.98707	0.72184
0.06136	0.5641	0.34701	0.98341	0.71077
0.09204	0.53553	0.34602	0.97776	0.69428
0.12272	0.5009	0.34163	0.97072	0.67514
0.1534	0.4655	0.33203	0.96311	0.65676
0.18408	0.43566	0.31613	0.95582	0.6427
0.21476	0.41747	0.29423	0.94984	0.63583
0.24544	0.41472	0.26876	0.94614	0.63759
0.27612	0.42707	0.24535	0.94572	0.64759
0.3068	0.45045	0.23348	0.94953	0.66379
0.33748	0.47935	0.2436	0.95858	0.68319
0.36816	0.50904	0.27963	0.97391	0.70277
0.39884	0.53669	0.33645	0.99655	0.72014
0.42951	0.56167	0.40568	1.02745	0.73403
0.46019	0.58535	0.47998	1.0673	0.74449
0.49087	0.61057	0.55373	1.11626	0.75277
0.52155	0.64079	0.62264	1.17377	0.76108
0.55223	0.6789	0.68342	1.23838	0.77195
0.58291	0.72622	0.73359	1.30765	0.78741
0.61359	0.78198	0.77145	1.37825	0.80817
0.64427	0.84362	0.796	1.44609	0.8331
0.67495	0.90746	0.80694	1.50653	0.85916
0.70563	0.96969	0.80455	1.55467	0.88186
0.73631	1.02712	0.78974	1.5856	0.89593
0.76699	1.07787	0.7639	1.59472	0.89602
0.79767	1.12185	0.72899	1.57801	0.87732
0.82835	1.16109	0.68748	1.53231	0.83604
0.85903	1.19962	0.64257	1.45559	0.76984
0.88971	1.24302	0.59826	1.34721	0.67834
0.92039	1.29724	0.55958	1.20819	0.56396
0.95107	1.36696	0.53225	1.04156	0.43427
0.98175	1.45402	0.52169	0.85302	0.31084
1.01243	1.55655	0.53108	0.65282	0.25586
1.04311	1.66902	0.55969	0.46231	0.3351
1.07379	1.7832	0.60301	0.33663	0.49386
1.10447	1.88929	0.65435	0.36501	0.67351
1.13515	1.97703	0.7065	0.51418	0.84869
1.16583	2.03669	0.75262	0.69302	1.00485
1.1965	2.05981	0.7866	0.8602	1.13089
1.22718	2.03996	0.8033	0.99688	1.21758
1.25786	1.97366	0.79878	1.09149	1.25737
1.28854	1.8615	0.77082	1.13605	1.24455
1.31922	1.71011	0.71975	1.12544	1.17578
1.3499	1.53559	0.65035	1.05751	1.05067
1.38058	1.3695	0.57555	0.93394	0.8734
1.41126	1.2649	0.52263	0.76259	0.65751
1.44194	1.28542	0.53266	0.56634	0.44844
1.47262	1.46073	0.63131	0.41916	0.40174
1.5033	1.7631	0.80499	0.48024	0.62828
1.53398	2.14231	1.02538	0.74404	0.97838
1.56466	2.55519	1.2695	1.08755	1.36633
1.59534	2.9693	1.52035	1.45462	1.75928
1.62602	3.3595	1.76415	1.81802	2.13641
1.6567	3.7053	1.98895	2.15828	2.48043
1.68738	3.98963	2.18409	2.45895	2.77594
1.71806	4.19839	2.34032	2.70563	3.00926
1.74874	4.32047	2.45005	2.88601	3.16881
1.77942	4.34788	2.50785	2.99026	3.24552
1.8101	4.27587	2.51101	3.01148	3.23334
1.84078	4.10307	2.46031	2.94623	3.1297
1.87146	3.83154	2.36103	2.79521	2.93622
1.90214	3.46673	2.22445	2.56423	2.65967
1.93282	3.01743	2.07004	2.26614	2.31398
1.9635	2.49575	1.92785	1.92531	1.92538
1.99418	1.91771	1.83858	1.58834	1.54574
2.02485	1.30656	1.84477	1.34494	1.28169
2.05553	0.71632	1.97099	1.3245	1.28965
2.08621	0.45966	2.20993	1.57731	1.60502
2.11689	0.90904	2.53146	2.01507	2.10234
2.14757	1.51407	2.9004	2.53716	2.67198
2.17825	2.11277	3.28621	3.08218	3.25451
2.20893	2.67106	3.66481	3.61394	3.81588
2.23961	3.17243	4.01781	4.10887	4.3338
2.27029	3.60637	4.33154	4.55066	4.7927
2.30097	3.96643	4.59637	4.92813	5.18184
2.33165	4.24964	4.80636	5.23443	5.49458
2.36233	4.45634	4.95903	5.4666	5.7281
2.39301	4.58994	5.05508	5.62531	5.88307
2.42369	4.6565	5.09816	5.71451	5.96336
2.45437	4.66432	5.09442	5.74096	5.9756
2.48505	4.62322	5.05196	5.71361	5.92856
2.51573	4.54384	4.98007	5.64281	5.83247
2.54641	4.43668	4.88838	5.53937	5.69813
2.57709	4.31126	4.78578	5.41353	5.53599
2.60777	4.17523	4.67946	5.27397	5.35526
2.63845	4.03381	4.57405	5.12696	5.16308
2.66913	3.88946	4.47113	4.97583	4.96402
2.69981	3.7421	4.3693	4.82098	4.75992
2.73049	3.58968	4.26463	4.66023	4.55015
2.76117	3.42901	4.15159	4.48972	4.33227
2.79184	3.25672	4.02415	4.30492	4.10294
2.82252	3.07018	3.87678	4.1017	3.85883
2.8532	2.86813	3.70531	3.87722	3.59757
2.88388	2.65111	3.50747	3.63055	3.31835
2.91456	2.42164	3.28315	3.36307	3.02231
2.94524	2.18414	3.0345	3.07852	2.71273
2.97592	1.94479	2.76569	2.78287	2.39489
3.0066	1.71117	2.48268	2.48404	2.07589
3.03728	1.49177	2.19279	2.19139	1.76427
3.06796	1.29537	1.90428	1.9151	1.46965
3.09864	1.12987	1.62587	1.66522	1.20232
3.12932	1.00049	1.36625	1.45018	0.97252
3.16	0.90768	1.1335	1.27481	0.78898
3.19068	0.84606	0.93438	1.13817	0.65578
3.22136	0.80587	0.77328	1.03264	0.56782
3.25204	0.77663	0.65085	0.94553	0.5098
3.28272	0.75048	0.56314	0.86269	0.46267
3.3134	0.72387	0.50285	0.77208	0.41272
3.34408	0.69762	0.46308	0.6656	0.35753
3.37476	0.67599	0.44163	0.53938	0.3109
3.40544	0.66489	0.44226	0.3933	0.30585
3.43612	0.66922	0.47111	0.23051	0.36955
3.4668	0.69045	0.53037	0.0638	0.49005
3.49748	0.72558	0.61562	0.1414	0.64129
3.52816	0.76844	0.71842	0.32451	0.80454
3.55884	0.81174	0.82969	0.50532	0.96755
3.58952	0.84879	0.94138	0.67616	1.12161
3.62019	0.87438	1.04695	0.83179	1.26036
3.65087	0.88507	1.14143	0.96822	1.37933
3.68155	0.87917	1.22139	1.08265	1.47578
3.71223	0.85662	1.28482	1.17347	1.54856
3.74291	0.81874	1.33104	1.24013	1.59789
3.77359	0.76791	1.36043	1.28292	1.62511
3.80427	0.70727	1.37418	1.30274	1.63227
3.83495	0.64027	1.37386	1.30071	1.62171
3.86563	0.57022	1.36108	1.27792	1.5956
3.89631	0.49985	1.33709	1.23512	1.55552
3.92699	0.43109	1.30249	1.17261	1.50224
3.95767	0.36517	1.25711	1.09024	1.4357
3.98835	0.3036	1.20007	0.98753	1.35516
4.01903	0.25071	1.13004	0.86399	1.25971
4.04971	0.21828	1.04557	0.7196	1.14894
4.08039	0.2256	0.94554	0.55549	1.02388
4.11107	0.28064	0.82969	0.37618	0.88847
4.14175	0.3717	0.69917	0.20296	0.75211
4.17243	0.48503	0.55756	0.17684	0.63438
4.20311	0.61123	0.41363	0.36222	0.56963
4.23379	0.74334	0.29133	0.59388	0.59351
4.26447	0.87528	0.25256	0.83467	0.70566
4.29515	1.00131	0.33655	1.07301	0.87309
4.32583	1.116	0.48061	1.30071	1.06423
4.35651	1.21437	0.63747	1.51054	1.25816
4.38719	1.29204	0.78825	1.69594	1.44091
4.41786	1.3455	0.92319	1.85125	1.60245
4.44854	1.37221	1.03585	1.97186	1.73528
4.47922	1.37079	1.12163	2.0545	1.83392
4.5099	1.34109	1.17744	2.09743	1.8948
4.54058	1.28422	1.20161	2.10061	1.91627
4.57126	1.20259	1.19393	2.06582	1.89862
4.60194	1.09991	1.15561	1.99668	1.8442
4.63262	0.9812	1.08933	1.89877	1.75745
4.6633	0.85303	0.99922	1.77961	1.64503
4.69398	0.72392	0.89103	1.64867	1.51603
4.72466	0.60526	0.77237	1.51726	1.3822
4.75534	0.51234	0.65349	1.39805	1.25805
4.78602	0.46237	0.54866	1.30379	1.16008
4.8167	0.46415	0.47688	1.2447	1.10379
4.84738	0.50791	0.45608	1.22519	1.09807
4.87806	0.57372	0.48798	1.24191	1.14063
4.90874	0.64488	0.55502	1.28533	1.21945
4.93942	0.71136	0.63643	1.34344	1.31907
4.9701	0.76797	0.71795	1.40519	1.42576
5.00078	0.81257	0.79157	1.46217	1.52942
5.03146	0.84486	0.8533	1.50881	1.62347
5.06214	0.86561	0.90152	1.54212	1.7042
5.09282	0.87617	0.93613	1.56104	1.76989
5.1235	0.87799	0.95782	1.56591	1.82024
5.15418	0.87237	0.96767	1.55792	1.85577
5.18486	0.86022	0.96677	1.53867	1.87738
5.21553	0.84197	0.95595	1.50974	1.88599
5.24621	0.81762	0.93566	1.47244	1.88232
5.27689	0.78686	0.90594	1.42763	1.86676
5.30757	0.74929	0.86651	1.37571	1.83938
5.33825	0.70466	0.81693	1.31671	1.80008
5.36893	0.65304	0.75685	1.25043	1.7487
5.39961	0.595	0.6862	1.17672	1.68525
5.43029	0.53168	0.60536	1.09563	1.61014
5.46097	0.46491	0.51526	1.00762	1.52428
5.49165	0.3972	0.41743	0.91363	1.42921
5.52233	0.33185	0.31399	0.81509	1.32715
5.55301	0.27313	0.20758	0.71393	1.22089
5.58369	0.22634	0.10156	0.61239	1.11371
5.61437	0.19695	0.01962	0.51293	1.00914
5.64505	0.18735	0.10461	0.418	0.91063
5.67573	0.19372	0.19374	0.32986	0.82114
5.70641	0.20855	0.27268	0.25038	0.74259
5.73709	0.22574	0.33942	0.18082	0.67542
5.76777	0.24238	0.3931	0.12188	0.61836
5.79845	0.25817	0.43386	0.07409	0.5686
5.82913	0.27439	0.46291	0.04144	0.5225
5.85981	0.29289	0.48252	0.04086	0.47636
5.89049	0.31513	0.49589	0.06669	0.42714
5.92117	0.34154	0.50678	0.09931	0.37289
5.95185	0.37124	0.51894	0.13427	0.31288
5.98253	0.40233	0.53527	0.17011	0.24748
6.0132	0.43233	0.55714	0.20525	0.17809
6.04388	0.45866	0.58408	0.23777	0.10725
6.07456	0.47896	0.61405	0.26557	0.04259
6.10524	0.49128	0.64412	0.28669	0.0502
6.13592	0.49423	0.67113	0.29949	0.11015
6.1666	0.48707	0.69228	0.30285	0.16748
6.19728	0.46968	0.70543	0.29631	0.21683
6.22796	0.44254	0.70933	0.28023	0.25629
6.25864	0.40673	0.70362	0.25593	0.28488
6.28932	0.36378	0.68889	0.22596	0.30232
6.32	0.3156	0.66656	0.19468	0.30898
6.35068	0.26434	0.63871	0.16892	0.30583
6.38136	0.21225	0.60791	0.15755	0.2944
6.41204	0.16155	0.57681	0.16615	0.2767
6.44272	0.11426	0.5478	0.1912	0.2551
6.4734	0.07216	0.52253	0.22414	0.23223
6.50408	0.03718	0.50154	0.25774	0.21069
6.53476	0.01758	0.48419	0.28731	0.19272
6.56544	0.03045	0.46892	0.31012	0.17961
6.59612	0.05121	0.45375	0.3248	0.17134
6.6268	0.07285	0.43687	0.33114	0.16656
6.65748	0.09678	0.41713	0.32985	0.16327
6.68816	0.12437	0.39435	0.32257	0.15956
6.71884	0.1559	0.36957	0.31167	0.15406
6.74952	0.19059	0.34504	0.30001	0.14612
6.7802	0.22694	0.3241	0.29046	0.13573
6.81087	0.26313	0.31054	0.2852	0.1233
6.84155	0.29726	0.30734	0.28501	0.10953
6.87223	0.32756	0.31524	0.28901	0.09521
6.90291	0.35252	0.33223	0.29505	0.08095
6.93359	0.37099	0.35455	0.30053	0.06719
6.96427	0.38222	0.37808	0.30313	0.05421
6.99495	0.38593	0.39927	0.30127	0.04278
7.02563	0.38228	0.41553	0.29436	0.0358
7.05631	0.37188	0.42519	0.2829	0.03891
7.08699	0.35568	0.42742	0.26848	0.05366
7.11767	0.3349	0.42213	0.25377	0.07621
7.14835	0.31093	0.40977	0.24213	0.10347
7.17903	0.28516	0.39122	0.23685	0.13358
7.20971	0.25882	0.36753	0.2398	0.16505
7.24039	0.23286	0.33981	0.25053	0.19651
7.27107	0.20783	0.30898	0.26654	0.22663
7.30175	0.18392	0.27567	0.28461	0.25424
7.33243	0.1611	0.24011	0.30193	0.27836
7.36311	0.13952	0.2022	0.31676	0.29834
7.39379	0.12009	0.16169	0.32871	0.31391
7.42447	0.10523	0.11874	0.33884	0.32527
7.45515	0.0991	0.07583	0.34949	0.33305
7.48583	0.10534	0.04926	0.36396	0.33833
7.51651	0.12333	0.07523	0.38557	0.34247
7.54719	0.14897	0.13011	0.41666	0.34691
7.57787	0.17796	0.19323	0.45773	0.35283
7.60854	0.207	0.25938	0.50743	0.36089
7.63922	0.23358	0.32583	0.56312	0.37103
7.6699	0.25573	0.39029	0.62157	0.38243
7.70058	0.27194	0.45058	0.67954	0.39372
7.73126	0.2811	0.50471	0.73406	0.40324
7.76194	0.28255	0.55092	0.78269	0.40932
7.79262	0.27604	0.58783	0.82357	0.41049
7.8233	0.2618	0.61446	0.85549	0.40565
7.85398	0.24044	0.63038	0.87791	0.39412
7.88466	0.21301	0.63569	0.89089	0.37573
7.91534	0.18087	0.63107	0.89501	0.35075
7.94602	0.1457	0.61772	0.89128	0.31993
7.9767	0.10942	0.59734	0.88093	0.28443
8.00738	0.07439	0.57201	0.86528	0.24578
8.03806	0.04441	0.54401	0.84549	0.20583
8.06874	0.02996	0.51562	0.82242	0.16681
8.09942	0.04028	0.48885	0.79658	0.13138
8.1301	0.05813	0.46513	0.76805	0.10288
8.16078	0.07447	0.44509	0.73663	0.08512
8.19146	0.08845	0.42844	0.70198	0.08002
8.22214	0.10166	0.41418	0.6639	0.08456
8.25282	0.11666	0.40088	0.62262	0.09338
8.2835	0.13592	0.38702	0.57903	0.10316
8.31418	0.16075	0.37139	0.53499	0.11331
8.34486	0.19098	0.3532	0.49354	0.12493
8.37554	0.22527	0.33217	0.45882	0.13975
8.40621	0.26172	0.30852	0.43558	0.15916
8.43689	0.29824	0.28286	0.42772	0.1836
8.46757	0.33282	0.25601	0.43646	0.21249
8.49825	0.36372	0.22891	0.45947	0.2446
8.52893	0.38952	0.20245	0.49184	0.27848
8.55961	0.40927	0.17738	0.52792	0.31266
8.59029	0.42257	0.15431	0.56259	0.34583
8.62097	0.42961	0.13389	0.59172	0.37692
8.65165	0.43123	0.11724	0.61227	0.4051
8.68233	0.4289	0.10643	0.6222	0.42978
8.71301	0.42466	0.1043	0.62034	0.45058
8.74369	0.42089	0.11278	0.60629	0.46729
8.77437	0.41995	0.13106	0.58035	0.47977
8.80505	0.42371	0.15635	0.5434	0.48792
8.83573	0.43302	0.18557	0.49683	0.49164
8.86641	0.44752	0.21605	0.44246	0.49073
8.89709	0.4658	0.24552	0.38246	0.48496
8.92777	0.48577	0.27201	0.31941	0.47404
8.95845	0.50515	0.29387	0.25649	0.45769
8.98913	0.52184	0.30978	0.19814	0.4357
9.01981	0.53418	0.31882	0.15181	0.40798
9.05049	0.54104	0.32054	0.12954	0.37467
9.08117	0.54187	0.31509	0.13901	0.33617
9.11185	0.53673	0.30326	0.17041	0.29323
9.14253	0.52621	0.2866	0.20979	0.24707
9.17321	0.51141	0.26756	0.24955	0.19953
9.20388	0.4938	0.24947	0.28624	0.15365
9.23456	0.47512	0.23631	0.31823	0.11512
9.26524	0.45714	0.23174	0.34466	0.09467
9.29592	0.44143	0.23756	0.36503	0.10157
9.3266	0.42912	0.25271	0.37902	0.12773
9.35728	0.42065	0.27403	0.38646	0.15983
9.38796	0.4157	0.29773	0.38733	0.19078
9.41864	0.41337	0.32053	0.38182	0.21746
9.44932	0.41233	0.34003	0.37036	0.23857
9.48	0.4112	0.35471	0.35377	0.25377
9.51068	0.40873	0.36386	0.33327	0.26336
9.54136	0.404	0.36751	0.31066	0.26816
9.57204	0.3964	0.36628	0.28827	0.26933
9.60272	0.38572	0.3613	0.26892	0.26824
9.6334	0.37205	0.35402	0.25546	0.26623
9.66408	0.35571	0.34598	0.24999	0.26435
9.69476	0.33719	0.33858	0.25287	0.26319
9.72544	0.31705	0.33277	0.26254	0.2627
9.75612	0.29587	0.32885	0.27615	0.26235
9.7868	0.27418	0.32648	0.29065	0.26128
9.81748	0.25241	0.32482	0.30348	0.25861
9.84816	0.23092	0.32284	0.31291	0.25371
9.87884	0.20994	0.31963	0.31814	0.24643
9.90952	0.18965	0.31468	0.3193	0.23727
9.9402	0.17024	0.308	0.31747	0.22743
9.97088	0.15189	0.30026	0.31456	0.21881

## Sheet: Fig.4e
	OCP	0V	-0.025V	-0.05V
0	0.36351	0.30759	0.33533	0.10419
0.03068	0.34787	0.294	0.32132	0.12733
0.06136	0.30248	0.25442	0.28066	0.17367
0.09204	0.23222	0.19252	0.21771	0.21714
0.12272	0.14717	0.11508	0.14165	0.24572
0.1534	0.08095	0.04541	0.0815	0.25384
0.18408	0.12191	0.09094	0.1124	0.23978
0.21476	0.21188	0.17549	0.19273	0.20513
0.24544	0.29544	0.25071	0.27003	0.15543
0.27612	0.35766	0.30655	0.32936	0.10408
0.3068	0.39067	0.33679	0.36309	0.08648
0.33748	0.39021	0.33767	0.36694	0.12436
0.36816	0.35549	0.30819	0.33977	0.17723
0.39884	0.29003	0.25074	0.28428	0.21993
0.42951	0.20457	0.17321	0.20936	0.24211
0.46019	0.13349	0.10277	0.14145	0.23877
0.49087	0.15968	0.1245	0.14763	0.20878
0.52155	0.26015	0.21859	0.23098	0.1557
0.55223	0.36554	0.31586	0.32793	0.09414
0.58291	0.44817	0.39262	0.40811	0.08642
0.61359	0.49183	0.43467	0.45496	0.16001
0.64427	0.48459	0.43092	0.45649	0.2468
0.67495	0.41813	0.37312	0.40421	0.32039
0.70563	0.28867	0.25635	0.29394	0.36758
0.73631	0.10501	0.07969	0.13242	0.38014
0.76699	0.18003	0.15462	0.13899	0.3569
0.79767	0.48091	0.43767	0.40644	0.31257
0.82835	0.82416	0.75826	0.72193	0.29883
0.85903	1.1882	1.10052	1.06034	0.3891
0.88971	1.55175	1.44541	1.40117	0.58039
0.92039	1.89187	1.77165	1.72255	0.82775
0.95107	2.18502	2.05684	2.00185	1.09752
0.98175	2.40832	2.27888	2.2171	1.36341
1.01243	2.54107	2.41737	2.34847	1.60149
1.04311	2.56618	2.45512	2.37994	1.78952
1.07379	2.47151	2.37962	2.30106	1.90784
1.10447	2.25111	2.18449	2.109	1.9409
1.13515	1.90645	1.87117	1.81196	1.87906
1.16583	1.4484	1.45232	1.43745	1.72097
1.1965	0.90554	0.96514	1.06136	1.47759
1.22718	0.41557	0.5664	0.8909	1.18229
1.25786	0.67854	0.75742	1.15077	0.92105
1.28854	1.35934	1.36331	1.68311	0.87358
1.31922	2.07543	2.04006	2.29051	1.138
1.3499	2.75708	2.6955	2.87997	1.57183
1.38058	3.3624	3.28145	3.39712	2.04075
1.41126	3.85667	3.76068	3.80233	2.47175
1.44194	4.21121	4.10307	4.06564	2.81832
1.47262	4.40455	4.28616	4.16654	3.04724
1.5033	4.42398	4.29659	4.0953	3.136
1.53398	4.26715	4.13175	3.85491	3.07373
1.56466	3.94389	3.80191	3.46436	2.86387
1.59534	3.47911	3.33357	2.96536	2.52981
1.62602	2.91899	2.77727	2.4386	2.12808
1.6567	2.34703	2.22751	2.03658	1.77871
1.68738	1.91777	1.86023	1.9775	1.68667
1.71806	1.84834	1.89204	2.33691	1.98645
1.74874	2.19199	2.31805	2.94489	2.56345
1.77942	2.7551	2.92472	3.61522	3.24073
1.8101	3.35103	3.54117	4.23202	3.9004
1.84078	3.87141	4.06979	4.72408	4.46704
1.87146	4.25303	4.45201	5.04493	4.88798
1.90214	4.45719	4.65125	5.16501	5.12589
1.93282	4.46211	4.64687	5.06896	5.15653
1.9635	4.26031	4.43199	4.75446	4.9683
1.99418	3.8577	4.01264	4.23158	4.56217
2.02485	3.27382	3.40753	3.52227	3.95166
2.05553	2.54487	2.64976	2.66151	3.16388
2.08621	1.74087	1.7984	1.70799	2.24609
2.11689	1.07291	1.02437	0.85073	1.3123
2.14757	1.17104	1.01406	1.01514	0.91478
2.17825	1.97584	1.84749	2.00192	1.69084
2.20893	2.93634	2.84731	3.077	2.80677
2.23961	3.88655	3.83635	4.11431	3.95158
2.27029	4.76825	4.75891	5.07058	5.04911
2.30097	5.55197	5.5866	5.92214	6.06202
2.33165	6.22317	6.30443	6.65642	6.9674
2.36233	6.7784	6.90707	7.26929	7.75168
2.39301	7.22301	7.39671	7.76314	8.40846
2.42369	7.5685	7.78071	8.14467	8.93661
2.45437	7.82928	8.06895	8.42252	9.33845
2.48505	8.01921	8.27116	8.60498	9.61795
2.51573	8.14834	8.39463	8.69825	9.77924
2.54641	8.22069	8.44273	8.70542	9.82573
2.57709	8.23357	8.41461	8.62655	9.75991
2.60777	8.1787	8.30605	8.45964	9.5838
2.63845	8.04456	8.11124	8.20224	9.29999
2.66913	7.81952	7.82499	7.85336	8.91292
2.69981	7.49487	7.44495	7.41523	8.43014
2.73049	7.06732	6.97336	6.89462	7.86333
2.76117	6.54069	6.41829	6.3036	7.22881
2.79184	5.92665	5.79402	5.65965	6.54752
2.82252	5.24476	5.121	4.98522	5.84445
2.8532	4.52194	4.4252	4.30679	5.14741
2.88388	3.79183	3.73733	3.65351	4.48519
2.91456	3.09438	3.09186	3.05543	3.88485
2.94524	2.47596	2.52571	2.54052	3.36799
2.97592	1.98784	2.07474	2.12959	2.94619
3.0066	1.6742	1.76358	1.82844	2.61709
3.03728	1.53877	1.58792	1.62112	2.36435
3.06796	1.52265	1.50662	1.47325	2.16353
3.09864	1.54245	1.46243	1.34684	1.99168
3.12932	1.53879	1.41066	1.2154	1.8355
3.16	1.48679	1.33036	1.07113	1.69521
3.19068	1.38883	1.22266	0.92693	1.58355
3.22136	1.26798	1.10669	0.81699	1.51966
3.25204	1.16364	1.01539	0.7872	1.51785
3.28272	1.12126	0.98465	0.8585	1.57679
3.3134	1.16711	1.03095	1.00304	1.6787
3.34408	1.28788	1.13806	1.17564	1.79837
3.37476	1.4449	1.27237	1.34185	1.91241
3.40544	1.60019	1.40319	1.48084	2.00359
3.43612	1.72708	1.50982	1.58156	2.06148
3.4668	1.8102	1.58083	1.63991	2.08145
3.49748	1.84317	1.61204	1.65682	2.0633
3.52816	1.82637	1.60451	1.63679	2.00976
3.55884	1.76508	1.56299	1.58654	1.92504
3.58952	1.66767	1.4944	1.51381	1.81371
3.62019	1.54396	1.40644	1.4261	1.67988
3.65087	1.40358	1.30649	1.32986	1.52692
3.68155	1.25473	1.20072	1.22999	1.3577
3.71223	1.10344	1.09382	1.12981	1.17518
3.74291	0.9536	0.98922	1.03159	0.98334
3.77359	0.80785	0.88964	0.93713	0.78827
3.80427	0.66929	0.79787	0.84823	0.59975
3.83495	0.54376	0.71704	0.76662	0.43467
3.86563	0.44214	0.65002	0.69335	0.32374
3.89631	0.38002	0.59792	0.62761	0.30237
3.92699	0.36683	0.55838	0.56605	0.35247
3.95767	0.39047	0.52523	0.50313	0.41961
3.98835	0.42533	0.49053	0.43306	0.47429
4.01903	0.45091	0.44815	0.3535	0.51117
4.04971	0.45772	0.39854	0.27407	0.54061
4.08039	0.44796	0.35578	0.23761	0.58439
4.11107	0.43806	0.35407	0.30642	0.66619
4.14175	0.45905	0.42705	0.46241	0.79727
4.17243	0.53981	0.56983	0.66149	0.97166
4.20311	0.68275	0.75636	0.88011	1.1735
4.23379	0.86925	0.96435	1.10339	1.38466
4.26447	1.07742	1.17693	1.31908	1.58821
4.29515	1.28824	1.38027	1.5163	1.76956
4.32583	1.48579	1.56257	1.68557	1.91706
4.35651	1.65697	1.71405	1.81923	2.02242
4.38719	1.79159	1.82722	1.91187	2.08109
4.41786	1.88262	1.89721	1.96064	2.09239
4.44854	1.9265	1.92208	1.96546	2.05954
4.47922	1.92328	1.90295	1.92908	1.98949
4.5099	1.87675	1.84405	1.85697	1.89245
4.54058	1.79432	1.75262	1.75716	1.7812
4.57126	1.68683	1.63877	1.63992	1.66992
4.60194	1.56816	1.51517	1.51727	1.57238
4.63262	1.45437	1.39636	1.40223	1.49939
4.6633	1.36175	1.29734	1.30732	1.45627
4.69398	1.30341	1.23078	1.24233	1.44152
4.72466	1.28506	1.20318	1.21164	1.44799
4.75534	1.30276	1.21242	1.21294	1.46581
4.78602	1.34509	1.24899	1.23851	1.4853
4.8167	1.39796	1.30021	1.27841	1.49875
4.84738	1.4486	1.35423	1.32331	1.50088
4.87806	1.48735	1.40195	1.36604	1.48853
4.90874	1.50785	1.43732	1.40175	1.46021
4.93942	1.50657	1.45686	1.42758	1.41554
4.9701	1.48212	1.45902	1.44208	1.35499
5.00078	1.4348	1.44362	1.44479	1.2798
5.03146	1.36614	1.41139	1.4358	1.19211
5.06214	1.27864	1.36369	1.41551	1.09516
5.09282	1.1756	1.30227	1.38451	0.99364
5.1235	1.061	1.22918	1.34345	0.89386
5.15418	0.93947	1.14668	1.29303	0.80372
5.18486	0.8163	1.0572	1.23396	0.73183
5.21553	0.69748	0.96325	1.16697	0.68532
5.24621	0.58981	0.86739	1.09282	0.66663
5.27689	0.50077	0.77213	1.01227	0.67158
5.30757	0.43753	0.67985	0.92616	0.69117
5.33825	0.40405	0.59278	0.83539	0.71548
5.36893	0.39767	0.51292	0.74099	0.73657
5.39961	0.40965	0.44213	0.64409	0.74946
5.43029	0.42999	0.38218	0.546	0.75197
5.46097	0.45127	0.33477	0.44822	0.74402
5.49165	0.4693	0.30146	0.35266	0.72689
5.52233	0.48237	0.28314	0.26232	0.70248
5.55301	0.49038	0.27947	0.18388	0.67263
5.58369	0.49417	0.28865	0.13597	0.63873
5.61437	0.49511	0.30809	0.1476	0.60152
5.64505	0.49484	0.33525	0.20671	0.56139
5.67573	0.49506	0.36811	0.28376	0.51883
5.70641	0.49738	0.40522	0.36672	0.47515
5.73709	0.50306	0.44543	0.45141	0.43315
5.76777	0.51286	0.48771	0.53572	0.39742
5.79845	0.52686	0.53099	0.61791	0.37378
5.82913	0.54451	0.57408	0.69615	0.36704
5.85981	0.56474	0.61564	0.7685	0.37793
5.89049	0.58622	0.65428	0.83297	0.40212
5.92117	0.60763	0.68861	0.8877	0.43252
5.95185	0.62782	0.71737	0.93119	0.46225
5.98253	0.64594	0.73951	0.96244	0.48623
6.0132	0.66144	0.75434	0.98111	0.50156
6.04388	0.67401	0.76157	0.98763	0.50746
6.07456	0.68351	0.76139	0.98328	0.50502
6.10524	0.68993	0.75457	0.97013	0.49679
6.13592	0.69339	0.74246	0.95102	0.48631
6.1666	0.69428	0.72699	0.92936	0.47723
6.19728	0.69336	0.71063	0.90889	0.47241
6.22796	0.69191	0.69623	0.8932	0.47322
6.25864	0.69178	0.68666	0.88525	0.47935
6.28932	0.69524	0.68438	0.88688	0.48947
6.32	0.70452	0.6909	0.89848	0.50215
6.35068	0.72127	0.70642	0.91904	0.51676
6.38136	0.74596	0.72979	0.94653	0.53376
6.41204	0.77762	0.75889	0.97841	0.55454
6.44272	0.81404	0.79107	1.01213	0.58072
6.4734	0.85228	0.82373	1.04544	0.6133
6.50408	0.8893	0.85464	1.07657	0.65196
6.53476	0.92249	0.88215	1.10431	0.6949
6.56544	0.95006	0.90522	1.12785	0.73917
6.59612	0.97112	0.92339	1.14673	0.78124
6.6268	0.98567	0.9366	1.16065	0.81757
6.65748	0.99433	0.94501	1.16932	0.84512
6.68816	0.998	0.94874	1.17233	0.8616
6.71884	0.99739	0.94776	1.1691	0.86564
6.74952	0.99274	0.94172	1.15889	0.85673
6.7802	0.98361	0.92997	1.14088	0.83523
6.81087	0.96898	0.91168	1.11432	0.80211
6.84155	0.94757	0.88606	1.07869	0.75886
6.87223	0.91828	0.8526	1.03394	0.70722
6.90291	0.88075	0.81136	0.98061	0.64904
6.93359	0.83579	0.76321	0.92001	0.58614
6.96427	0.78574	0.71007	0.85427	0.52026
6.99495	0.73455	0.65502	0.78644	0.45311
7.02563	0.68752	0.60232	0.72029	0.38646
7.05631	0.65038	0.55708	0.66015	0.32243
7.08699	0.62769	0.52443	0.61029	0.26384
7.11767	0.62091	0.50793	0.57404	0.21476
7.14835	0.62752	0.50799	0.55266	0.18072
7.17903	0.642	0.52153	0.54477	0.16667
7.20971	0.65782	0.54333	0.5468	0.17172
7.24039	0.66927	0.56793	0.55427	0.18832
7.27107	0.67244	0.59098	0.563	0.20809
7.30175	0.66549	0.6097	0.56993	0.22541
7.33243	0.6485	0.62281	0.57326	0.23722
7.36311	0.62317	0.63034	0.57236	0.24218
7.39379	0.59238	0.63323	0.56743	0.24006
7.42447	0.55957	0.63298	0.55922	0.23139
7.45515	0.52807	0.63122	0.54871	0.21731
7.48583	0.50038	0.62936	0.53686	0.19941
7.51651	0.47758	0.62825	0.52441	0.17968
7.54719	0.45926	0.62812	0.51187	0.16041
7.57787	0.44392	0.62862	0.49956	0.14414
7.60854	0.42974	0.62906	0.4877	0.1333
7.63922	0.41532	0.62872	0.47661	0.1295
7.6699	0.40014	0.62715	0.46685	0.13278
7.70058	0.38463	0.62434	0.4592	0.14175
7.73126	0.36995	0.62082	0.45465	0.15449
7.76194	0.35753	0.61753	0.45417	0.1695
7.79262	0.34851	0.61569	0.45842	0.18587
7.8233	0.34331	0.61643	0.46751	0.20324
7.85398	0.34148	0.62052	0.4809	0.22156
7.88466	0.34192	0.62809	0.49745	0.2409
7.91534	0.34332	0.63863	0.51565	0.26127
7.94602	0.34451	0.65106	0.53385	0.28254
7.9767	0.34475	0.66404	0.55056	0.30436
8.00738	0.34374	0.67631	0.5646	0.32621
8.03806	0.3416	0.6869	0.57527	0.34741
8.06874	0.33877	0.69536	0.58234	0.36727
8.09942	0.33594	0.70179	0.58613	0.38517
8.1301	0.33407	0.70673	0.58739	0.40064
8.16078	0.3343	0.71099	0.58716	0.41347
8.19146	0.33786	0.71537	0.58657	0.42371
8.22214	0.34576	0.72034	0.5866	0.43167
8.25282	0.35844	0.72586	0.58782	0.43785
8.2835	0.3755	0.73127	0.59024	0.44283
8.31418	0.39561	0.73545	0.59337	0.44718
8.34486	0.41681	0.73701	0.59628	0.45129
8.37554	0.43686	0.73467	0.59794	0.45535
8.40621	0.45375	0.72756	0.59745	0.45932
8.43689	0.46605	0.71547	0.5943	0.46304
8.46757	0.47324	0.69902	0.58853	0.46629
8.49825	0.47587	0.67966	0.58075	0.46892
8.52893	0.47562	0.6595	0.57205	0.47094
8.55961	0.47498	0.64097	0.56373	0.4725
8.59029	0.47676	0.62628	0.55701	0.47384
8.62097	0.48321	0.61682	0.55259	0.47522
8.65165	0.49527	0.61276	0.5505	0.47673
8.68233	0.51219	0.61298	0.54996	0.47829
8.71301	0.53183	0.61544	0.54966	0.47957
8.74369	0.55148	0.61776	0.54807	0.4801
8.77437	0.56869	0.61791	0.5439	0.4794
8.80505	0.58193	0.61461	0.53641	0.47708
8.83573	0.59095	0.6076	0.52566	0.47304
8.86641	0.59687	0.5976	0.51255	0.46753
8.89709	0.60185	0.58619	0.49876	0.46111
8.92777	0.60855	0.57538	0.48649	0.4546
8.95845	0.61926	0.5671	0.47791	0.44885
8.98913	0.63512	0.5627	0.47464	0.44458
9.01981	0.65563	0.5625	0.47722	0.4421
9.05049	0.67882	0.56573	0.48493	0.44122
9.08117	0.70188	0.57085	0.49612	0.44133
9.11185	0.72197	0.57596	0.50868	0.4415
9.14253	0.73684	0.57937	0.52067	0.44076
9.17321	0.74531	0.57988	0.53065	0.43827
9.20388	0.74736	0.57699	0.53788	0.43352
9.23456	0.74411	0.57084	0.54229	0.4264
9.26524	0.73743	0.56209	0.54435	0.41716
9.29592	0.72943	0.55166	0.54482	0.40632
9.3266	0.72187	0.54044	0.5445	0.39454
9.35728	0.71564	0.52905	0.54395	0.38247
9.38796	0.71047	0.51768	0.54337	0.37055
9.41864	0.70506	0.50605	0.54254	0.35896
9.44932	0.69753	0.49356	0.54091	0.34759
9.48	0.686	0.47947	0.5378	0.3361
9.51068	0.66914	0.46316	0.53255	0.32406
9.54136	0.64655	0.44429	0.52477	0.31106
9.57204	0.61886	0.42292	0.51436	0.29684
9.60272	0.5877	0.39955	0.50159	0.28137
9.6334	0.55539	0.37504	0.48697	0.26483
9.66408	0.52444	0.35052	0.47119	0.24764
9.69476	0.49696	0.32715	0.4549	0.23033
9.72544	0.474	0.30596	0.43862	0.21354
9.75612	0.45523	0.28762	0.42258	0.19792
9.7868	0.43911	0.27228	0.40672	0.18404
9.81748	0.42342	0.25958	0.39076	0.17231
9.84816	0.40597	0.24881	0.37434	0.16291
9.87884	0.38522	0.23913	0.35721	0.15575
9.90952	0.36054	0.22985	0.33935	0.15054
9.9402	0.33229	0.22066	0.32117	0.1468
9.97088	0.30168	0.21174	0.30345	0.14407

## Sheet: Fig.4f
	OCP	0V	-0.025V	-0.05V
0	0.05035	0.23917	0.19247	0.48582
0.03068	0.07517	0.23676	0.2213	0.47994
0.06136	0.12074	0.22953	0.28811	0.46224
0.09204	0.16756	0.21749	0.36617	0.43262
0.12272	0.21005	0.20084	0.44073	0.39109
0.1534	0.24507	0.18023	0.50354	0.338
0.18408	0.27007	0.15746	0.54894	0.27469
0.21476	0.28281	0.1366	0.57266	0.20519
0.24544	0.28153	0.12555	0.57153	0.14301
0.27612	0.26522	0.13365	0.54362	0.12955
0.3068	0.23409	0.16278	0.48854	0.19076
0.33748	0.19055	0.20638	0.40804	0.28692
0.36816	0.14227	0.25692	0.30756	0.39262
0.39884	0.11256	0.30857	0.20303	0.49698
0.42951	0.13758	0.35658	0.15353	0.59257
0.46019	0.20494	0.3967	0.23142	0.67277
0.49087	0.28497	0.42509	0.36601	0.73128
0.52155	0.36267	0.43846	0.50609	0.76221
0.55223	0.42904	0.43442	0.63234	0.76031
0.58291	0.47716	0.41229	0.73235	0.7213
0.61359	0.50161	0.37453	0.79603	0.64221
0.64427	0.49888	0.33014	0.81512	0.52179
0.67495	0.4684	0.30085	0.7834	0.3611
0.70563	0.41487	0.32073	0.69709	0.16735
0.73631	0.35412	0.40647	0.5552	0.10827
0.76699	0.32415	0.54253	0.3599	0.35531
0.79767	0.37429	0.70747	0.11789	0.63696
0.82835	0.50636	0.88526	0.17178	0.93012
0.85903	0.68554	1.06331	0.48385	1.22213
0.88971	0.8835	1.23046	0.81248	1.50033
0.92039	1.08067	1.37627	1.14125	1.75197
0.95107	1.26139	1.491	1.45332	1.96465
0.98175	1.41186	1.56598	1.73161	2.12697
1.01243	1.51991	1.59405	1.9596	2.22923
1.04311	1.57524	1.57027	2.1224	2.26421
1.07379	1.56999	1.49283	2.20774	2.22798
1.10447	1.49947	1.36445	2.20719	2.12091
1.13515	1.36317	1.19528	2.11751	1.94926
1.16583	1.16657	1.00939	1.94275	1.72785
1.1965	0.92601	0.85859	1.69821	1.48576
1.22718	0.68584	0.83006	1.42	1.27684
1.25786	0.56842	0.98102	1.18698	1.18559
1.28854	0.71937	1.26905	1.13698	1.28278
1.31922	1.05423	1.62392	1.35993	1.54926
1.3499	1.44963	1.99716	1.78062	1.90871
1.38058	1.84799	2.35677	2.28678	2.29532
1.41126	2.2168	2.67887	2.80522	2.6647
1.44194	2.53208	2.9442	3.28875	2.98609
1.47262	2.7743	3.13713	3.70271	3.237
1.5033	2.92775	3.24555	4.01989	3.40108
1.53398	2.98071	3.26126	4.2191	3.46739
1.56466	2.92591	3.18038	4.28506	3.43034
1.59534	2.76098	3.00392	4.20867	3.28991
1.62602	2.48877	2.73835	3.98733	3.05195
1.6567	2.11771	2.39673	3.62507	2.72875
1.68738	1.66244	2.00108	3.1325	2.34027
1.71806	1.14671	1.58885	2.52643	1.9174
1.74874	0.6244	1.23014	1.82938	1.5105
1.77942	0.40213	1.05167	1.0689	1.20686
1.8101	0.83112	1.15729	0.28164	1.12431
1.84078	1.38106	1.46316	0.52978	1.28628
1.87146	1.90174	1.82683	1.28843	1.57271
1.90214	2.35084	2.16346	1.98263	1.8678
1.93282	2.70076	2.42665	2.57898	2.10548
1.9635	2.9301	2.58756	3.04926	2.24833
1.99418	3.02277	2.62712	3.37008	2.27373
2.02485	2.96832	2.5335	3.52381	2.16846
2.05553	2.76234	2.30121	3.49938	1.92674
2.08621	2.40708	1.9308	3.29275	1.54933
2.11689	1.91264	1.42859	2.90715	1.04305
2.14757	1.30205	0.80651	2.35296	0.42076
2.17825	0.65516	0.09206	1.64737	0.30638
2.20893	0.59889	0.73247	0.81426	1.10643
2.23961	1.37128	1.60018	0.14305	1.96229
2.27029	2.28548	2.50111	1.13048	2.8463
2.30097	3.22562	3.40711	2.16808	3.73083
2.33165	4.1489	4.2902	3.20567	4.58836
2.36233	5.0227	5.12339	4.20802	5.39252
2.39301	5.8188	5.88171	5.14218	6.11909
2.42369	6.51301	6.54317	5.97853	6.74694
2.45437	7.08561	7.08963	6.69192	7.25881
2.48505	7.52194	7.50741	7.26257	7.64192
2.51573	7.81274	7.78782	7.67683	7.88842
2.54641	7.95445	7.92741	7.92756	7.99562
2.57709	7.94912	7.928	8.0143	7.96597
2.60777	7.80422	7.7965	7.94316	7.80691
2.63845	7.53216	7.54452	7.72641	7.5305
2.66913	7.1497	7.1878	7.38188	7.15292
2.69981	6.6771	6.74549	6.93218	6.69377
2.73049	6.13728	6.23925	6.40373	6.17537
2.76117	5.55484	5.69228	5.82579	5.62193
2.79184	4.955	5.1283	5.22927	5.05859
2.82252	4.3626	4.57029	4.64549	4.51043
2.8532	3.8009	4.03922	4.10445	4.00105
2.88388	3.29022	3.55251	3.63229	3.55075
2.91456	2.84615	3.12235	3.24761	3.17392
2.94524	2.47737	2.75403	2.95707	2.87617
2.97592	2.18364	2.44512	2.75278	2.65257
3.0066	1.95522	2.18604	2.61434	2.48862
3.03728	1.77538	1.96272	2.5159	2.36472
3.06796	1.62551	1.76047	2.43402	2.26197
3.09864	1.49054	1.56772	2.35289	2.16664
3.12932	1.36244	1.37865	2.26565	2.07227
3.16	1.24141	1.19447	2.17345	1.97968
3.19068	1.13517	1.02423	2.08309	1.89553
3.22136	1.05647	0.88487	2.00413	1.82998
3.25204	1.01789	0.79818	1.94546	1.79323
3.28272	1.02454	0.7791	1.91204	1.7917
3.3134	1.06977	0.82112	1.90294	1.82524
3.34408	1.1383	0.89908	1.91142	1.88693
3.37476	1.21296	0.98592	1.927	1.96538
3.40544	1.27919	1.06181	1.93822	2.04789
3.43612	1.32647	1.11453	1.93481	2.12279
3.4668	1.34812	1.13758	1.90898	2.18073
3.49748	1.34069	1.1286	1.85583	2.21499
3.52816	1.30328	1.0884	1.77323	2.2214
3.55884	1.23702	1.02041	1.66148	2.19801
3.58952	1.14459	0.93048	1.52287	2.14473
3.62019	1.02989	0.82698	1.36119	2.06295
3.65087	0.89765	0.72149	1.18131	1.95514
3.68155	0.75324	0.62969	0.98875	1.82462
3.71223	0.60254	0.5708	0.78943	1.67517
3.74291	0.4521	0.56074	0.58934	1.51093
3.77359	0.31011	0.6	0.39438	1.33614
3.80427	0.19123	0.67286	0.2103	1.15504
3.83495	0.13458	0.75959	0.04427	0.97178
3.86563	0.17099	0.84459	0.10763	0.79041
3.89631	0.23722	0.91719	0.22978	0.61491
3.92699	0.29271	0.97034	0.32394	0.44948
3.95767	0.32589	0.99957	0.38696	0.29977
3.98835	0.33278	1.00246	0.41685	0.17869
4.01903	0.31249	0.97861	0.4127	0.13007
4.04971	0.26687	0.92983	0.37473	0.18224
4.08039	0.20297	0.86082	0.30456	0.26484
4.11107	0.14612	0.78032	0.20612	0.34494
4.14175	0.165	0.70298	0.09446	0.41659
4.17243	0.2708	0.65054	0.11135	0.47996
4.20311	0.41269	0.64714	0.26593	0.53699
4.23379	0.56783	0.70455	0.44244	0.59008
4.26447	0.72528	0.81305	0.62512	0.64129
4.29515	0.87699	0.95169	0.80563	0.69184
4.32583	1.01609	1.10058	0.97667	0.74178
4.35651	1.13658	1.24445	1.13159	0.79
4.38719	1.23342	1.37199	1.26456	0.83445
4.41786	1.3028	1.47494	1.3708	0.87253
4.44854	1.34226	1.5475	1.44683	0.90148
4.47922	1.35089	1.58616	1.49069	0.9188
4.5099	1.32947	1.58956	1.50202	0.92252
4.54058	1.28055	1.55856	1.48222	0.91153
4.57126	1.20849	1.49616	1.43443	0.88567
4.60194	1.11954	1.40754	1.36349	0.846
4.63262	1.02178	1.29998	1.27583	0.79483
4.6633	0.92497	1.18281	1.17924	0.73596
4.69398	0.83988	1.06707	1.08247	0.67469
4.72466	0.77656	0.96471	0.99441	0.61789
4.75534	0.74104	0.8865	0.92271	0.57333
4.78602	0.73228	0.83862	0.87185	0.54806
4.8167	0.74211	0.81939	0.84153	0.54557
4.84738	0.75884	0.81938	0.82663	0.56381
4.87806	0.77124	0.82534	0.81908	0.59616
4.90874	0.77071	0.82467	0.81045	0.63442
4.93942	0.75172	0.8078	0.7939	0.67127
4.9701	0.71152	0.76873	0.76508	0.70116
5.00078	0.6497	0.70473	0.72226	0.72043
5.03146	0.56777	0.61576	0.66628	0.727
5.06214	0.46889	0.50401	0.60042	0.72017
5.09282	0.35787	0.37347	0.5305	0.70032
5.1235	0.24225	0.23001	0.46514	0.66875
5.15418	0.14038	0.08725	0.41558	0.62743
5.18486	0.11968	0.10244	0.39296	0.57886
5.21553	0.20175	0.24703	0.40179	0.52586
5.24621	0.30435	0.3894	0.43588	0.47136
5.27689	0.40105	0.51893	0.4832	0.4182
5.30757	0.48446	0.63082	0.53271	0.36887
5.33825	0.55131	0.72198	0.57673	0.3252
5.36893	0.6001	0.79072	0.61063	0.28807
5.39961	0.63054	0.8367	0.63202	0.25722
5.43029	0.64334	0.86089	0.64013	0.2313
5.46097	0.63999	0.86547	0.63536	0.20834
5.49165	0.62263	0.8536	0.61898	0.18624
5.52233	0.5938	0.82921	0.5928	0.16336
5.55301	0.55625	0.79655	0.55897	0.13872
5.58369	0.51271	0.7598	0.51971	0.11204
5.61437	0.46569	0.72248	0.47711	0.08368
5.64505	0.41733	0.68697	0.43292	0.05462
5.67573	0.36929	0.65413	0.3885	0.02737
5.70641	0.3228	0.62335	0.34469	0.0185
5.73709	0.27886	0.59282	0.30189	0.03978
5.76777	0.23861	0.56021	0.26015	0.06419
5.79845	0.20396	0.52333	0.21938	0.08671
5.82913	0.17815	0.48059	0.17952	0.10655
5.85981	0.16558	0.43144	0.1408	0.12363
5.89049	0.16921	0.37649	0.10401	0.13822
5.92117	0.18748	0.31783	0.07138	0.15077
5.95185	0.21515	0.25947	0.04925	0.16183
5.98253	0.24676	0.20854	0.04909	0.17185
6.0132	0.27804	0.17661	0.0668	0.18111
6.04388	0.30588	0.17507	0.08867	0.18962
6.07456	0.32803	0.20146	0.10884	0.19715
6.10524	0.34293	0.24179	0.12536	0.20325
6.13592	0.34958	0.28449	0.13762	0.20739
6.1666	0.34755	0.3231	0.14574	0.20902
6.19728	0.33696	0.35431	0.15033	0.20767
6.22796	0.31846	0.37655	0.15246	0.20303
6.25864	0.29325	0.38933	0.15353	0.19499
6.28932	0.26313	0.39296	0.15506	0.18366
6.32	0.23056	0.38834	0.1584	0.16936
6.35068	0.19888	0.37682	0.16437	0.15264
6.38136	0.17247	0.36004	0.17302	0.13431
6.41204	0.15632	0.33985	0.18376	0.11545
6.44272	0.15381	0.31813	0.19555	0.09751
6.4734	0.16383	0.29667	0.20722	0.0825
6.50408	0.18152	0.27701	0.21771	0.07292
6.53476	0.20175	0.26028	0.22616	0.07083
6.56544	0.22087	0.24709	0.23193	0.07602
6.59612	0.23668	0.23746	0.23461	0.08616
6.6268	0.2481	0.2309	0.234	0.09869
6.65748	0.25477	0.22662	0.23008	0.11197
6.68816	0.25692	0.22371	0.22295	0.12509
6.71884	0.25516	0.22131	0.2128	0.13766
6.74952	0.25041	0.21867	0.1999	0.14953
6.7802	0.24378	0.2152	0.18457	0.16065
6.81087	0.23644	0.2104	0.16716	0.171
6.84155	0.22948	0.20391	0.14803	0.1805
6.87223	0.22374	0.19543	0.12763	0.18902
6.90291	0.21971	0.18475	0.1065	0.19635
6.93359	0.21742	0.17177	0.08541	0.20227
6.96427	0.21654	0.15645	0.06577	0.20649
6.99495	0.21644	0.13892	0.05052	0.2088
7.02563	0.2164	0.1194	0.04502	0.20901
7.05631	0.21576	0.09825	0.05224	0.20702
7.08699	0.21396	0.07603	0.06761	0.20282
7.11767	0.21065	0.05363	0.08601	0.19654
7.14835	0.20564	0.03311	0.10488	0.18842
7.17903	0.19892	0.02235	0.12297	0.17885
7.20971	0.1906	0.03224	0.13962	0.1683
7.24039	0.1809	0.05073	0.15442	0.15738
7.27107	0.17009	0.06985	0.16713	0.14673
7.30175	0.15847	0.08763	0.17762	0.137
7.33243	0.14634	0.10333	0.18586	0.12873
7.36311	0.13399	0.1165	0.19193	0.12228
7.39379	0.12164	0.1269	0.19596	0.11764
7.42447	0.10953	0.13436	0.19813	0.1145
7.45515	0.09783	0.13883	0.19869	0.11224
7.48583	0.08677	0.1403	0.19787	0.11013
7.51651	0.07658	0.13887	0.19592	0.10744
7.54719	0.06762	0.13471	0.19305	0.10355
7.57787	0.06034	0.12806	0.18943	0.09803
7.60854	0.05533	0.11926	0.18519	0.09062
7.63922	0.05305	0.10873	0.1804	0.08129
7.6699	0.05365	0.097	0.1751	0.07019
7.70058	0.05675	0.08469	0.1693	0.05777
7.73126	0.0616	0.07257	0.16301	0.04496
7.76194	0.06743	0.06154	0.15624	0.03386
7.79262	0.07355	0.05259	0.14901	0.02906
7.8233	0.07945	0.04659	0.14139	0.03452
7.85398	0.08475	0.04377	0.13344	0.04689
7.88466	0.08917	0.04335	0.12525	0.06172
7.91534	0.09251	0.04392	0.11688	0.07686
7.94602	0.09467	0.04412	0.1084	0.0913
7.9767	0.09558	0.04303	0.09984	0.10445
8.00738	0.09525	0.0402	0.09119	0.11597
8.03806	0.09375	0.03563	0.08244	0.12569
8.06874	0.09119	0.02989	0.07356	0.13356
8.09942	0.08776	0.02466	0.06458	0.13968
8.1301	0.08369	0.02335	0.05564	0.14426
8.16078	0.07924	0.02875	0.04709	0.14762
8.19146	0.07473	0.03921	0.03964	0.15015
8.22214	0.07047	0.05203	0.03454	0.15229
8.25282	0.06676	0.0656	0.03323	0.15447
8.2835	0.0638	0.07893	0.03617	0.15704
8.31418	0.0617	0.09131	0.04221	0.16025
8.34486	0.0604	0.10223	0.0497	0.16416
8.37554	0.05974	0.11126	0.05738	0.16868
8.40621	0.05945	0.11812	0.0644	0.17359
8.43689	0.05929	0.12264	0.0702	0.17858
8.46757	0.05901	0.12477	0.07439	0.18329
8.49825	0.05846	0.12454	0.07673	0.18736
8.52893	0.05758	0.12211	0.0771	0.19052
8.55961	0.05636	0.11771	0.0755	0.19254
8.59029	0.05487	0.11167	0.07205	0.1933
8.62097	0.05323	0.10435	0.06699	0.19276
8.65165	0.05153	0.09618	0.06068	0.19099
8.68233	0.04988	0.0876	0.05365	0.18814
8.71301	0.04831	0.07905	0.0466	0.18444
8.74369	0.0468	0.07096	0.0405	0.18017
8.77437	0.04526	0.06371	0.03649	0.17563
8.80505	0.04356	0.05758	0.03552	0.17114
8.83573	0.04155	0.05273	0.03763	0.16697
8.86641	0.03908	0.04912	0.04187	0.16332
8.89709	0.03607	0.04658	0.04706	0.16033
8.92777	0.03246	0.04485	0.05233	0.15804
8.95845	0.02826	0.04362	0.05712	0.15642
8.98913	0.02356	0.04269	0.06115	0.15536
9.01981	0.01851	0.04193	0.06429	0.15472
9.05049	0.01343	0.04132	0.06657	0.15437
9.08117	0.00903	0.04092	0.06807	0.15417
9.11185	0.00727	0.04079	0.06893	0.15399
9.14253	0.00964	0.04102	0.06933	0.15376
9.17321	0.01388	0.04161	0.06946	0.15339
9.20388	0.01837	0.04251	0.06947	0.15282
9.23456	0.02257	0.04359	0.06951	0.15197
9.26524	0.02626	0.0447	0.06967	0.15077
9.29592	0.02934	0.04566	0.06998	0.14913
9.3266	0.03176	0.04628	0.07046	0.14697
9.35728	0.03354	0.04643	0.07105	0.14419
9.38796	0.03467	0.046	0.0717	0.14073
9.41864	0.0352	0.04491	0.07232	0.13654
9.44932	0.03516	0.04315	0.07284	0.1316
9.48	0.0346	0.04075	0.07318	0.12595
9.51068	0.03354	0.03776	0.07327	0.11967
9.54136	0.03204	0.03431	0.07307	0.11288
9.57204	0.03011	0.03058	0.07254	0.10574
9.60272	0.02782	0.02679	0.07167	0.09845
9.6334	0.02523	0.02324	0.07047	0.09122
9.66408	0.02244	0.02032	0.06895	0.08426
9.69476	0.01959	0.0184	0.06716	0.07774
9.72544	0.01687	0.0177	0.06512	0.07181
9.75612	0.01456	0.01811	0.06287	0.06652
9.7868	0.01301	0.0192	0.06045	0.06185
9.81748	0.01249	0.0205	0.0579	0.05772
9.84816	0.01298	0.02161	0.05524	0.05399
9.87884	0.01417	0.02232	0.05247	0.05051
9.90952	0.01568	0.02249	0.04962	0.04713
9.9402	0.0172	0.02211	0.0467	0.04377
9.97088	0.01857	0.02123	0.04374	0.04037

## Sheet: Fig.4g
	Alkaline	Acidic	Neutral	Alkaline		Acidic		Neutral
0.01	10871.6	10871.6	10871.6	0.261	-8.655e-05	0.128	-0.0001184	0.13	-6.516e-05
0	10871.4	10871.4	10871.6	0.26	-7.827e-05	0.127	-0.0001183	0.129	-6.289e-05
-0.025	10871.3	10871.2	10871.6	0.259	-7.801e-05	0.126	-0.0001154	0.128	-6.064e-05
-0.05	10871.2	10871.1	10871.6	0.258	-7.157e-05	0.125	-0.0001124	0.127	-5.842e-05
				0.257	-7.166e-05	0.124	-0.0001127	0.126	-5.618e-05
				0.256	-7.239e-05	0.123	-0.0001158	0.125	-5.401e-05
				0.255	-6.791e-05	0.122	-0.0001207	0.124	-5.209e-05
				0.254	-6.458e-05	0.121	-0.0001157	0.123	-5.065e-05
				0.253	-6.236e-05	0.12	-0.0001108	0.122	-4.98e-05
				0.252	-6.421e-05	0.119	-0.0001085	0.121	-4.912e-05
				0.251	-6.564e-05	0.118	-0.0001063	0.12	-4.844e-05
				0.25	-6.53e-05	0.117	-0.000107	0.119	-4.771e-05
				0.249	-6.442e-05	0.116	-0.0001056	0.118	-4.708e-05
				0.248	-6.451e-05	0.115	-0.0001077	0.117	-4.671e-05
				0.247	-6.268e-05	0.114	-0.0001069	0.116	-4.66e-05
				0.246	-5.92e-05	0.113	-0.0001073	0.115	-4.649e-05
				0.245	-5.926e-05	0.112	-0.0001054	0.114	-4.636e-05
				0.244	-6.322e-05	0.111	-0.0001063	0.113	-4.602e-05
				0.243	-6.354e-05	0.11	-0.0001028	0.112	-4.559e-05
				0.242	-6.431e-05	0.109	-0.0001047	0.111	-4.509e-05
				0.241	-6.129e-05	0.108	-0.0001062	0.11	-4.485e-05
				0.24	-6.068e-05	0.107	-0.0001052	0.109	-4.493e-05
				0.239	-6.098e-05	0.106	-0.0001042	0.108	-4.528e-05
				0.238	-6.076e-05	0.105	-0.0001032	0.107	-4.556e-05
				0.237	-6.119e-05	0.104	-0.0001026	0.106	-4.561e-05
				0.236	-6.426e-05	0.103	-0.0001049	0.105	-4.539e-05
				0.235	-6.263e-05	0.102	-0.0001047	0.104	-4.521e-05
				0.234	-6.073e-05	0.101	-0.0001042	0.103	-4.505e-05
				0.233	-6.086e-05	0.1	-0.0001037	0.102	-4.498e-05
				0.232	-5.815e-05	0.099	-0.0001024	0.101	-4.478e-05
				0.231	-5.922e-05	0.098	-0.0001014	0.1	-4.449e-05
				0.23	-5.692e-05	0.097	-0.0001023	0.099	-4.425e-05
				0.229	-5.934e-05	0.096	-0.0001036	0.098	-4.429e-05
				0.228	-5.801e-05	0.095	-0.0001013	0.097	-4.455e-05
				0.227	-5.871e-05	0.094	-0.0001042	0.096	-4.488e-05
				0.226	-6.027e-05	0.093	-0.0001053	0.095	-4.512e-05
				0.225	-6.191e-05	0.092	-0.0001031	0.094	-4.515e-05
				0.224	-6.03e-05	0.091	-0.0001013	0.093	-4.502e-05
				0.223	-5.9e-05	0.09	-0.0001028	0.092	-4.492e-05
				0.222	-5.76e-05	0.089	-0.0001055	0.091	-4.502e-05
				0.221	-5.724e-05	0.088	-0.0001028	0.09	-4.523e-05
				0.22	-5.691e-05	0.087	-0.000101	0.089	-4.552e-05
				0.219	-6.038e-05	0.086	-0.0001022	0.088	-4.551e-05
				0.218	-6.16e-05	0.085	-0.0001051	0.087	-4.515e-05
				0.217	-6.213e-05	0.084	-0.0001029	0.086	-4.451e-05
				0.216	-6.153e-05	0.083	-0.0001032	0.085	-4.404e-05
				0.215	-6.148e-05	0.082	-0.0001065	0.084	-4.392e-05
				0.214	-5.819e-05	0.081	-0.0001052	0.083	-4.418e-05
				0.213	-5.997e-05	0.08	-0.0001053	0.082	-4.454e-05
				0.212	-5.732e-05	0.079	-0.0001043	0.081	-4.485e-05
				0.211	-5.987e-05	0.078	-0.0001061	0.08	-4.5e-05
				0.21	-6.194e-05	0.077	-0.0001067	0.079	-4.516e-05
				0.209	-6.266e-05	0.076	-0.0001063	0.078	-4.513e-05
				0.208	-6.043e-05	0.075	-0.0001062	0.077	-4.494e-05
				0.207	-6.211e-05	0.074	-0.0001061	0.076	-4.469e-05
				0.206	-6.167e-05	0.073	-0.0001076	0.075	-4.453e-05
				0.205	-6.175e-05	0.072	-0.0001057	0.074	-4.469e-05
				0.204	-6.127e-05	0.071	-0.0001039	0.073	-4.514e-05
				0.203	-6.175e-05	0.07	-0.000106	0.072	-4.55e-05
				0.202	-6.199e-05	0.069	-0.0001048	0.071	-4.562e-05
				0.201	-6.38e-05	0.068	-0.0001066	0.07	-4.554e-05
				0.2	-6.36e-05	0.067	-0.0001058	0.069	-4.532e-05
				0.199	-6.391e-05	0.066	-0.0001057	0.068	-4.513e-05
				0.198	-6.322e-05	0.065	-0.0001061	0.067	-4.505e-05
				0.197	-6.223e-05	0.064	-0.0001061	0.066	-4.51e-05
				0.196	-6.314e-05	0.063	-0.0001082	0.065	-4.531e-05
				0.195	-6.261e-05	0.062	-0.0001074	0.064	-4.564e-05
				0.194	-6.242e-05	0.061	-0.0001062	0.063	-4.595e-05
				0.193	-6.205e-05	0.06	-0.0001056	0.062	-4.613e-05
				0.192	-6.188e-05	0.059	-0.0001055	0.061	-4.62e-05
				0.191	-6.091e-05	0.058	-0.0001071	0.06	-4.62e-05
				0.19	-6.221e-05	0.057	-0.0001085	0.059	-4.628e-05
				0.189	-6.275e-05	0.056	-0.0001084	0.058	-4.638e-05
				0.188	-6.069e-05	0.055	-0.000107	0.057	-4.648e-05
				0.187	-6.014e-05	0.054	-0.0001079	0.056	-4.654e-05
				0.186	-5.874e-05	0.053	-0.0001084	0.055	-4.665e-05
				0.185	-6.032e-05	0.052	-0.0001067	0.054	-4.671e-05
				0.184	-5.975e-05	0.051	-0.0001075	0.053	-4.687e-05
				0.183	-5.661e-05	0.05	-0.0001079	0.052	-4.72e-05
				0.182	-6.018e-05	0.049	-0.00011	0.051	-4.76e-05
				0.181	-6.187e-05	0.048	-0.0001098	0.05	-4.801e-05
				0.18	-6.031e-05	0.047	-0.0001096	0.049	-4.836e-05
				0.179	-6.184e-05	0.046	-0.0001098	0.048	-4.855e-05
				0.178	-6.32e-05	0.045	-0.0001094	0.047	-4.878e-05
				0.177	-6.372e-05	0.044	-0.0001104	0.046	-4.918e-05
				0.176	-6.011e-05	0.043	-0.0001118	0.045	-4.969e-05
				0.175	-6.057e-05	0.042	-0.0001138	0.044	-5.018e-05
				0.174	-5.868e-05	0.041	-0.0001115	0.043	-5.065e-05
				0.173	-6.107e-05	0.04	-0.0001155	0.042	-5.119e-05
				0.172	-6.16e-05	0.039	-0.0001178	0.041	-5.176e-05
				0.171	-6.144e-05	0.038	-0.0001179	0.04	-5.24e-05
				0.17	-6.102e-05	0.037	-0.0001169	0.039	-5.308e-05
				0.169	-6.167e-05	0.036	-0.0001169	0.038	-5.366e-05
				0.168	-6.103e-05	0.035	-0.0001183	0.037	-5.438e-05
				0.167	-5.968e-05	0.034	-0.0001207	0.036	-5.529e-05
				0.166	-5.808e-05	0.033	-0.0001198	0.035	-5.612e-05
				0.165	-5.784e-05	0.032	-0.0001233	0.034	-5.689e-05
				0.164	-5.99e-05	0.031	-0.0001241	0.033	-5.754e-05
				0.163	-6.109e-05	0.03	-0.0001252	0.032	-5.798e-05
				0.162	-5.933e-05	0.029	-0.0001267	0.031	-5.86e-05
				0.161	-6.368e-05	0.028	-0.0001308	0.03	-5.936e-05
				0.16	-6.064e-05	0.027	-0.0001298	0.029	-6.029e-05
				0.159	-6.216e-05	0.026	-0.0001321	0.028	-6.119e-05
				0.158	-6.126e-05	0.025	-0.0001332	0.027	-6.213e-05
				0.157	-6.122e-05	0.024	-0.000133	0.026	-6.32e-05
				0.156	-5.95e-05	0.023	-0.0001371	0.025	-6.447e-05
				0.155	-6.063e-05	0.022	-0.0001382	0.024	-6.581e-05
				0.154	-6.305e-05	0.021	-0.0001385	0.023	-6.73e-05
				0.153	-6.168e-05	0.02	-0.0001404	0.022	-6.858e-05
				0.152	-6.056e-05	0.019	-0.0001461	0.021	-7.004e-05
				0.151	-6.326e-05	0.018	-0.0001525	0.02	-7.174e-05
				0.15	-6.052e-05	0.017	-0.0001578	0.019	-7.363e-05
				0.149	-6.148e-05	0.016	-0.0001609	0.018	-7.551e-05
				0.148	-6.236e-05	0.015	-0.0001607	0.017	-7.723e-05
				0.147	-6.268e-05	0.014	-0.0001714	0.016	-7.885e-05
				0.146	-6.034e-05	0.013	-0.0001729	0.015	-8.063e-05
				0.145	-6.04e-05	0.012	-0.0001735	0.014	-8.261e-05
				0.144	-5.955e-05	0.011	-0.0001784	0.013	-8.485e-05
				0.143	-6.037e-05	0.01	-0.0001852	0.012	-8.713e-05
				0.142	-5.987e-05	0.009	-0.0001955	0.011	-8.926e-05
				0.141	-6.256e-05	0.008	-0.0001995	0.01	-9.161e-05
				0.14	-6.284e-05	0.007	-0.0001979	0.009	-9.412e-05
				0.139	-5.812e-05	0.006	-0.0002123	0.008	-9.698e-05
				0.138	-5.884e-05	0.005	-0.0002224	0.007	-0.0001003
				0.137	-5.775e-05	0.004	-0.0002422	0.006	-0.0001037
				0.136	-5.99e-05	0.003	-0.0002482	0.005	-0.0001072
				0.135	-5.996e-05	0.002	-0.0002582	0.004	-0.0001113
				0.134	-6.116e-05	0.001	-0.0002847	0.003	-0.0001163
				0.133	-6.172e-05	0	-0.0002954	0.002	-0.0001224
				0.132	-6.3e-05	-0.001	-0.0003173	0.001	-0.0001294
				0.131	-6.269e-05	-0.002	-0.0003283	0	-0.0001367
				0.13	-6.408e-05	-0.003	-0.0003475	-0.001	-0.0001442
				0.129	-6.018e-05	-0.004	-0.0003829	-0.002	-0.0001523
				0.128	-6.033e-05	-0.005	-0.0004021	-0.003	-0.0001612
				0.127	-6.048e-05	-0.006	-0.0004559	-0.004	-0.0001706
				0.126	-6.216e-05	-0.007	-0.0004873	-0.005	-0.0001806
				0.125	-6.331e-05	-0.008	-0.0005515	-0.006	-0.0001909
				0.124	-6.517e-05	-0.009	-0.0006148	-0.007	-0.0002021
				0.123	-6.31e-05	-0.01	-0.0006599	-0.008	-0.0002147
				0.122	-6.071e-05	-0.011	-0.0007382	-0.009	-0.0002286
				0.121	-6.175e-05	-0.012	-0.0007955	-0.01	-0.0002436
				0.12	-6.245e-05	-0.013	-0.0008822	-0.011	-0.0002589
				0.119	-6.47e-05	-0.014	-0.0009868	-0.012	-0.0002745
				0.118	-6.443e-05	-0.015	-0.00106	-0.013	-0.0002908
				0.117	-6.331e-05	-0.016	-0.00117	-0.014	-0.0003085
				0.116	-6.233e-05	-0.017	-0.00126	-0.015	-0.0003273
				0.115	-6.306e-05	-0.018	-0.00135	-0.016	-0.0003478
				0.114	-6.4e-05	-0.019	-0.00147	-0.017	-0.0003688
				0.113	-6.026e-05	-0.02	-0.00154	-0.018	-0.0003898
				0.112	-6.279e-05	-0.021	-0.00168	-0.019	-0.0004112
				0.111	-6.352e-05	-0.022	-0.00184	-0.02	-0.0004333
				0.11	-6.239e-05	-0.023	-0.00196	-0.021	-0.0004565
				0.109	-6.198e-05	-0.024	-0.00205	-0.022	-0.0004808
				0.108	-6.203e-05	-0.025	-0.00221	-0.023	-0.0005047
				0.107	-6.233e-05	-0.026	-0.00231	-0.024	-0.0005273
				0.106	-6.096e-05	-0.027	-0.00248	-0.025	-0.0005498
				0.105	-6.648e-05	-0.028	-0.0027	-0.026	-0.0005731
				0.104	-6.71e-05	-0.029	-0.0028	-0.027	-0.0005978
				0.103	-6.649e-05	-0.03	-0.00299	-0.028	-0.0006232
				0.102	-6.669e-05	-0.031	-0.00318	-0.029	-0.0006484
				0.101	-6.32e-05	-0.032	-0.00344	-0.03	-0.0006732
				0.1	-6.315e-05	-0.033	-0.00363	-0.031	-0.0006987
				0.099	-6.324e-05	-0.034	-0.00393	-0.032	-0.0007248
				0.098	-6.327e-05	-0.035	-0.00424	-0.033	-0.0007504
				0.097	-6.425e-05	-0.036	-0.00445	-0.034	-0.0007746
				0.096	-6.487e-05	-0.037	-0.00473	-0.035	-0.000798
				0.095	-6.468e-05	-0.038	-0.00508	-0.036	-0.0008215
				0.094	-6.355e-05	-0.039	-0.00523	-0.037	-0.0008459
				0.093	-6.517e-05	-0.04	-0.00557	-0.038	-0.000871
				0.092	-6.317e-05	-0.041	-0.00606	-0.039	-0.0008954
				0.091	-6.256e-05	-0.042	-0.00624	-0.04	-0.0009197
				0.09	-6.382e-05	-0.043	-0.00663	-0.041	-0.0009445
				0.089	-6.29e-05	-0.044	-0.00705	-0.042	-0.0009702
				0.088	-6.188e-05	-0.045	-0.00735	-0.043	-0.0009959
				0.087	-6.116e-05	-0.046	-0.00798	-0.044	-0.00102
				0.086	-6.432e-05	-0.047	-0.00817	-0.045	-0.00104
				0.085	-6.782e-05	-0.048	-0.00859	-0.046	-0.00107
				0.084	-6.628e-05	-0.049	-0.00895	-0.047	-0.00109
				0.083	-6.745e-05	-0.05	-0.0095	-0.048	-0.00112
				0.082	-6.405e-05	-0.051	-0.01005	-0.049	-0.00114
				0.081	-6.545e-05	-0.052	-0.01056	-0.05	-0.00117
				0.08	-6.747e-05	-0.053	-0.01143	-0.051	-0.00119
				0.079	-6.684e-05	-0.054	-0.01173	-0.052	-0.00122
				0.078	-6.591e-05	-0.055	-0.01135	-0.053	-0.00125
				0.077	-6.512e-05	-0.056	-0.01246	-0.054	-0.00127
				0.076	-6.726e-05	-0.057	-0.0134	-0.055	-0.00129
				0.075	-6.502e-05	-0.058	-0.01342	-0.056	-0.00131
				0.074	-6.278e-05	-0.059	-0.01485	-0.057	-0.00134
				0.073	-5.947e-05	-0.06	-0.01508	-0.058	-0.00136
				0.072	-6.235e-05	-0.061	-0.01594	-0.059	-0.00138
				0.071	-6.573e-05	-0.062	-0.01718	-0.06	-0.00141
				0.07	-6.356e-05	-0.063	-0.01774	-0.061	-0.00143
				0.069	-6.316e-05	-0.064	-0.01794	-0.062	-0.00146
				0.068	-6.671e-05	-0.065	-0.01882	-0.063	-0.00148
				0.067	-6.716e-05	-0.066	-0.02001	-0.064	-0.0015
				0.066	-6.654e-05	-0.067	-0.02049	-0.065	-0.00152
				0.065	-6.834e-05	-0.068	-0.02145	-0.066	-0.00154
				0.064	-6.62e-05	--	--	-0.067	-0.00156
				0.063	-6.705e-05	--	--	-0.068	-0.00158
				0.062	-6.762e-05	--	--	-0.069	-0.00161
				0.061	-6.613e-05	--	--	-0.07	-0.00164
				0.06	-6.239e-05	--	--	-0.071	-0.00166
				0.059	-6.334e-05	--	--	-0.072	-0.00168
				0.058	-6.53e-05	--	--	-0.073	-0.0017
				0.057	-6.373e-05	--	--	-0.074	-0.00172
				0.056	-6.535e-05	--	--	-0.075	-0.00174
				0.055	-6.616e-05	--	--	-0.076	-0.00176
				0.054	-6.576e-05	--	--	-0.077	-0.00178
				0.053	-6.945e-05	--	--	-0.078	-0.0018
				0.052	-6.995e-05	--	--	-0.079	-0.00182
				0.051	-7.008e-05	--	--	-0.08	-0.00185
				0.05	-7.007e-05	--	--	-0.081	-0.00187
				0.049	-6.878e-05	--	--	-0.082	-0.00189
				0.048	-6.709e-05	--	--	-0.083	-0.00191
				0.047	-6.836e-05	--	--	-0.084	-0.00194
				0.046	-6.748e-05	--	--	-0.085	-0.00196
				0.045	-6.957e-05	--	--	-0.086	-0.00197
				0.044	-6.67e-05	--	--	-0.087	-0.00199
				0.043	-7.056e-05	--	--	-0.088	-0.00201
				0.042	-7.054e-05	--	--	-0.089	-0.00204
				0.041	-6.96e-05	--	--	-0.09	-0.00207
				0.04	-7.37e-05	--	--	-0.091	-0.00209
				0.039	-7.359e-05	--	--	-0.092	-0.00211
				0.038	-7.461e-05	--	--	-0.093	-0.00212
				0.037	-7.177e-05	--	--	-0.094	-0.00213
				0.036	-7.564e-05	--	--	-0.095	-0.00215
				0.035	-7.775e-05	--	--	-0.096	-0.00217
				0.034	-7.817e-05	--	--	-0.097	-0.00219
				0.033	-7.845e-05	--	--	-0.098	-0.00222
				0.032	-8.014e-05	--	--	-0.099	-0.00223
				0.031	-8.07e-05	--	--	-0.1	-0.00225
				0.03	-7.978e-05	--	--	-0.101	-0.00227
				0.029	-8.187e-05	--	--	-0.102	-0.00229
				0.028	-8.381e-05	--	--	-0.103	-0.0023
				0.027	-8.513e-05	--	--	-0.104	-0.00232
				0.026	-8.495e-05	--	--	-0.105	-0.00234
				0.025	-8.671e-05	--	--	-0.106	-0.00237
				0.024	-8.767e-05	--	--	-0.107	-0.0024
				0.023	-8.979e-05	--	--	-0.108	-0.00242
				0.022	-9.089e-05	--	--	-0.109	-0.00243
				0.021	-9.68e-05	--	--	-0.11	-0.00245
				0.02	-9.671e-05	--	--	-0.111	-0.00246
				0.019	-0.0001011	--	--	-0.112	-0.00248
				0.018	-9.892e-05	--	--	-0.113	-0.0025
				0.017	-0.0001086	--	--	-0.114	-0.00252
				0.016	-0.0001068	--	--	-0.115	-0.00254
				0.015	-0.0001081	--	--	-0.116	-0.00255
				0.014	-0.0001132	--	--	-0.117	-0.00257
				0.013	-0.0001137	--	--	-0.118	-0.00258
				0.012	-0.000114	--	--	-0.119	-0.0026
				0.011	-0.0001211	--	--	-0.12	-0.00261
				0.01	-0.0001281	--	--	-0.121	-0.00263
				0.009	-0.0001352	--	--	-0.122	-0.00264
				0.008	-0.0001401	--	--	-0.123	-0.00265
				0.007	-0.0001459	--	--	-0.124	-0.00267
				0.006	-0.0001559	--	--	-0.125	-0.00268
				0.005	-0.0001653	--	--	-0.126	-0.0027
				0.004	-0.0001781	--	--	-0.127	-0.00271
				0.003	-0.0001892	--	--	-0.128	-0.00273
				0.002	-0.0001982	--	--	-0.129	-0.00274
				0.001	-0.0002063	--	--	-0.13	-0.00276
				0	-0.0002247	--	--	-0.131	-0.00277
				-0.001	-0.0002364	--	--	-0.132	-0.00277
				-0.002	-0.0002464	--	--	-0.133	-0.00278
				-0.003	-0.0002705	--	--	-0.134	-0.00279
				-0.004	-0.0002859	--	--	-0.135	-0.00281
				-0.005	-0.0003028	--	--	-0.136	-0.00284
				-0.006	-0.0003273	--	--	-0.137	-0.00286
				-0.007	-0.0003475	--	--	-0.138	-0.00288
				-0.008	-0.0003834	--	--	-0.139	-0.00289
				-0.009	-0.0004021	--	--	-0.14	-0.00289
				-0.01	-0.0004366	--	--	-0.141	-0.00289
				-0.011	-0.0004656	--	--	-0.142	-0.0029
				-0.012	-0.0004981	--	--	-0.143	-0.00291
				-0.013	-0.0005221	--	--	-0.144	-0.00293
				-0.014	-0.0005618	--	--	-0.145	-0.00295
				-0.015	-0.0005917	--	--	-0.146	-0.00297
				-0.016	-0.0006148	--	--	-0.147	-0.00298
				-0.017	-0.0006582	--	--	-0.148	-0.003
				-0.018	-0.000685	--	--	-0.149	-0.00301
				-0.019	-0.0007253	--	--	-0.15	-0.00303
				-0.02	-0.0007691	--	--	-0.151	-0.00304
				-0.021	-0.0007963	--	--	-0.152	-0.00306
				-0.022	-0.0008146	--	--	-0.153	-0.00308
				-0.023	-0.0008783	--	--	-0.154	-0.0031
				-0.024	-0.0009075	--	--	-0.155	-0.00312
				-0.025	-0.0009474	--	--	-0.156	-0.00313
				-0.026	-0.0009791	--	--	-0.157	-0.00313
				-0.027	-0.00103	--	--	-0.158	-0.00314
				-0.028	-0.00108	--	--	-0.159	-0.00315
				-0.029	-0.00108	--	--	-0.16	-0.00317
				-0.03	-0.00114	--	--	-0.161	-0.00319
				-0.031	-0.00119	--	--	-0.162	-0.00322
				-0.032	-0.00123	--	--	-0.163	-0.00324
				-0.033	-0.00127	--	--	-0.164	-0.00325
				-0.034	-0.00133	--	--	-0.165	-0.00325
				-0.035	-0.00138	--	--	-0.166	-0.00324
				-0.036	-0.00142	--	--	-0.167	-0.00324
				-0.037	-0.00148	--	--	-0.168	-0.00326
				-0.038	-0.00152	--	--	-0.169	-0.00327
				-0.039	-0.00157	--	--	-0.17	-0.00329
				-0.04	-0.00162	--	--	-0.171	-0.00331
				-0.041	-0.00164	--	--	-0.172	-0.00333
				-0.042	-0.00169	--	--	-0.173	-0.00335
				-0.043	-0.00175	--	--	-0.174	-0.00338
				-0.044	-0.0018	--	--	-0.175	-0.00339
				-0.045	-0.00184	--	--	-0.176	-0.0034
				-0.046	-0.00187	--	--	-0.177	-0.00341
				-0.047	-0.00185	--	--	-0.178	-0.00343
				-0.048	-0.00195	--	--	-0.179	-0.00344
				-0.049	-0.00201	--	--	-0.18	-0.00345
				-0.05	-0.00206	--	--	-0.181	-0.00346
				-0.051	-0.00213	--	--	-0.182	-0.00346
				-0.052	-0.00218	--	--	-0.183	-0.00347
				-0.053	-0.00223	--	--	-0.184	-0.00348
				-0.054	-0.00228	--	--	-0.185	-0.00349
				-0.055	-0.00231	--	--	-0.186	-0.00348
				-0.056	-0.00233	--	--	-0.187	-0.00349
				-0.057	-0.00241	--	--	-0.188	-0.0035
				-0.058	-0.00237	--	--	-0.189	-0.00353
				-0.059	-0.00244	--	--	-0.19	-0.00356
				-0.06	-0.00257	--	--	-0.191	-0.00358
				-0.061	-0.00253	--	--	-0.192	-0.00358
				-0.062	-0.00264	--	--	-0.193	-0.00358
				-0.063	-0.00262	--	--	-0.194	-0.00359
				-0.064	-0.00268	--	--	-0.195	-0.0036
				-0.065	-0.00284	--	--	-0.196	-0.00362
				-0.066	-0.00288	--	--	-0.197	-0.00364
				-0.067	-0.00293	--	--	-0.198	-0.00368
				-0.068	-0.00295	--	--	-0.199	-0.00372
				-0.069	-0.00298	--	--	-0.2	--
				-0.07	-0.00305	--	--	-0.201	--
				-0.071	-0.00305	--	--	-0.202	--
				-0.072	-0.00311	--	--	-0.203	--
				-0.073	-0.00316	--	--	-0.204	--
				-0.074	-0.00328	--	--	-0.205	--
				-0.075	-0.00335	--	--	-0.206	--
				-0.076	-0.00344	--	--	-0.207	--
				-0.077	-0.00349	--	--	-0.208	--
				-0.078	-0.00353	--	--	--	--
				-0.079	-0.00354	--	--	--	--
				-0.08	-0.00362	--	--	--	--
				-0.081	-0.0037	--	--	--	--
				-0.082	-0.00367	--	--	--	--
				-0.083	-0.00371	--	--	--	--
				-0.084	-0.00381	--	--	--	--
				-0.085	-0.00392	--	--	--	--
				-0.086	-0.00395	--	--	--	--
				-0.087	-0.00404	--	--	--	--
				-0.088	-0.0041	--	--	--	--
				-0.089	-0.00417	--	--	--	--
				-0.09	-0.00426	--	--	--	--
				-0.091	-0.00429	--	--	--	--
				-0.092	-0.00434	--	--	--	--
				-0.093	-0.00434	--	--	--	--
				-0.094	-0.00435	--	--	--	--
				-0.095	-0.0045	--	--	--	--
				-0.096	-0.00453	--	--	--	--
				-0.097	-0.00465	--	--	--	--
				-0.098	-0.00468	--	--	--	--
				-0.099	-0.00474	--	--	--	--
				-0.1	-0.00463	--	--	--	--
				-0.101	-0.0046	--	--	--	--
				-0.102	-0.00486	--	--	--	--
				-0.103	-0.00496	--	--	--	--
				-0.104	-0.00492	--	--	--	--
				-0.105	-0.00499	--	--	--	--
				-0.106	-0.00506	--	--	--	--
				-0.107	-0.00517	--	--	--	--
				-0.108	-0.00523	--	--	--	--
				-0.109	-0.0053	--	--	--	--
				-0.11	-0.00533	--	--	--	--
				-0.111	-0.00547	--	--	--	--
				-0.112	-0.00554	--	--	--	--
				-0.113	-0.00556	--	--	--	--
				-0.114	-0.00565	--	--	--	--
				-0.115	-0.00556	--	--	--	--
				-0.116	-0.00578	--	--	--	--
				-0.117	-0.00582	--	--	--	--
				-0.118	-0.00584	--	--	--	--
				-0.119	-0.00583	--	--	--	--
				-0.12	-0.0058	--	--	--	--
				-0.121	-0.0058	--	--	--	--
				-0.122	-0.00591	--	--	--	--
				-0.123	-0.00598	--	--	--	--
				-0.124	-0.00614	--	--	--	--
				-0.125	-0.00627	--	--	--	--
				-0.126	-0.00644	--	--	--	--
				-0.127	-0.00647	--	--	--	--
				-0.128	-0.00641	--	--	--	--
				-0.129	-0.00646	--	--	--	--
				-0.13	-0.00662	--	--	--	--
				-0.131	-0.00682	--	--	--	--
				-0.132	-0.00673	--	--	--	--
				-0.133	-0.00678	--	--	--	--
				-0.134	-0.00682	--	--	--	--
				-0.135	-0.00698	--	--	--	--
				-0.136	-0.00697	--	--	--	--
				-0.137	-0.00701	--	--	--	--
				-0.138	-0.00704	--	--	--	--
				-0.139	-0.00721	--	--	--	--
				-0.14	-0.0074	--	--	--	--
				-0.141	-0.00743	--	--	--	--
				-0.142	-0.00748	--	--	--	--
				-0.143	-0.00746	--	--	--	--
				-0.144	-0.00754	--	--	--	--
				-0.145	-0.00768	--	--	--	--
				-0.146	-0.00777	--	--	--	--
				-0.147	-0.00784	--	--	--	--
				-0.148	-0.00769	--	--	--	--
				-0.149	-0.00775	--	--	--	--
				-0.15	-0.00781	--	--	--	--
				-0.151	-0.00787	--	--	--	--
				-0.152	-0.00782	--	--	--	--
				-0.153	-0.00819	--	--	--	--
				-0.154	-0.0085	--	--	--	--
				-0.155	-0.00839	--	--	--	--
				-0.156	-0.00853	--	--	--	--
				-0.157	-0.00867	--	--	--	--
				-0.158	-0.00873	--	--	--	--
				-0.159	-0.00883	--	--	--	--
				-0.16	-0.00897	--	--	--	--
				-0.161	-0.00866	--	--	--	--
				-0.162	-0.00866	--	--	--	--
				-0.163	-0.00852	--	--	--	--
				-0.164	-0.00887	--	--	--	--
				-0.165	-0.00896	--	--	--	--
				-0.166	-0.00936	--	--	--	--
				-0.167	-0.00943	--	--	--	--
				-0.168	-0.00936	--	--	--	--
				-0.169	-0.00915	--	--	--	--
				-0.17	-0.00893	--	--	--	--
				-0.171	-0.00917	--	--	--	--
				-0.172	-0.00939	--	--	--	--
				-0.173	-0.00919	--	--	--	--
				-0.174	-0.01001	--	--	--	--
				-0.175	-0.00999	--	--	--	--
				-0.176	-0.00958	--	--	--	--
				-0.177	-0.00971	--	--	--	--
				-0.178	-0.00978	--	--	--	--
				-0.179	-0.01023	--	--	--	--
				-0.18	-0.01027	--	--	--	--
				-0.181	-0.01034	--	--	--	--
				-0.182	-0.01037	--	--	--	--
				-0.183	-0.01054	--	--	--	--
				-0.184	-0.0107	--	--	--	--
				-0.185	-0.01094	--	--	--	--
				-0.186	-0.01114	--	--	--	--
				-0.187	-0.01112	--	--	--	--
				-0.188	-0.01115	--	--	--	--
				-0.189	-0.01104	--	--	--	--
				-0.19	-0.01101	--	--	--	--
				-0.191	-0.01109	--	--	--	--
				-0.192	-0.0109	--	--	--	--
				-0.193	-0.01127	--	--	--	--
				-0.194	-0.01184	--	--	--	--
				-0.195	-0.01167	--	--	--	--
				-0.196	-0.01156	--	--	--	--
				-0.197	-0.01182	--	--	--	--
				-0.198	-0.01171	--	--	--	--
				-0.199	-0.01189	--	--	--	--
				-0.2	-0.01159	--	--	--	--
				-0.201	-0.01139	--	--	--	--
				-0.202	-0.01142	--	--	--	--
				-0.203	-0.01212	--	--	--	--
				-0.204	-0.01201	--	--	--	--
				-0.205	-0.01209	--	--	--	--
				-0.206	-0.013	--	--	--	--
				-0.207	-0.01312	--	--	--	--
				-0.208	-0.01308	--	--	--	--
				-0.209	-0.01319	--	--	--	--
				-0.21	-0.01328	--	--	--	--
				-0.211	-0.01327	--	--	--	--
				-0.212	-0.01243	--	--	--	--
				-0.213	-0.01343	--	--	--	--
				-0.214	-0.01381	--	--	--	--
				-0.215	-0.01389	--	--	--	--
				-0.216	-0.01357	--	--	--	--
				-0.217	-0.01392	--	--	--	--
				-0.218	-0.01365	--	--	--	--
				-0.219	-0.01393	--	--	--	--
				-0.22	-0.01407	--	--	--	--
				-0.221	-0.01413	--	--	--	--
				-0.222	-0.01351	--	--	--	--
				-0.223	-0.01353	--	--	--	--
				-0.224	-0.01315	--	--	--	--
				-0.225	-0.01395	--	--	--	--
				-0.226	-0.01394	--	--	--	--
				-0.227	-0.01423	--	--	--	--
				-0.228	-0.01526	--	--	--	--
				-0.229	-0.01533	--	--	--	--
				-0.23	-0.01551	--	--	--	--
				-0.231	-0.0155	--	--	--	--
				-0.232	-0.01513	--	--	--	--
				-0.233	-0.01511	--	--	--	--
				-0.234	-0.01499	--	--	--	--
				-0.235	-0.0146	--	--	--	--
				-0.236	-0.01589	--	--	--	--
				-0.237	-0.01552	--	--	--	--
				-0.238	-0.01639	--	--	--	--
				-0.239	-0.01628	--	--	--	--
				-0.24	-0.01623	--	--	--	--
				-0.241	-0.01628	--	--	--	--
				-0.242	-0.01685	--	--	--	--
				-0.243	-0.01672	--	--	--	--
				-0.244	-0.01612	--	--	--	--
				-0.245	-0.01537	--	--	--	--
				-0.246	-0.01678	--	--	--	--
				-0.247	-0.01619	--	--	--	--
				-0.248	-0.01664	--	--	--	--
				-0.249	-0.01692	--	--	--	--
				-0.25	-0.01704	--	--	--	--
				-0.251	-0.01703	--	--	--	--
				-0.252	-0.0178	--	--	--	--
				-0.253	-0.01768	--	--	--	--
				-0.254	-0.01855	--	--	--	--
				-0.255	-0.0185	--	--	--	--
				-0.256	-0.01836	--	--	--	--
				-0.257	-0.01745	--	--	--	--
				-0.258	-0.01813	--	--	--	--
				-0.259	-0.01802	--	--	--	--
				-0.26	-0.01803	--	--	--	--
				-0.261	-0.01836	--	--	--	--
				-0.262	-0.01964	--	--	--	--
				-0.263	-0.01913	--	--	--	--
				-0.264	-0.01884	--	--	--	--
				-0.265	-0.01906	--	--	--	--
				-0.266	-0.01933	--	--	--	--
				-0.267	-0.01865	--	--	--	--
				-0.268	-0.01954	--	--	--	--
				-0.269	-0.01998	--	--	--	--
				-0.27	-0.01971	--	--	--	--
				-0.271	-0.0196	--	--	--	--
				-0.272	-0.01973	--	--	--	--
				-0.273	-0.0197	--	--	--	--
				-0.274	-0.01848	--	--	--	--
				-0.275	-0.02108	--	--	--	--
				-0.276	-0.02118	--	--	--	--
				-0.277	-0.02105	--	--	--	--
				-0.278	-0.02033	--	--	--	--
				-0.279	-0.02099	--	--	--	--
				-0.28	-0.02095	--	--	--	--
				-0.281	-0.02077	--	--	--	--
				-0.282	-0.02064	--	--	--	--
				-0.283	-0.0191	--	--	--	--
				-0.284	-0.02	--	--	--	--
				-0.285	-0.02123	--	--	--	--
				-0.286	-0.02165	--	--	--	--
				-0.287	-0.02228	--	--	--	--
				-0.288	-0.02188	--	--	--	--
				-0.289	-0.02227	--	--	--	--
				-0.29	-0.02195	--	--	--	--
				-0.291	-0.02276	--	--	--	--
				-0.292	-0.02278	--	--	--	--
				-0.293	-0.0226	--	--	--	--
				-0.294	-0.02284	--	--	--	--
				-0.295	-0.02282	--	--	--	--
				-0.296	-0.02265	--	--	--	--
				-0.297	-0.02428	--	--	--	--
				-0.298	-0.02295	--	--	--	--
				-0.299	-0.02298	--	--	--	--
				-0.3	-0.02455	--	--	--	--
				-0.301	-0.02374	--	--	--	--
				-0.302	-0.02314	--	--	--	--
				-0.303	-0.02316	--	--	--	--
				-0.304	-0.02358	--	--	--	--
				-0.305	-0.0231	--	--	--	--
				-0.306	-0.0232	--	--	--	--
				-0.307	-0.02412	--	--	--	--
				-0.308	-0.0245	--	--	--	--
				-0.309	-0.02296	--	--	--	--
				-0.31	-0.02403	--	--	--	--
				-0.311	-0.02674	--	--	--	--
				-0.312	-0.02477	--	--	--	--
				-0.313	-0.02554	--	--	--	--
				-0.314	-0.02701	--	--	--	--
				-0.315	-0.02617	--	--	--	--
				-0.316	-0.02737	--	--	--	--
				-0.317	-0.02823	--	--	--	--
				-0.318	-0.02755	--	--	--	--
				-0.319	-0.02692	--	--	--	--
				-0.32	-0.02637	--	--	--	--
				-0.321	-0.02642	--	--	--	--
				-0.322	-0.02795	--	--	--	--
				-0.323	-0.02888	--	--	--	--
				-0.324	-0.0289	--	--	--	--
				-0.325	-0.02769	--	--	--	--
				-0.326	-0.02758	--	--	--	--
				-0.327	-0.0268	--	--	--	--
				-0.328	-0.02642	--	--	--	--
				-0.329	-0.02636	--	--	--	--
				-0.33	-0.02808	--	--	--	--
				-0.331	-0.0287	--	--	--	--
				-0.332	-0.02875	--	--	--	--
				-0.333	-0.0276	--	--	--	--
				-0.334	-0.02762	--	--	--	--
				-0.335	-0.03073	--	--	--	--
				-0.336	-0.03061	--	--	--	--
				-0.337	-0.03147	--	--	--	--
				-0.338	-0.03124	--	--	--	--
				--	--	--	--	--	--
				--	--	--	--	--	--
				--	--	--	--	--	--
				--	--	--	--	--	--
				--	--	--	--	--	--
				--	--	--	--	--	--
				--	--	--	--	--	--
				--	--	--	--	--	--
				--	--	--	--	--	--
				--	--	--	--	--	--
				--	--	--	--	--	--
				--	--	--	--	--	--
				--	--	--	--	--	--
				--	--	--	--	--	--
				--	--	--	--	--	--
				--	--	--	--	--	--
				--	--	--	--	--	--
				--	--	--	--	--	--
				--	--	--	--	--	--
				--	--	--	--	--	--
				--	--	--	--	--	--
				--	--	--	--	--	--
				--	--	--	--	--	--
				--	--	--	--	--	--
				--	--	--	--	--	--
				--	--	--	--	--	--
				--	--	--	--	--	--
				--	--	--	--	--	--
				--	--	--	--	--	--
				--	--	--	--	--	--
				--	--	--	--	--	--
				--	--	--	--	--	--
				--	--	--	--	--	--
				--	--	--	--	--	--
				--	--	--	--	--	--
				--	--	--	--	--	--
				--	--	--	--	--	--
				--	--	--	--	--	--
				--	--	--	--	--	--
				--	--	--	--	--	--
				--	--	--	--	--	--
				--	--	--	--	--	--
				--	--	--	--	--	--
				--	--	--	--	--	--
				--	--	--	--	--	--
				--	--	--	--	--	--
				--	--	--	--	--	--
				--	--	--	--	--	--
				--	--	--	--	--	--
				--	--	--	--	--	--
				--	--	--	--	--	--
				--	--	--	--	--	--
				--	--	--	--	--	--
				--	--	--	--	--	--
				--	--	--	--	--	--
				--	--	--	--	--	--
				--	--	--	--	--	--
				--	--	--	--	--	--
				--	--	--	--	--	--
				--	--	--	--	--	--
				--	--	--	--	--	--
				--	--	--	--	--	--
				--	--	--	--	--	--
				--	--	--	--	--	--
				--	--	--	--	--	--
				--	--	--	--	--	--
				--	--	--	--	--	--
				--	--	--	--	--	--
				--	--	--	--	--	--
				--	--	--	--	--	--
				--	--	--	--	--	--
				--	--	--	--	--	--
				--	--	--	--	--	--
				--	--	--	--	--	--
				--	--	--	--	--	--
				--	--	--	--	--	--
				--	--	--	--	--	--
				--	--	--	--	--	--
				--	--	--	--	--	--
				--	--	--	--	--	--
				--	--	--	--	--	--
				--	--	--	--	--	--
				--	--	--	--	--	--
				--	--	--	--	--	--
				--	--	--	--	--	--
				--	--	--	--	--	--
				--	--	--	--	--	--
				--	--	--	--	--	--
				--	--	--	--	--	--
				--	--	--	--	--	--
				--	--	--	--	--	--
				--	--	--	--	--	--
				--	--	--	--	--	--
				--	--	--	--	--	--
				--	--	--	--	--	--
				--	--	--	--	--	--
				--	--	--	--	--	--
				--	--	--	--	--	--
				--	--	--	--	--	--
				--	--	--	--	--	--
