# Supplementary material for: Interstitial boron-triggered electron-deficient Os aerogels for enhanced pH-universal hydrogen evolution
Source: Nat Commun. 2022 Mar 3;13:1143. doi: 10.1038/s41467-022-28805-8 (PMC8894469; doi:10.1038/s41467-022-28805-8)
Supplement: Supplementary file 2 — Source Data [file 41467_2022_28805_MOESM2_ESM.zip › Fig.5(a, b, c, f).xlsx]

## Sheet: Fig.5a
	DEH
Pt	-0.569
Os	-0.773
Os-1B(S)	-0.833
2B(S)	-0.813
3B(S)	-0.82
4B(S)	-0.677
1B(I)	-0.572
2B(I)	-0.495
3B(I)	-0.557
4B(I)	-0.623

## Sheet: Fig.5b
0	0	0	0
1	0	0	0
3	-0.26	-0.3	-0.52
4	-0.26	-0.3	-0.52
6	0	0	0
7	0	0	0

## Sheet: Fig.5c
1	0	0	0
2	0	0	0
4	0.57	0.77	0.86
5	0.57	0.77	0.86
7	-0.46	-0.84	0.61
8	-0.46	-0.84	0.61

## Sheet: Fig.5f
Os					B-Os
#Energy	s	p	d	tot	#Energy	s	p	d	tot
-10.1169	1.56495	0.16982	0.11234	1.84711	-10.0584	2.49504	0.16129	0.02256	2.67889
-10.1069	0.80774	0.08826	0.05866	0.95466	-10.0484	2.32728	0.15199	0.02139	2.50066
-10.0969	0.05253	0.00578	0.00386	0.06217	-10.0384	2.16277	0.14276	0.02021	2.32574
-10.0869	0	0	0	0	-10.0284	2.00027	0.13353	0.01903	2.15283
-10.077	0	0	0	0	-10.0184	1.84485	0.12465	0.01789	1.9874
-10.067	1.63656	0.12111	0.0393	1.79697	-10.0084	1.77789	0.12108	0.01747	1.91644
-10.057	0.9511	0.07477	0.02746	1.05334	-9.99838	1.71098	0.1175	0.01703	1.8455
-10.047	1.04068	0.08293	0.03116	1.15477	-9.98838	1.64411	0.11387	0.01659	1.77456
-10.0369	1.1302	0.09114	0.03489	1.25623	-9.97838	1.84379	0.12973	0.01949	1.99301
-10.0269	1.21962	0.09941	0.03867	1.35769	-9.96838	2.27467	0.16271	0.0253	2.46268
-10.0169	1.30894	0.10772	0.04249	1.45914	-9.95838	2.84788	0.20653	0.03287	3.08728
-10.0069	1.39821	0.11607	0.04635	1.56063	-9.94838	3.37512	0.2472	0.03988	3.6622
-9.99695	1.2946	0.1131	0.04925	1.45695	-9.93838	2.59381	0.1927	0.03074	2.81725
-9.98695	1.80695	0.15664	0.06395	2.02754	-9.92838	2.7789	0.20924	0.03341	3.02156
-9.97695	2.56697	0.22649	0.09307	2.88654	-9.91838	2.67189	0.20318	0.03259	2.90766
-9.96695	2.75627	0.24663	0.10373	3.10663	-9.90838	2.56499	0.19706	0.03176	2.79381
-9.95695	2.94539	0.2669	0.11453	3.32682	-9.89838	2.76218	0.21516	0.03506	3.0124
-9.94695	3.13423	0.2873	0.12548	3.547	-9.88838	3.21949	0.25409	0.04215	3.51572
-9.93695	3.32276	0.30782	0.13658	3.76716	-9.87838	3.40565	0.27115	0.04567	3.72246
-9.92695	3.37277	0.32428	0.15479	3.85184	-9.86838	3.59164	0.28827	0.04923	3.92914
-9.91695	3.79578	0.3778	0.19237	4.36594	-9.85838	2.81623	0.22879	0.03952	3.08453
-9.90695	4.2201	0.42907	0.22644	4.87561	-9.84838	2.65694	0.21805	0.03822	2.91321
-9.89695	4.72106	0.49067	0.26898	5.48071	-9.83838	2.54085	0.21019	0.03729	2.78833
-9.88695	5.30945	0.56458	0.32115	6.19518	-9.82838	2.43479	0.20293	0.0364	2.67413
-9.87695	5.99922	0.64723	0.37516	7.02162	-9.81838	2.32875	0.19562	0.03549	2.55986
-9.86695	7.59533	0.84054	0.50622	8.9421	-9.80838	2.22286	0.18829	0.03456	2.44571
-9.85695	12.3557	1.48965	1.17051	15.0159	-9.79838	2.11694	0.18091	0.03362	2.33147
-9.84695	18.3378	2.31324	1.94382	22.5949	-9.78838	2.01112	0.1735	0.03266	2.21729
-9.83695	18.7381	2.41756	2.02165	23.1773	-9.77838	1.98036	0.17215	0.0327	2.18521
-9.82695	7.22303	0.90179	0.68897	8.81379	-9.76838	2.00857	0.17559	0.03355	2.21771
-9.81695	14.9399	1.75144	1.11761	17.809	-9.75838	2.05645	0.18065	0.03468	2.27178
-9.80695	6.66513	0.86034	0.63614	8.1616	-9.74838	3.84899	0.34681	0.06318	4.25899
-9.79695	4.03474	0.54792	0.4277	5.01036	-9.73838	3.54544	0.32221	0.06053	3.92817
-9.78695	0	0	0	0	-9.72838	3.24239	0.29752	0.05786	3.59777
-9.77695	0	0	0	0	-9.71838	2.99498	0.2773	0.05494	3.32723
-9.76695	0	0	0	0	-9.70838	2.74752	0.25705	0.05184	3.05641
-9.75695	0	0	0	0	-9.69838	2.50133	0.23665	0.04849	2.78648
-9.74695	0	0	0	0	-9.68838	2.43799	0.2323	0.04787	2.71817
-9.73695	0	0	0	0	-9.67838	2.3909	0.22937	0.04752	2.66779
-9.72695	0	0	0	0	-9.66838	2.34386	0.22641	0.04717	2.61744
-9.71695	0	0	0	0	-9.65838	2.29699	0.22343	0.04682	2.56725
-9.70695	0	0	0	0	-9.64838	2.24994	0.22044	0.04649	2.51687
-9.69695	1.2716	0.13627	0.05347	1.46134	-9.63838	2.2211	0.21935	0.04663	2.48707
-9.68695	1.4994	0.16345	0.06685	1.7297	-9.62838	2.33466	0.23312	0.05043	2.6182
-9.67695	1.72671	0.19083	0.0806	1.99814	-9.61838	2.33717	0.23473	0.05111	2.62301
-9.66695	1.95339	0.21841	0.09472	2.26651	-9.60838	2.02259	0.20507	0.04594	2.27361
-9.65695	2.17952	0.24618	0.10923	2.53493	-9.59838	2.25161	0.23092	0.05194	2.53447
-9.64695	1.92709	0.22327	0.10621	2.25657	-9.58838	2.63492	0.27337	0.06179	2.97008
-9.63695	2.12899	0.24925	0.12143	2.49966	-9.57838	2.66979	0.27922	0.06369	3.0127
-9.62695	2.33046	0.27535	0.13695	2.74276	-9.56838	2.70559	0.28508	0.06556	3.05623
-9.61695	21.0452	2.85869	2.20432	26.1082	-9.55838	2.74125	0.29095	0.06743	3.09963
-9.60695	5.46106	0.68747	0.44485	6.59338	-9.54838	2.77699	0.29684	0.06929	3.14312
-9.59695	4.97706	0.62042	0.37854	5.97602	-9.53838	2.81265	0.30276	0.07114	3.18655
-9.58695	5.3824	0.673	0.41227	6.46767	-9.52838	2.84829	0.30868	0.07298	3.22995
-9.57695	5.16005	0.64336	0.39066	6.19406	-9.51838	2.66605	0.29247	0.07027	3.02879
-9.56695	6.65783	0.84496	0.54273	8.04552	-9.50838	2.64296	0.29209	0.07086	3.0059
-9.55695	5.01378	0.61975	0.36346	5.99699	-9.49838	2.62391	0.29207	0.07152	2.9875
-9.54695	4.81753	0.5919	0.33804	5.74747	-9.48838	2.65218	0.29785	0.07396	3.024
-9.53695	4.19221	0.51365	0.29383	4.99969	-9.47838	2.69627	0.30527	0.07696	3.0785
-9.52695	3.8777	0.47346	0.26734	4.61851	-9.46838	2.69665	0.30691	0.07823	3.0818
-9.51695	3.17279	0.39044	0.21891	3.78214	-9.45838	2.70111	0.30896	0.07958	3.08966
-9.50695	2.86807	0.3531	0.194	3.41517	-9.44838	2.7121	0.31203	0.08138	3.10551
-9.49695	2.65069	0.32683	0.17764	3.15516	-9.43838	2.73028	0.31584	0.08345	3.12958
-9.48695	2.51492	0.31072	0.16834	2.99399	-9.42838	2.75705	0.32044	0.08577	3.16326
-9.47695	2.3789	0.29469	0.15923	2.83282	-9.41838	2.78562	0.32522	0.08816	3.199
-9.46695	2.25401	0.28001	0.15121	2.68523	-9.40838	2.83408	0.33204	0.09127	3.25739
-9.45695	2.14423	0.26719	0.14455	2.55597	-9.39838	2.88907	0.33964	0.09462	3.32333
-9.44695	2.06395	0.25823	0.14037	2.46255	-9.38838	2.95799	0.34886	0.09842	3.40527
-9.43695	1.99659	0.25093	0.13739	2.38491	-9.37838	3.02668	0.35806	0.10224	3.48698
-9.42695	1.94787	0.24599	0.136	2.32986	-9.36838	3.09684	0.36738	0.10612	3.57034
-9.41695	1.89914	0.24104	0.13462	2.27481	-9.35838	3.17365	0.37742	0.1102	3.66127
-9.40695	1.85041	0.2361	0.13325	2.21976	-9.34838	3.25049	0.38742	0.1143	3.75222
-9.39695	4.71756	0.64072	0.41081	5.76909	-9.33838	3.29158	0.39302	0.1177	3.8023
-9.38695	7.05395	0.97961	0.63925	8.67281	-9.32838	3.33558	0.39884	0.12152	3.85594
-9.37695	5.71813	0.78524	0.50073	7.00411	-9.31838	4.85947	0.5484	0.19227	5.60014
-9.36695	5.24013	0.71821	0.44962	6.40796	-9.30838	6.62506	0.72533	0.27317	7.62356
-9.35695	5.1681	0.70902	0.43813	6.31526	-9.29838	6.97595	0.77241	0.29094	8.0393
-9.34695	5.356	0.7359	0.45148	6.54338	-9.28838	5.41091	0.62125	0.22339	6.25555
-9.33695	4.87469	0.66925	0.41487	5.9588	-9.27838	5.45765	0.63052	0.22959	6.31777
-9.32695	4.95213	0.68185	0.42588	6.05987	-9.26838	4.28262	0.5013	0.18001	4.96393
-9.31695	5.02642	0.69352	0.43674	6.15669	-9.25838	3.32881	0.39551	0.13973	3.86405
-9.30695	5.23256	0.72437	0.46338	6.4203	-9.24838	3.20702	0.38558	0.13568	3.72828
-9.29695	5.18068	0.72176	0.47349	6.37594	-9.23838	3.03547	0.36853	0.12939	3.53339
-9.28695	4.08435	0.58304	0.41474	5.08213	-9.22838	3.84641	0.46141	0.17014	4.47796
-9.27695	3.65624	0.53005	0.39553	4.58183	-9.21838	4.73099	0.57067	0.21596	5.51762
-9.26695	3.52464	0.51771	0.40162	4.44397	-9.20838	5.76682	0.70246	0.26994	6.73922
-9.25695	3.49517	0.51957	0.41757	4.43231	-9.19838	6.26389	0.76886	0.29787	7.33062
-9.24695	3.4831	0.52429	0.43697	4.44436	-9.18838	6.76312	0.83402	0.32578	7.92292
-9.23695	3.50029	0.53396	0.46221	4.49647	-9.17838	4.79342	0.59643	0.22973	5.61958
-9.22695	3.51711	0.54369	0.48805	4.54885	-9.16838	5.09138	0.63649	0.24633	5.97421
-9.21695	3.50609	0.549	0.50931	4.5644	-9.15838	5.69384	0.71924	0.27887	6.69195
-9.20695	3.52727	0.56035	0.53904	4.62666	-9.14838	6.00991	0.76374	0.29717	7.07082
-9.19695	3.54319	0.57133	0.56993	4.68446	-9.13838	6.82813	0.86717	0.33748	8.03277
-9.18695	3.55873	0.5824	0.60121	4.74234	-9.12838	6.43249	0.82146	0.32192	7.57587
-9.17695	3.58723	0.59481	0.63267	4.81471	-9.11838	5.98179	0.76843	0.30333	7.05354
-9.16695	3.62041	0.60773	0.66417	4.89231	-9.10838	5.36471	0.69704	0.27641	6.33816
-9.15695	4.94474	0.81729	0.82649	6.58852	-9.09838	4.71778	0.62277	0.24756	5.58811
-9.14695	5.02365	0.84454	0.89043	6.75861	-9.08838	4.4364	0.59108	0.23524	5.26273
-9.13695	5.92739	1.0226	1.18003	8.13003	-9.07838	4.38471	0.58902	0.23476	5.20849
-9.12695	5.98585	1.04894	1.24445	8.27924	-9.06838	4.46079	0.60349	0.2409	5.30518
-9.11595	6.05775	1.07786	1.31274	8.44836	-9.05738	4.54182	0.61867	0.24733	5.40782
-9.10595	10.3012	1.96903	2.69776	14.968	-9.04738	4.60268	0.63088	0.25354	5.4871
-9.09595	5.28439	0.93295	1.09649	7.31383	-9.03738	4.665	0.64343	0.25986	5.56829
-9.08595	7.6422	1.3031	1.4266	10.3719	-9.02738	4.72997	0.65649	0.26641	5.65286
-9.07595	3.72385	0.63724	0.66355	5.02463	-9.01738	4.54388	0.63469	0.26012	5.43869
-9.06595	3.92513	0.67835	0.73364	5.33712	-9.00738	4.32102	0.60832	0.25319	5.18253
-9.05595	5.80696	1.03317	1.25501	8.09514	-8.99738	4.59312	0.65222	0.2724	5.51774
-9.04595	6.92756	1.24436	1.54711	9.71904	-8.98738	5.08502	0.72587	0.30307	6.11396
-9.03595	7.39059	1.35126	1.75122	10.4931	-8.97738	5.5764	0.79983	0.33388	6.71011
-9.02595	5.95825	1.07949	1.33882	8.37655	-8.96738	6.69064	0.9588	0.39977	8.04921
-9.01595	5.61755	1.02204	1.26955	7.90913	-8.95738	5.47251	0.79502	0.33719	6.60472
-9.00595	5.41875	0.99445	1.25341	7.66661	-8.94738	4.91624	0.71814	0.31559	5.94997
-8.99595	6.21904	1.14638	1.45426	8.81968	-8.93738	5.31743	0.7796	0.34631	6.44334
-8.98595	5.15041	0.96416	1.25623	7.3708	-8.92738	5.28712	0.7806	0.3483	6.41602
-8.97595	3.82418	0.73842	1.01189	5.57449	-8.91738	5.48041	0.81173	0.36439	6.65654
-8.96595	5.38222	1.03346	1.38011	7.79579	-8.90738	5.67278	0.84308	0.38061	6.89647
-8.95595	4.95288	0.95289	1.26543	7.17121	-8.89738	6.17491	0.92576	0.42202	7.52269
-8.94595	4.62577	0.89627	1.20262	6.72466	-8.88738	6.78689	1.02695	0.47056	8.2844
-8.93595	5.07079	0.9802	1.31833	7.36932	-8.87738	6.93334	1.05368	0.48208	8.4691
-8.92595	6.25497	1.19983	1.60503	9.05983	-8.86738	7.13434	1.08938	0.4981	8.72182
-8.91595	7.41773	1.42238	1.91698	10.7571	-8.85738	7.55513	1.16296	0.53565	9.25374
-8.90595	8.56076	1.64661	2.24656	12.4539	-8.84738	7.72932	1.20154	0.5611	9.49197
-8.89595	8.5752	1.62322	2.12394	12.3224	-8.83738	6.35131	0.98785	0.46456	7.80373
-8.88595	11.4181	2.24798	3.14378	16.8099	-8.82738	4.51053	0.69933	0.32007	5.52993
-8.87595	5.13205	0.98452	1.22533	7.3419	-8.81738	4.38328	0.68304	0.31467	5.38099
-8.86595	3.66432	0.70393	0.84608	5.21433	-8.80738	4.43502	0.69342	0.3212	5.44965
-8.85595	5.42556	0.96761	1.0208	7.41397	-8.79738	4.62774	0.72485	0.33701	5.6896
-8.84595	7.42123	1.29117	1.27538	9.98778	-8.78738	4.50297	0.71262	0.33203	5.54762
-8.83595	7.97322	1.39246	1.37299	10.7387	-8.77738	4.66515	0.74221	0.34543	5.75279
-8.82595	8.41096	1.47431	1.45173	11.337	-8.76738	5.02253	0.80283	0.37218	6.19754
-8.81595	8.3487	1.46189	1.42527	11.2359	-8.75738	5.93079	0.95296	0.45212	7.33587
-8.80595	7.40904	1.30566	1.29842	10.0131	-8.74738	6.80609	1.10389	0.54068	8.45066
-8.79595	17.1684	3.07883	3.03105	23.2782	-8.73738	5.05672	0.82247	0.4023	6.2815
-8.78595	7.8948	1.42681	1.4112	10.7328	-8.72738	5.74441	0.94121	0.4636	7.14921
-8.77595	5.96582	1.07844	1.06223	8.10649	-8.71738	6.05945	1.00026	0.49482	7.55453
-8.76595	4.97288	0.90179	0.89291	6.76758	-8.70738	5.88251	0.97955	0.48943	7.35149
-8.75595	4.18355	0.76013	0.74796	5.69164	-8.69738	6.44203	1.08157	0.5399	8.0635
-8.74595	3.88047	0.7105	0.7028	5.29378	-8.68738	6.88448	1.16911	0.60895	8.66254
-8.73595	4.16109	0.77167	0.77276	5.70552	-8.67738	5.44181	0.91872	0.47915	6.83968
-8.72595	4.84424	0.90355	0.9048	6.65258	-8.66738	4.59	0.775	0.40486	5.76985
-8.71595	5.3863	1.01021	1.02257	7.41907	-8.65738	4.40702	0.75074	0.3992	5.55696
-8.70595	5.4692	1.03458	1.08433	7.58811	-8.64738	4.67636	0.80869	0.44665	5.9317
-8.69595	5.552	1.05929	1.14615	7.75744	-8.63738	4.39882	0.76521	0.4285	5.59253
-8.68595	6.242	1.1841	1.23832	8.66441	-8.62738	4.22686	0.73821	0.41752	5.38259
-8.67595	6.11788	1.16979	1.2372	8.52487	-8.61738	4.29123	0.75208	0.43112	5.47443
-8.66595	6.13594	1.1819	1.26565	8.5835	-8.60738	6.44313	1.10441	0.59269	8.14022
-8.65595	4.54166	0.89015	1.02113	6.45295	-8.59738	4.50604	0.78659	0.4487	5.74133
-8.64595	5.05377	0.99453	1.14514	7.19343	-8.58738	4.48083	0.78355	0.45009	5.71447
-8.63595	5.76205	1.13596	1.2838	8.18182	-8.57738	5.02821	0.88834	0.52483	6.44138
-8.62595	5.20543	1.0254	1.15479	7.38562	-8.56738	5.39916	0.96027	0.57646	6.93588
-8.61595	4.65654	0.91501	1.01741	6.58896	-8.55738	5.73634	1.0264	0.62543	7.38817
-8.60595	4.76113	0.93258	1.00508	6.6988	-8.54738	6.175	1.11316	0.68475	7.97291
-8.59595	4.68365	0.90154	0.84013	6.42532	-8.53738	5.99854	1.0876	0.66997	7.75611
-8.58595	5.44726	1.04897	0.96738	7.46361	-8.52738	5.73464	1.04379	0.6432	7.42163
-8.57595	8.55436	1.64046	1.56967	11.7645	-8.51738	5.53072	1.0109	0.62306	7.16469
-8.56595	6.11222	1.16941	1.08852	8.37015	-8.50738	5.32655	0.9784	0.60277	6.90772
-8.55595	5.99307	1.15512	1.02958	8.17776	-8.49738	5.20298	0.95954	0.59082	6.75334
-8.54595	4.82367	0.93683	0.83889	6.59939	-8.48738	4.87288	0.90582	0.56651	6.34521
-8.53595	4.58727	0.90035	0.83053	6.31815	-8.47738	4.97204	0.92943	0.58376	6.48522
-8.52595	4.43239	0.87512	0.82122	6.12872	-8.46738	5.34833	1.0053	0.62975	6.98337
-8.51595	4.42828	0.87845	0.8318	6.13852	-8.45738	5.73619	1.08323	0.67802	7.49744
-8.50595	5.312	1.06289	1.01443	7.38932	-8.44738	6.09657	1.15657	0.72282	7.97596
-8.49595	4.79882	0.96467	0.93651	6.7	-8.43738	6.21554	1.18351	0.74342	8.14246
-8.48595	4.57235	0.91982	0.9029	6.39508	-8.42738	6.14792	1.17412	0.74561	8.06765
-8.47595	4.3473	0.8751	0.86747	6.08987	-8.41738	6.63137	1.27282	0.82726	8.73146
-8.46595	4.23521	0.85349	0.86255	5.95125	-8.40738	6.47916	1.25026	0.82864	8.55806
-8.45595	5.13286	1.03492	1.1036	7.27138	-8.39738	6.52047	1.2628	0.84893	8.6322
-8.44595	5.68523	1.14662	1.23354	8.06539	-8.38738	6.57111	1.27743	0.87065	8.71919
-8.43595	6.29359	1.26928	1.36347	8.92634	-8.37738	6.68289	1.3043	0.90055	8.88774
-8.42595	8.06933	1.62896	1.7461	11.4444	-8.36738	6.86949	1.34596	0.94046	9.1559
-8.41595	8.8045	1.78033	1.88982	12.4747	-8.35738	7.05515	1.38787	0.98113	9.42414
-8.40595	8.61828	1.75047	1.81959	12.1883	-8.34738	5.7623	1.13733	0.79263	7.69226
-8.39595	7.75571	1.58756	1.66013	11.0034	-8.33738	5.54344	1.10234	0.77457	7.42035
-8.38595	6.65454	1.36956	1.40132	9.42541	-8.32738	5.70101	1.14316	0.80597	7.65014
-8.37595	6.20908	1.2787	1.26099	8.74878	-8.31738	6.03413	1.22139	0.86668	8.1222
-8.36595	6.25444	1.29164	1.25605	8.80213	-8.30738	6.06432	1.23526	0.88456	8.18414
-8.35595	6.44843	1.33573	1.28403	9.0682	-8.29738	6.21154	1.27029	0.91964	8.40148
-8.34595	7.64528	1.59457	1.51409	10.7539	-8.28738	6.32388	1.29887	0.94963	8.57238
-8.33595	7.25512	1.5215	1.46719	10.2438	-8.27738	6.43651	1.32759	0.97955	8.74364
-8.32595	6.80043	1.42454	1.38596	9.61093	-8.26738	6.59168	1.36473	1.01938	8.97579
-8.31595	6.43581	1.34511	1.32058	9.1015	-8.25738	6.66074	1.3836	1.04883	9.09317
-8.30595	6.20114	1.29115	1.27991	8.77221	-8.24738	6.72711	1.40207	1.07782	9.207
-8.29595	6.05696	1.26164	1.25602	8.57462	-8.23738	6.53014	1.36688	1.05461	8.95163
-8.28595	4.99497	1.04893	1.02968	7.07358	-8.22738	6.35013	1.33519	1.03296	8.71828
-8.27595	4.80348	1.01127	0.99217	6.80692	-8.21738	6.16771	1.30251	1.01079	8.48101
-8.26595	5.02198	1.0595	1.04521	7.12669	-8.20738	6.03657	1.28189	1.00082	8.31928
-8.25595	5.25625	1.11131	1.10106	7.46863	-8.19738	5.92305	1.26481	0.99437	8.18223
-8.24595	5.56811	1.17979	1.16718	7.91508	-8.18738	5.64542	1.21408	0.97785	7.83735
-8.23595	5.62858	1.19526	1.19268	8.01651	-8.17738	11.4081	2.48597	2.02721	15.9213
-8.22595	6.44946	1.36904	1.40342	9.22192	-8.16738	5.89171	1.28092	1.07969	8.25232
-8.21595	9.19851	1.97012	2.10508	13.2737	-8.15738	5.89092	1.28687	1.09897	8.27676
-8.20595	9.60245	2.06557	2.21067	13.8787	-8.14738	5.9546	1.3055	1.12592	8.38602
-8.19595	8.24391	1.78832	1.89789	11.9301	-8.13738	5.28169	1.15424	0.99979	7.43572
-8.18595	7.56152	1.65022	1.74878	10.9605	-8.12738	5.44024	1.19115	1.04517	7.67656
-8.17595	7.17564	1.5746	1.66412	10.4144	-8.11738	5.58113	1.22403	1.08691	7.89207
-8.16595	6.92956	1.52595	1.61263	10.0681	-8.10738	5.78754	1.27152	1.14668	8.20574
-8.15595	6.81645	1.50507	1.59566	9.91718	-8.09738	6.01768	1.32531	1.21689	8.55988
-8.14595	6.71185	1.48746	1.58217	9.78148	-8.08738	6.0585	1.33657	1.24186	8.63694
-8.13595	5.96116	1.32673	1.41363	8.70152	-8.07738	6.10995	1.34996	1.27001	8.72992
-8.12595	5.34575	1.1923	1.28851	7.82656	-8.06738	6.18786	1.36871	1.30638	8.86295
-8.11595	5.40461	1.2117	1.35112	7.96743	-8.05738	6.08081	1.34807	1.3015	8.73039
-8.10595	5.03078	1.13423	1.28301	7.44802	-8.04738	6.13176	1.36316	1.34231	8.83723
-8.09595	5.02825	1.14117	1.30471	7.47413	-8.03738	6.49009	1.44684	1.46694	9.40387
-8.08595	5.40276	1.23026	1.41916	8.05218	-8.02738	7.32428	1.63501	1.71909	10.6784
-8.07595	5.83555	1.33172	1.55898	8.72625	-8.01738	7.1024	1.58613	1.71191	10.4004
-8.06595	6.02165	1.37493	1.64524	9.04183	-8.00738	6.37883	1.43009	1.57813	9.38705
-8.05595	6.40595	1.45961	1.79124	9.6568	-7.99738	5.1609	1.16873	1.27814	7.60777
-8.04595	7.78838	1.75497	2.23638	11.7797	-7.98738	5.14831	1.17058	1.29688	7.61577
-8.03595	8.63077	1.95101	2.47246	13.0542	-7.97738	5.55109	1.26413	1.43354	8.24877
-8.02595	8.85431	2.00822	2.53738	13.3999	-7.96738	5.5575	1.26909	1.46552	8.29211
-8.01595	8.86724	2.01194	2.55238	13.4316	-7.95738	8.46718	1.94374	2.15985	12.5708
-8.00595	6.583	1.50235	1.93494	10.0203	-7.94738	6.88479	1.57563	1.921	10.3814
-7.99595	5.11354	1.17678	1.53081	7.82113	-7.93738	6.39506	1.46452	1.81938	9.67896
-7.98595	5.408	1.24417	1.64958	8.30175	-7.92738	5.75406	1.32059	1.68098	8.75562
-7.97595	5.29889	1.21177	1.67615	8.18681	-7.91738	6.58218	1.52986	1.98708	10.0991
-7.96595	8.00241	1.84661	2.51084	12.3599	-7.90738	7.54554	1.75825	2.37521	11.679
-7.95595	8.18809	1.88931	2.56504	12.6424	-7.89738	8.16345	1.90409	2.63294	12.7005
-7.94595	10.9746	2.49131	3.55959	17.0254	-7.88738	11.8833	2.68238	4.2273	18.793
-7.93595	8.02125	1.81472	2.64901	12.485	-7.87738	10.3232	2.33895	3.74799	16.4102
-7.92595	7.35138	1.66868	2.44534	11.4654	-7.86738	9.11334	2.06754	3.37681	14.5577
-7.91595	6.0243	1.39296	1.95453	9.37179	-7.85738	9.88819	2.22951	3.78629	15.904
-7.90595	6.26986	1.45735	2.0581	9.7853	-7.84738	9.49373	2.15686	3.65314	15.3037
-7.89595	7.50331	1.76173	2.54832	11.8134	-7.83738	9.28937	2.11236	3.6388	15.0405
-7.88595	9.23846	2.2136	3.24347	14.6955	-7.82738	8.9149	2.02455	3.56441	14.5039
-7.87595	9.56332	2.27677	3.50935	15.3494	-7.81738	8.0632	1.83217	3.34331	13.2387
-7.86595	7.90052	1.87867	2.96973	12.7489	-7.80738	7.38391	1.68126	3.15607	12.2212
-7.85595	7.98044	1.90003	3.06019	12.9407	-7.79738	8.35256	1.91011	3.62463	13.8873
-7.84595	7.91852	1.87984	3.12719	12.9255	-7.78738	9.46543	2.13178	4.35598	15.9532
-7.83595	7.89676	1.86546	3.24166	13.0039	-7.77738	9.45291	2.1188	4.52361	16.0953
-7.82595	7.87137	1.84994	3.35857	13.0799	-7.76738	8.81018	1.97814	4.31581	15.1041
-7.81595	7.91851	1.85327	3.49945	13.2712	-7.75738	8.47159	1.90032	4.29282	14.6647
-7.80595	8.85336	2.05373	4.07572	14.9828	-7.74738	8.61408	1.92798	4.52456	15.0666
-7.79595	8.68764	2.01579	4.12627	14.8297	-7.73738	8.59364	1.92752	4.64907	15.1702
-7.78595	8.65733	2.00706	4.28139	14.9458	-7.72738	8.49232	1.90957	4.69941	15.1013
-7.77595	8.94515	2.07692	4.65742	15.6795	-7.71738	9.22427	2.10337	5.04897	16.3766
-7.76595	8.52928	1.98427	4.64722	15.1608	-7.70738	11.4489	2.64432	6.31233	20.4056
-7.75595	8.43914	1.94521	4.93437	15.3187	-7.69738	11.9124	2.70912	7.10169	21.7232
-7.74595	8.57672	1.97718	5.14838	15.7023	-7.68738	11.8945	2.72836	7.20808	21.8309
-7.73595	9.00449	2.07066	5.59202	16.6672	-7.67738	14.2095	3.35072	8.36235	25.9226
-7.72595	8.96392	2.08808	5.43216	16.4842	-7.66738	12.8247	3.02918	7.73261	23.5864
-7.71595	9.5236	2.24436	5.76841	17.5364	-7.65738	11.514	2.70953	7.2282	21.4517
-7.70595	9.3927	2.21735	5.80594	17.416	-7.64738	10.6433	2.49989	6.96309	20.1063
-7.69595	11.5838	2.67471	8.08585	22.3443	-7.63738	11.8025	2.61525	9.93707	24.3548
-7.68595	14.7056	3.41964	10.309	28.4342	-7.62738	10.6943	2.46649	7.9782	21.139
-7.67595	12.6764	2.924	9.27602	24.8764	-7.61738	10.5537	2.45846	7.74504	20.7572
-7.66595	10.8158	2.52207	7.87094	21.2088	-7.60738	9.09758	2.12028	6.68762	17.9055
-7.65595	10.8551	2.52697	8.19871	21.5808	-7.59738	9.33807	2.17635	6.99302	18.5074
-7.64595	12.2676	2.83928	9.71184	24.8187	-7.58738	11.3134	2.54068	9.97398	23.8281
-7.63595	13.1626	2.98774	11.4307	27.581	-7.57738	13.2794	3.00897	11.8127	28.1011
-7.62595	11.9691	2.71889	10.6069	25.2949	-7.56738	11.0383	2.46777	10.0912	23.5972
-7.61595	10.5882	2.42756	9.33005	22.3458	-7.55738	10.9643	2.44978	10.325	23.739
-7.60595	10.7956	2.47667	9.66211	22.9344	-7.54738	11.7437	2.61277	11.7171	26.0735
-7.59595	12.5855	2.87752	11.5869	27.05	-7.53738	11.738	2.62391	11.975	26.3369
-7.58595	17.2351	3.93328	16.2223	37.3907	-7.52738	11.745	2.64342	12.2174	26.6058
-7.57595	12.4092	2.81412	12.0693	27.2926	-7.51738	11.987	2.73907	12.5417	27.2678
-7.56595	11.7738	2.67766	11.7443	26.1958	-7.50738	20.094	3.82669	35.6433	59.564
-7.55595	11.7414	2.68109	12.0787	26.5012	-7.49738	16.5013	3.08464	29.2132	48.7992
-7.54595	11.1049	2.50946	12.1037	25.7181	-7.48738	21.343	4.05249	36.5479	61.9434
-7.53595	12.7193	2.81765	15.2445	30.7814	-7.47738	19.7163	3.91079	33.3207	56.9478
-7.52595	27.5921	5.29837	47.9465	80.837	-7.46738	30.765	6.04283	49.0993	85.9071
-7.51595	21.5365	3.72148	43.0382	68.2962	-7.45738	17.9473	3.67381	29.9511	51.5722
-7.50595	17.4834	3.24899	32.243	52.9753	-7.44738	15.9257	3.26355	26.9013	46.0905
-7.49595	15.8738	3.03347	28.7301	47.6374	-7.43738	15.0436	3.06652	25.7286	43.8387
-7.48595	18.8021	3.79362	31.4493	54.0451	-7.42738	22.2073	4.65711	32.4119	59.2764
-7.47595	15.0373	3.03544	25.9832	44.056	-7.41738	14.1262	2.83216	25.3493	42.3077
-7.46595	16.4454	3.45418	26.7533	46.653	-7.40738	19.2076	4.00662	31.3936	54.6079
-7.45595	21.3619	4.59147	33.6346	59.5879	-7.39738	17.4075	3.53832	30.3891	51.3349
-7.44595	28.9516	6.53888	40.8075	76.2979	-7.38738	15.8321	3.13055	28.8421	47.8047
-7.43595	13.7339	2.85299	24.3025	40.8894	-7.37738	17.9294	3.63264	31.6979	53.26
-7.42595	19.0403	3.94499	32.4046	55.3899	-7.36738	16.5915	3.27678	30.7515	50.6198
-7.41595	17.2372	3.62477	28.7142	49.5762	-7.35738	15.4324	3.0489	28.8524	47.3337
-7.40595	22.121	4.60563	38.9	65.6266	-7.34738	17.7234	3.54234	32.0885	53.3542
-7.39595	20.3619	4.10246	39.979	64.4433	-7.33738	19.5285	3.96089	37.0475	60.5369
-7.38595	15.9739	3.41674	28.726	48.1166	-7.32738	18.3932	3.75364	34.214	56.3609
-7.37595	15.5152	3.33673	28.5508	47.4027	-7.31738	14.0832	2.93316	25.304	42.3204
-7.36595	15.416	3.26928	29.7483	48.4336	-7.30738	14.1573	2.94013	25.5658	42.6632
-7.35595	15.4337	3.27844	29.6929	48.4051	-7.29738	12.9636	2.72134	23.4289	39.1138
-7.34595	17.3239	3.71114	32.6271	53.6621	-7.28738	17.7933	3.88229	31.3684	53.0441
-7.33595	24.2236	5.67999	37.3923	67.296	-7.27738	16.8229	4.05524	23.2348	44.113
-7.32595	14.629	3.33388	24.0197	41.9825	-7.26738	15.7008	3.98786	19.6425	39.3311
-7.31595	15.5281	3.59632	24.8836	44.008	-7.25738	12.7849	3.27314	16.7625	32.8205
-7.30595	13.4507	3.10086	23.1912	39.7428	-7.24738	14.7969	3.80935	18.837	37.4432
-7.29595	12.7588	3.04236	19.8868	35.688	-7.23738	12.8213	3.20498	18.0034	34.0296
-7.28595	19.0679	4.75704	28.9424	52.7674	-7.22738	10.6456	2.5807	17.0152	30.2415
-7.27595	10.7919	2.64627	16.9869	30.425	-7.21738	11.8108	2.78231	20.8229	35.416
-7.26595	11.984	2.93385	19.4941	34.412	-7.20738	17.0485	3.96463	30.404	51.4171
-7.25595	13.6154	3.37435	21.3941	38.3839	-7.19738	14.2812	3.17036	26.9146	44.3661
-7.24595	13.5779	3.32457	22.2053	39.1078	-7.18738	14.0051	3.10735	26.8635	43.9759
-7.23595	14.654	3.5993	24.8832	43.1365	-7.17738	15.1903	3.52055	27.0838	45.7947
-7.22595	15.1597	3.74516	25.9228	44.8276	-7.16738	14.5655	3.49678	25.0348	43.0971
-7.21595	16.3163	3.97746	29.9935	50.2872	-7.15738	10.0279	2.50311	16.1865	28.7175
-7.20595	24.2527	5.95843	42.9261	73.1372	-7.14738	9.61477	2.43035	15.7776	27.8227
-7.19595	14.2426	3.54113	25.6959	43.4796	-7.13738	9.42253	2.41749	15.4645	27.3046
-7.18595	11.5557	2.89412	20.7152	35.165	-7.12738	10.2629	2.63113	17.1245	30.0185
-7.17595	11.2691	2.86164	19.3092	33.44	-7.11738	11.0432	2.9434	19.3825	33.3691
-7.16595	11.1734	2.94206	18.437	32.5525	-7.10738	15.3384	3.974	22.9014	42.2138
-7.15595	11.5362	3.03916	19.8477	34.423	-7.09738	8.51019	2.22253	14.092	24.8247
-7.14595	14.0682	3.82257	23.2804	41.1712	-7.08738	9.67368	2.5137	15.4089	27.5963
-7.13595	13.1782	3.46537	24.6751	41.3187	-7.07738	13.4465	3.33545	23.08	39.8619
-7.12595	12.158	3.28105	20.2994	35.7384	-7.06738	12.2289	3.09953	21.5338	36.8623
-7.11495	24.7247	6.95636	38.0718	69.7529	-7.05638	12.3776	3.14294	22.6637	38.1842
-7.10495	12.8229	3.39615	24.1631	40.3821	-7.04638	13.8935	3.53147	28.7685	46.1935
-7.09495	15.4027	4.08851	29.0446	48.5359	-7.03638	15.5847	3.94714	32.0569	51.5887
-7.08495	13.0168	3.52566	24.3198	40.8623	-7.02638	19.017	4.87338	40.0865	63.9769
-7.07495	12.9732	3.58789	21.9213	38.4823	-7.01638	15.8614	4.08556	35.4173	55.3643
-7.06495	12.4936	3.51412	21.9368	37.9445	-7.00638	15.2991	4.01315	33.4682	52.7805
-7.05495	13.2448	3.67503	25.1613	42.0812	-6.99638	14.2684	3.84084	30.7392	48.8484
-7.04495	13.4806	3.73871	26.079	43.2983	-6.98638	12.791	3.45486	25.8573	42.1031
-7.03495	17.7603	4.95717	33.1957	55.9132	-6.97638	12.7397	3.50143	24.7546	40.9957
-7.02495	18.58	5.19806	35.8089	59.5869	-6.96638	18.5926	5.03752	37.8377	61.4678
-7.01495	15.5961	4.30099	32.2187	52.1157	-6.95638	16.9646	4.74017	32.8553	54.5601
-7.00495	12.2277	3.43989	25.4774	41.145	-6.94638	15.7193	4.39534	30.4235	50.5381
-6.99495	11.9037	3.39083	23.9757	39.2702	-6.93638	19.4276	5.41397	36.0541	60.8957
-6.98495	10.4898	3.01168	21.254	34.7555	-6.92638	20.2757	5.71182	37.3228	63.3103
-6.97495	21.457	6.18491	39.306	66.9479	-6.91638	18.4106	5.28309	35.2108	58.9045
-6.96495	15.3853	4.4866	30.6909	50.5628	-6.90638	16.0695	4.57088	33.3122	53.9526
-6.95495	16.9	4.98493	34.5152	56.4001	-6.89638	13.1422	3.75642	31.1359	48.0345
-6.94495	18.369	5.43231	39.5286	63.3299	-6.88638	13.5837	4.02348	34.9341	52.5413
-6.93495	18.0473	5.31593	39.9179	63.2812	-6.87638	12.8045	3.828	35.9863	52.6188
-6.92495	14.4376	4.32012	32.4583	51.216	-6.86638	16.5966	4.86911	43.5028	64.9685
-6.91495	14.0406	4.27961	34.6518	52.972	-6.85638	18.9337	5.63617	51.2784	75.8483
-6.90495	16.9917	5.35307	43.6461	65.9909	-6.84638	15.1781	4.65251	49.0889	68.9195
-6.89495	15.9183	5.07988	41.3962	62.3944	-6.83638	16.0407	5.24914	48.8477	70.1375
-6.88495	12.4176	4.07712	34.3554	50.8501	-6.82638	16.7274	5.47033	52.7263	74.924
-6.87495	11.6813	3.8534	35.0002	50.5349	-6.81638	16.9635	5.44276	53.1554	75.5617
-6.86495	17.1889	5.5469	52.6679	75.4037	-6.80638	17.5311	5.52972	50.9151	73.9759
-6.85495	12.009	4.00433	37.9267	53.94	-6.79638	13.908	4.40263	43.1989	61.5095
-6.84495	11.252	3.75612	36.4896	51.4978	-6.78638	12.7478	4.06786	37.1544	53.9701
-6.83495	16.453	5.47295	48.4559	70.3818	-6.77638	15.0421	4.80526	43.0777	62.9251
-6.82495	16.2889	5.22516	49.1615	70.6755	-6.76638	18.9611	6.06522	53.7878	78.8141
-6.81495	14.2582	4.69675	39.2325	58.1874	-6.75638	26.9358	8.93681	85.995	121.868
-6.80495	13.4865	4.44347	41.2848	59.2148	-6.74638	15.7262	5.29613	54.4281	75.4504
-6.79495	12.6813	4.28166	41.7086	58.6716	-6.73638	14.4384	4.99831	47.3053	66.742
-6.78495	16.7202	5.91725	55.1217	77.7591	-6.72638	20.4477	7.16207	67.539	95.1488
-6.77495	17.5775	6.27788	58.8034	82.6588	-6.71638	17.0693	6.17992	60.3925	83.6417
-6.76495	13.0592	4.72075	45.375	63.1549	-6.70638	12.066	4.44686	47.2075	63.7204
-6.75495	19.4747	6.98852	62.847	89.3102	-6.69638	11.889	4.43616	44.3781	60.7033
-6.74495	15.8998	5.58471	52.6627	74.1472	-6.68638	14.2063	5.2236	48.1141	67.544
-6.73495	13.3869	4.82275	49.2036	67.4133	-6.67638	11.1533	4.17453	40.9469	56.2748
-6.72495	13.7004	5.12422	54.3085	73.1331	-6.66638	12.5865	4.58771	46.1104	63.2846
-6.71495	13.4611	5.01769	49.6789	68.1577	-6.65638	12.3556	4.55195	44.7912	61.6987
-6.70495	14.4487	5.25306	50.9922	70.694	-6.64638	14.7647	5.41681	50.0243	70.2058
-6.69495	14.5923	5.44383	50.905	70.9411	-6.63638	17.3942	6.1582	53.1202	76.6726
-6.68495	11.1899	4.07523	38.2753	53.5404	-6.62638	13.78	4.97455	40.4926	59.2471
-6.67495	15.3815	5.64553	49.3158	70.3428	-6.61638	9.8529	3.69657	29.7123	43.2618
-6.66495	15.2609	5.51069	49.8821	70.6537	-6.60638	11.4128	4.3793	34.3155	50.1076
-6.65495	15.6269	5.81199	48.5902	70.0291	-6.59638	12.3667	4.69642	37.8808	54.9439
-6.64495	14.5508	5.50898	46.939	66.9988	-6.58638	12.443	4.75402	42.6047	59.8017
-6.63495	9.91288	3.80924	33.2471	46.9692	-6.57638	11.8776	4.75038	43.072	59.7
-6.62495	12.4619	4.80573	40.0309	57.2985	-6.56638	11.4896	4.51884	39.4953	55.5037
-6.61495	11.9733	4.68684	41.1433	57.8034	-6.55638	10.5767	4.14979	35.3353	50.0618
-6.60495	11.7503	4.7312	41.5378	58.0193	-6.54638	7.94106	3.12294	25.8744	36.9384
-6.59495	12.7609	5.24409	47.3401	65.3451	-6.53638	8.30353	3.34162	29.0934	40.7386
-6.58495	16.3049	6.8814	62.2226	85.4089	-6.52638	10.6587	4.34118	38.4589	53.4588
-6.57495	10.6108	4.21961	35.4762	50.3066	-6.51638	12.9015	5.36556	48.5687	66.8357
-6.56495	10.7236	4.37101	39.21	54.3046	-6.50638	11.8721	5.09007	47.164	64.1262
-6.55495	11.382	4.76805	43.7435	59.8936	-6.49638	10.6378	4.52076	40.7589	55.9174
-6.54495	13.4568	5.72786	54.1826	73.3673	-6.48638	10.025	4.17268	38.3837	52.5814
-6.53495	11.4518	4.8733	45.3638	61.6889	-6.47638	10.3169	4.36047	40.5986	55.276
-6.52495	11.3017	4.80857	42.6484	58.7587	-6.46638	9.94153	4.3577	41.175	55.4742
-6.51495	12.4875	5.19124	46.4713	64.1501	-6.45638	9.60697	4.24009	40.0287	53.8758
-6.50495	12.8065	5.47819	49.3643	67.649	-6.44638	9.54521	4.25709	39.3004	53.1027
-6.49495	11.1203	4.82698	43.814	59.7612	-6.43638	9.71991	4.40236	41.6197	55.742
-6.48495	11.7765	5.07411	45.1319	61.9825	-6.42638	9.6627	4.42107	43.2083	57.2921
-6.47495	9.21667	4.06266	37.9784	51.2577	-6.41638	10.0205	4.68632	46.6928	61.3996
-6.46495	9.05402	4.09518	38.2343	51.3835	-6.40638	11.0882	5.28593	52.4331	68.8072
-6.45495	9.90081	4.70943	46.552	61.1622	-6.39638	10.6884	5.33016	54.0486	70.0672
-6.44495	10.8148	5.07436	48.7514	64.6405	-6.38638	9.89987	4.96833	50.9061	65.7743
-6.43495	11.5163	5.41685	53.0998	70.033	-6.37638	11.8957	6.03552	62.8852	80.8164
-6.42495	14.668	7.17955	70.9251	92.7726	-6.36638	13.417	6.91412	73.0887	93.4198
-6.41495	11.7323	5.63428	54.7909	72.1575	-6.35638	11.8311	5.91337	59.1788	76.9232
-6.40495	10.7324	5.16048	50.1004	65.9933	-6.34638	13.1863	6.56548	65.2197	84.9715
-6.39495	12.5638	6.1165	62.0326	80.7129	-6.33638	12.9817	6.88791	68.1284	87.998
-6.38495	9.98481	4.81272	49.1637	63.9612	-6.32638	9.84808	5.43061	56.6681	71.9468
-6.37495	10.7315	5.23269	51.9934	67.9576	-6.31638	7.68971	4.12159	41.8209	53.6322
-6.36495	12.9934	6.45676	62.4229	81.8731	-6.30638	9.24011	4.98231	50.31	64.5324
-6.35495	11.2893	5.72366	58.3144	75.3274	-6.29638	11.5721	6.16963	62.6509	80.3926
-6.34495	10.9112	5.60948	59.214	75.7347	-6.28638	10.1858	5.25563	50.4548	65.8962
-6.33495	10.3674	5.42731	55.7518	71.5465	-6.27638	9.8947	5.10197	49.7726	64.7693
-6.32495	10.679	5.62474	57.9558	74.2596	-6.26638	12.6747	6.456	65.6933	84.824
-6.31495	13.3702	6.84887	65.2131	85.4322	-6.25638	12.8196	6.13695	59.8285	78.785
-6.30495	13.6813	6.99312	66.7252	87.3996	-6.24638	13.3243	6.43215	62.4995	82.2559
-6.29495	12.4939	6.32282	58.9678	77.7846	-6.23638	14.0418	6.66635	65.923	86.6311
-6.28495	16.8449	8.21883	75.4378	100.501	-6.22638	12.8618	6.26286	58.5737	77.6984
-6.27495	12.4418	6.31169	55.4358	74.1893	-6.21638	15.4344	7.49566	69.1861	92.1162
-6.26495	10.1594	5.24824	46.8507	62.2583	-6.20638	10.4676	4.85076	52.3399	67.6583
-6.25495	8.90321	4.59244	43.2242	56.7199	-6.19638	12.2001	5.47598	59.1259	76.802
-6.24495	11.0611	5.84126	57.291	74.1934	-6.18638	13.5177	6.46024	65.8878	85.8658
-6.23495	10.0507	5.56524	52.8598	68.4757	-6.17638	14.4761	7.0485	73.6525	95.1771
-6.22495	9.21374	4.68273	44.2759	58.1724	-6.16638	10.2392	5.09923	51.3287	66.6671
-6.21495	10.0516	5.30417	48.6857	64.0414	-6.15638	7.91406	4.36545	38.5223	50.8018
-6.20495	9.1529	4.83308	45.3706	59.3566	-6.14638	8.66617	4.36503	41.1517	54.1829
-6.19495	10.5132	5.68377	51.2129	67.4099	-6.13638	6.51621	3.10084	30.2336	39.8507
-6.18495	7.84693	4.26401	39.6462	51.7571	-6.12638	7.99855	3.96538	37.5099	49.4738
-6.17495	9.24413	5.03129	46.8787	61.1541	-6.11638	9.87153	4.87898	45.3361	60.0866
-6.16495	4.91445	2.61527	23.5718	31.1015	-6.10638	5.75937	2.97788	27.5843	36.3216
-6.15495	6.33424	3.51261	31.4842	41.331	-6.09638	5.25523	2.78983	24.9419	32.987
-6.14495	7.31942	4.16119	36.4558	47.9364	-6.08638	8.32347	4.64646	44.0215	56.9914
-6.13495	6.66094	3.84484	34.266	44.7718	-6.07638	11.1124	6.52174	63.0783	80.7125
-6.12495	9.74768	5.71867	49.6819	65.1483	-6.06638	9.20694	5.24607	51.6344	66.0874
-6.11495	8.8586	5.25793	46.6471	60.7636	-6.05638	10.1696	5.6604	56.1843	72.0143
-6.10495	7.06437	4.23489	37.3283	48.6276	-6.04638	12.8365	6.63582	61.0061	80.4784
-6.09495	7.15015	4.33651	39.6718	51.1585	-6.03638	14.0228	7.5619	66.2196	87.8043
-6.08495	10.3586	6.47367	57.9801	74.8124	-6.02638	12.034	6.2786	57.5036	75.8162
-6.07495	12.6148	7.28456	65.2407	85.1401	-6.01638	10.5735	5.77162	52.521	68.8661
-6.06495	6.06461	3.51293	32.0145	41.592	-6.00638	13.8767	7.83658	65.7373	87.4506
-6.05495	9.83892	5.81186	52.4431	68.0939	-5.99638	11.9149	6.99051	61.4487	80.3541
-6.04495	11.9037	6.61931	56.0732	74.5962	-5.98638	11.1552	6.72905	56.1552	74.0395
-6.03495	10.5238	6.16893	53.4551	70.1479	-5.97638	10.7581	6.01201	50.5922	67.3623
-6.02495	8.42941	5.16725	43.4154	57.0121	-5.96638	15.3095	8.45766	75.1126	98.8797
-6.01495	17.8755	11.2394	88.6943	117.809	-5.95638	13.4358	8.13737	73.0536	94.6268
-6.00495	11.7464	7.09637	62.4975	81.3402	-5.94638	9.93264	5.80505	52.5106	68.2483
-5.99495	12.8478	7.67361	68.0196	88.541	-5.93638	12.3638	7.47716	64.5253	84.3663
-5.98495	11.4424	7.02508	59.5296	77.9971	-5.92638	8.74144	5.36997	44.4997	58.6111
-5.97495	10.368	6.50366	56.5929	73.4645	-5.91638	9.47107	5.87878	49.0274	64.3773
-5.96495	11.7515	7.5699	66.2926	85.614	-5.90638	11.6334	7.49216	62.7738	81.8994
-5.95495	10.8557	6.75883	58.8438	76.4583	-5.89638	11.4661	7.63636	65.033	84.1355
-5.94495	14.0248	8.61262	72.8171	95.4545	-5.88638	10.8434	7.39211	62.7025	80.938
-5.93495	11.269	7.17144	59.2823	77.7228	-5.87638	11.3016	8.93098	80.4902	100.723
-5.92495	12.2528	8.28613	67.9435	88.4824	-5.86638	10.3724	7.73776	64.5242	82.6343
-5.91495	13.7212	9.69242	80.9414	104.355	-5.85638	13.3655	10.1362	82.3123	105.814
-5.90495	8.50079	6.24964	53.6969	68.4473	-5.84638	12.7593	9.27206	76.7584	98.7898
-5.89495	9.8272	7.23205	59.9042	76.9634	-5.83638	15.3756	11.7735	89.8323	116.981
-5.88495	11.1258	8.30378	68.8656	88.2952	-5.82638	12.3533	9.62499	76.5306	98.5089
-5.87495	8.81087	6.49746	54.2415	69.5498	-5.81638	11.8399	9.09862	77.6676	98.6061
-5.86495	9.21599	6.78527	58.6337	74.635	-5.80638	8.2562	5.85548	47.5985	61.7102
-5.85495	6.76701	5.41078	46.1292	58.307	-5.79638	8.58076	6.16171	55.0308	69.7733
-5.84495	7.50178	5.99362	49.5165	63.0119	-5.78638	7.32126	5.95288	51.0968	64.3709
-5.83495	8.22931	6.28228	50.5967	65.1083	-5.77638	10.2562	8.94399	74.3959	93.5961
-5.82495	5.97343	4.71345	40.2337	50.9206	-5.76638	4.61729	4.00817	33.0495	41.675
-5.81495	8.43323	7.20658	60.7366	76.3764	-5.75638	4.63419	4.16775	33.1002	41.9021
-5.80495	18.2822	18.0957	137.138	173.516	-5.74638	4.7734	4.88613	37.4073	47.0668
-5.79495	4.61481	4.26378	34.8068	43.6854	-5.73638	5.43559	5.46462	42.2998	53.2
-5.78495	9.95113	9.15885	74.9261	94.0361	-5.72638	4.99136	4.73139	38.9876	48.7103
-5.77495	6.30227	5.48989	43.4025	55.1947	-5.71638	5.78737	5.04641	42.1192	52.953
-5.76495	4.6728	4.75349	36.8101	46.2364	-5.70638	5.85181	5.76396	47.2834	58.8992
-5.75495	8.98526	7.78341	59.837	76.6057	-5.69638	8.96547	8.79586	71.5114	89.2727
-5.74495	8.23742	7.35265	60.2464	75.8365	-5.68638	6.82568	6.26097	53.3377	66.4244
-5.73495	7.88679	7.74062	61.0556	76.683	-5.67638	7.70879	7.40899	65.1297	80.2475
-5.72495	7.23563	6.46867	51.6564	65.3607	-5.66638	5.67026	4.68829	43.3394	53.6979
-5.71495	7.02106	7.08919	56.6038	70.7141	-5.65638	5.11625	4.41156	40.6302	50.158
-5.70495	7.52957	6.97524	57.0555	71.5603	-5.64638	5.97072	5.27949	47.0393	58.2895
-5.69495	9.19794	9.5053	76.5315	95.2347	-5.63638	5.7427	5.37866	45.1522	56.2736
-5.68495	10.4712	9.52976	76.8692	96.8701	-5.62638	5.49312	5.32157	44.5104	55.3251
-5.67495	6.38548	6.08657	49.8792	62.3513	-5.61638	4.56214	4.55881	36.9921	46.1131
-5.66495	3.891	3.80172	31.0298	38.7225	-5.60638	4.69853	5.13601	41.1	50.9345
-5.65495	6.47944	5.83562	47.638	59.9531	-5.59638	4.50274	4.8917	39.7019	49.0963
-5.64495	6.68229	5.90642	48.2584	60.8471	-5.58638	4.8156	5.08853	42.9766	52.8807
-5.63495	6.48692	6.50008	52.7955	65.7825	-5.57638	7.65102	7.88585	68.1271	83.664
-5.62495	4.59752	4.91232	39.5219	49.0317	-5.56638	7.14087	7.60569	64.7737	79.5203
-5.61495	4.86617	5.2277	41.8538	51.9477	-5.55638	8.41246	8.78291	75.4665	92.6619
-5.60495	6.86273	7.63392	61.5837	76.0803	-5.54638	6.04844	6.35145	55.9711	68.371
-5.59495	5.3457	6.01232	50.5455	61.9035	-5.53638	6.27977	7.03595	58.7901	72.1058
-5.58495	5.85457	6.34121	53.4031	65.5989	-5.52638	6.21211	6.83014	54.1225	67.1647
-5.57495	6.48492	7.43534	60.7326	74.6529	-5.51638	5.06287	5.78017	45.0697	55.9127
-5.56495	5.06132	6.02545	47.9394	59.0262	-5.50638	5.61189	6.3464	50.7609	62.7192
-5.55495	4.67421	5.41389	43.5451	53.6332	-5.49638	6.43251	7.39093	61.914	75.7374
-5.54495	5.38059	6.18284	50.512	62.0754	-5.48638	5.44885	6.33316	52.2323	64.0143
-5.53495	5.34852	6.39192	50.0988	61.8392	-5.47638	4.76192	5.5489	46.2878	56.5986
-5.52495	5.9072	7.04038	57.9177	70.8653	-5.46638	3.99217	4.70405	39.0134	47.7096
-5.51495	6.49123	8.22934	65.7476	80.4682	-5.45638	4.44169	5.38228	44.3856	54.2096
-5.50495	5.36728	7.08651	55.8757	68.3295	-5.44638	4.37512	5.24234	41.5443	51.1618
-5.49495	6.91922	9.09715	73.4241	89.4405	-5.43638	3.92322	4.56492	36.5025	44.9906
-5.48495	6.06644	8.29625	70.1443	84.507	-5.42638	3.82699	4.30779	35.3644	43.4992
-5.47495	4.90316	6.17549	52.4401	63.5187	-5.41638	6.12181	6.94555	54.9018	67.9692
-5.46495	5.06308	6.37504	53.9328	65.3709	-5.40638	3.76727	4.47441	40.1446	48.3863
-5.45495	4.43405	5.57972	48.1197	58.1335	-5.39638	5.17711	6.0941	55.6158	66.887
-5.44495	3.71011	4.84429	41.2006	49.755	-5.38638	4.70461	5.99148	53.6246	64.3207
-5.43495	4.85638	6.61294	56.1048	67.5741	-5.37638	4.92524	6.49591	57.0874	68.5085
-5.42495	4.73102	6.10912	52.3331	63.1732	-5.36638	4.43483	6.09736	49.4914	60.0236
-5.41495	3.35044	4.28847	36.9129	44.5518	-5.35638	4.49984	6.22215	49.6605	60.3825
-5.40495	3.61081	4.64555	39.1751	47.4315	-5.34638	4.25807	6.79969	52.3743	63.4321
-5.39495	5.33475	7.29592	59.6474	72.2781	-5.33638	5.60601	8.64722	66.5657	80.8189
-5.38495	6.87151	9.69331	75.5329	92.0977	-5.32638	7.71912	11.9148	101.615	121.249
-5.37495	10.0562	14.2601	116.162	140.478	-5.31638	7.55515	10.1014	87.0179	104.674
-5.36495	4.83309	7.62501	55.9367	68.3948	-5.30638	8.33757	11.6312	95.0329	115.002
-5.35495	6.80197	10.2511	80.1904	97.2434	-5.29638	8.16424	11.1672	88.1016	107.433
-5.34495	6.76573	10.4219	76.8535	94.0412	-5.28638	7.97975	10.9501	82.0892	101.019
-5.33495	4.98433	7.46665	57.6458	70.0968	-5.27638	5.40079	7.95116	60.9712	74.3231
-5.32495	4.24804	6.14386	49.1517	59.5436	-5.26638	4.89812	7.56302	66.027	78.4881
-5.31495	3.24473	5.11795	40.8504	49.2131	-5.25638	5.25008	8.3828	79.4847	93.1176
-5.30495	5.35032	8.37284	70.5524	84.2756	-5.24638	4.25718	7.30654	64.9077	76.4714
-5.29495	5.06874	8.25667	71.0107	84.3361	-5.23638	5.2675	9.80249	91.9957	107.066
-5.28495	2.73339	4.72518	41.188	48.6466	-5.22638	2.89134	5.49515	48.3356	56.7221
-5.27495	5.16296	9.21861	83.4294	97.811	-5.21638	2.76425	5.23212	47.2413	55.2377
-5.26495	3.51252	5.95847	53.8271	63.2981	-5.20638	2.43019	4.47606	41.8528	48.7591
-5.25495	3.0229	5.55587	48.1976	56.7764	-5.19638	3.5175	6.53357	57.8502	67.9013
-5.24495	3.81363	7.04281	60.8382	71.6946	-5.18638	3.2966	6.08908	52.2963	61.682
-5.23495	3.88552	7.05765	61.3535	72.2967	-5.17638	3.71948	6.65159	57.9432	68.3143
-5.22495	3.30315	5.97173	52.4613	61.7362	-5.16638	4.47244	8.11616	69.7231	82.3117
-5.21495	3.95205	7.02236	62.6657	73.6401	-5.15638	3.41338	6.0504	50.4744	59.9382
-5.20495	6.21726	10.2807	88.9389	105.437	-5.14638	3.90098	6.96388	60.1221	70.987
-5.19495	4.45832	7.65701	66.5622	78.6775	-5.13638	4.29396	7.60245	67.1976	79.094
-5.18495	3.48126	6.31527	55.1541	64.9506	-5.12638	4.21283	7.50714	64.7492	76.4692
-5.17495	4.91977	8.55629	71.2668	84.7429	-5.11638	4.73486	8.01666	66.0119	78.7634
-5.16495	2.50199	4.58187	38.6484	45.7323	-5.10638	4.06824	6.8159	57.2266	68.1107
-5.15495	2.22977	4.18377	35.2657	41.6792	-5.09638	3.87063	6.6977	55.1637	65.732
-5.14495	4.06595	7.255	60.9866	72.3076	-5.08638	3.63088	7.08427	58.5782	69.2934
-5.13495	4.18119	7.65501	62.348	74.1842	-5.07638	2.76008	5.87009	48.8839	57.5141
-5.12495	3.9532	7.2179	59.8738	71.0449	-5.06638	1.8155	4.26367	37.0932	43.1724
-5.11395	3.97543	7.51677	61.4387	72.9309	-5.05538	2.26523	5.3105	44.5626	52.1383
-5.10395	2.61784	5.35308	44.6524	52.6233	-5.04538	2.46601	5.8105	48.7499	57.0264
-5.09395	2.65611	5.79702	47.252	55.7051	-5.03538	2.91696	6.62495	55.1553	64.6972
-5.08395	3.14457	7.09821	57.3794	67.6222	-5.02538	2.8045	6.23556	51.342	60.3821
-5.07395	3.34152	7.36122	60.3054	71.0081	-5.01538	2.69925	6.41303	51.8394	60.9517
-5.06395	3.33336	7.29151	60.2504	70.8753	-5.00538	2.47684	5.87153	48.3356	56.684
-5.05395	4.12379	8.36544	67.6375	80.1267	-4.99538	2.72106	6.41588	51.5493	60.6862
-5.04395	2.4672	5.2817	43.1022	50.8511	-4.98538	1.84869	4.54812	37.4302	43.827
-5.03395	2.16153	4.90442	39.0094	46.0754	-4.97538	1.90511	4.59261	37.6288	44.1265
-5.02395	3.22607	7.28455	56.8038	67.3144	-4.96538	2.27731	5.4702	42.441	50.1885
-5.01395	3.5037	7.57916	59.7829	70.8658	-4.95538	2.93022	6.51981	50.0407	59.4907
-5.00395	3.26358	7.27085	56.6031	67.1375	-4.94538	4.59901	9.02233	69.605	83.2263
-4.99395	2.49382	5.56247	42.7143	50.7706	-4.93538	2.34797	5.558	41.3621	49.2681
-4.98395	3.58868	8.37484	63.7535	75.717	-4.92538	2.42824	5.84399	45.0424	53.3146
-4.97395	3.06401	7.37913	56.5517	66.9948	-4.91538	2.50222	6.00176	49.0238	57.5278
-4.96395	2.86099	6.81793	53.6714	63.3503	-4.90538	2.65632	6.70001	56.4457	65.802
-4.95395	2.65886	6.08937	49.3526	58.1008	-4.89538	3.02813	7.62047	62.8981	73.5467
-4.94395	2.78362	6.48764	52.7804	62.0517	-4.88538	2.63603	6.68793	58.7501	68.0741
-4.93395	3.33136	8.6904	68.3925	80.4143	-4.87538	2.74491	6.99372	61.7861	71.5247
-4.92395	2.29771	5.68355	45.06	53.0413	-4.86538	2.60734	6.98662	60.1148	69.7088
-4.91395	3.94113	9.78998	76.3569	90.088	-4.85538	3.12447	8.26171	71.7692	83.1554
-4.90395	3.70624	9.46498	73.6821	86.8533	-4.84538	3.96472	10.7696	89.3916	104.126
-4.89395	3.74396	9.83764	77.2405	90.8221	-4.83538	3.40422	8.97282	74.458	86.835
-4.88395	2.87142	7.50647	58.7533	69.1312	-4.82538	3.90551	10.0206	79.6144	93.5405
-4.87395	3.13958	8.59365	67.381	79.1142	-4.81538	3.66491	10.2005	81.3814	95.2468
-4.86395	4.61326	12.1207	93.4346	110.169	-4.80538	4.36696	11.3325	86.6526	102.352
-4.85395	3.33818	9.00021	71.5813	83.9197	-4.79538	4.81731	11.5625	88.3584	104.738
-4.84395	3.75999	10.1765	80.4318	94.3683	-4.78538	4.18022	10.7009	84.1683	99.0494
-4.83395	3.17891	8.8572	68.9282	80.9643	-4.77538	4.46714	11.6299	92.756	108.853
-4.82395	3.05234	7.70957	59.9643	70.7262	-4.76538	3.25216	8.939	70.1887	82.3799
-4.81395	2.51998	6.58544	51.4594	60.5648	-4.75538	2.40373	6.95399	54.0247	63.3824
-4.80395	3.03576	7.74167	59.8683	70.6457	-4.74538	3.18688	9.85426	76.2785	89.3196
-4.79395	2.80023	7.12729	55.6698	65.5973	-4.73538	2.27056	6.79534	54.0215	63.0874
-4.78395	3.27485	8.67107	66.7851	78.731	-4.72538	2.00949	5.79205	46.8344	54.6359
-4.77395	3.0749	8.16162	64.0354	75.2719	-4.71538	2.00712	5.77497	45.1963	52.9784
-4.76395	2.70887	7.30367	56.112	66.1245	-4.70538	2.44929	7.20706	57.0031	66.6595
-4.75395	2.03561	5.79127	43.4239	51.2508	-4.69538	1.52339	4.91535	39.9431	46.3818
-4.74395	2.08094	5.8862	44.3594	52.3265	-4.68538	1.4316	4.98229	41.2232	47.6371
-4.73395	2.71837	7.67392	57.4242	67.8165	-4.67538	1.34598	4.8354	38.369	44.5504
-4.72395	2.07674	6.00527	45.9756	54.0576	-4.66538	1.14651	3.85846	31.0961	36.1011
-4.71395	2.11488	6.38157	48.8801	57.3766	-4.65538	0.9416	3.14676	26.4185	30.5069
-4.70395	1.5875	5.17957	39.5761	46.3432	-4.64538	1.07688	3.88417	31.5091	36.4701
-4.69395	1.67212	5.98881	44.8905	52.5514	-4.63538	1.70362	6.41693	50.8642	58.9847
-4.68395	1.41349	4.73872	35.9393	42.0915	-4.62538	2.05274	8.041	59.905	69.9987
-4.67395	1.59673	5.19788	40.7262	47.5208	-4.61538	2.11643	6.86124	51.7568	60.7345
-4.66395	2.14642	7.98793	59.2572	69.3915	-4.60538	3.052	9.06182	68.1249	80.2387
-4.65395	1.74536	6.21467	47.223	55.183	-4.59538	3.08667	10.2989	73.9352	87.3207
-4.64395	2.44549	8.4424	62.8248	73.7127	-4.58538	4.0252	15.5317	110.327	129.884
-4.63395	2.08768	7.45237	54.3755	63.9156	-4.57538	3.90473	15.0394	110.511	129.455
-4.62395	2.51761	8.8541	65.2325	76.6042	-4.56538	2.71437	9.96454	75.2364	87.9153
-4.61395	2.5694	8.82492	64.8816	76.2759	-4.55538	2.02932	7.36758	57.1245	66.5214
-4.60395	3.16764	11.2992	81.2598	95.7267	-4.54538	2.39008	9.05862	68.3663	79.815
-4.59395	2.48129	8.57055	62.0788	73.1306	-4.53538	2.65283	10.4885	82.8718	96.0131
-4.58395	2.31434	8.11403	58.8241	69.2525	-4.52538	2.34118	9.17998	70.8674	82.3886
-4.57395	2.82855	9.48776	69.4473	81.7636	-4.51538	1.79205	6.99235	56.4595	65.2439
-4.56395	3.2389	10.7072	78.6569	92.603	-4.50538	1.59599	5.97719	47.3589	54.9321
-4.55395	2.62943	9.28	69.8777	81.7871	-4.49538	1.88839	7.09727	54.7974	63.7831
-4.54395	2.09436	7.37553	56.7173	66.1872	-4.48538	1.85561	6.85262	49.9832	58.6914
-4.53395	2.32219	8.39202	61.5802	72.2944	-4.47538	1.60191	5.78008	42.3335	49.7155
-4.52395	3.21508	11.3132	81.7665	96.2948	-4.46538	0.99951	3.87838	29.2486	34.1265
-4.51395	1.52648	5.51919	39.8337	46.8794	-4.45538	1.35883	5.17185	39.1107	45.6414
-4.50395	2.14999	7.92262	56.1126	66.1852	-4.44538	1.97446	6.66011	50.2835	58.9181
-4.49395	2.64638	10.1164	69.4295	82.1923	-4.43538	1.61571	6.27105	47.1949	55.0817
-4.48395	2.25759	8.09438	58.5858	68.9378	-4.42538	1.51986	5.64789	41.7969	48.9646
-4.47395	3.03443	11.5823	79.4891	94.1058	-4.41538	2.22236	7.90754	60.1136	70.2435
-4.46395	2.65861	9.84688	66.7034	79.2089	-4.40538	4.61494	17.9211	128.24	150.776
-4.45395	3.3609	12.669	88.2393	104.269	-4.39538	3.86939	12.8981	101.308	118.076
-4.44395	2.59618	9.71651	66.958	79.2707	-4.38538	2.90787	10.0746	76.6833	89.6658
-4.43395	4.05273	14.3766	104.157	122.586	-4.37538	3.1635	11.0711	81.4382	95.6728
-4.42395	3.79542	13.6171	96.7597	114.172	-4.36538	2.79025	10.713	70.6746	84.1779
-4.41395	2.99933	10.4983	73.0134	86.511	-4.35538	3.85412	11.286	73.3445	88.4847
-4.40395	3.1416	11.7051	78.5666	93.4133	-4.34538	3.28366	9.82663	63.3749	76.4852
-4.39395	2.31917	8.06901	53.6795	64.0677	-4.33538	4.09832	12.8695	80.4795	97.4473
-4.38395	2.27412	7.89828	51.6307	61.8031	-4.32538	5.75037	20.0761	119.661	145.487
-4.37395	3.33562	11.6515	76.4657	91.4528	-4.31538	4.25559	15.0121	95.099	114.367
-4.36395	3.28907	11.4071	77.9328	92.629	-4.30538	4.59735	14.4972	89.2715	108.366
-4.35395	2.80222	9.63401	66.5499	78.9861	-4.29538	3.74562	12.6194	72.6936	89.0586
-4.34395	3.76189	13.0356	89.4789	106.276	-4.28538	2.57855	8.70417	53.9218	65.2045
-4.33395	2.42998	7.99062	53.398	63.8186	-4.27538	2.18519	7.22463	47.8992	57.309
-4.32395	2.86359	9.23216	61.5193	73.615	-4.26538	1.89719	6.02515	41.2311	49.1534
-4.31395	2.20616	5.97183	43.4753	51.6533	-4.25538	1.55438	4.45918	34.7687	40.7823
-4.30395	3.79801	11.6456	85.4029	100.847	-4.24538	1.67417	5.50837	43.1643	50.3468
-4.29395	3.39709	10.4145	77.8275	91.6391	-4.23538	2.37422	7.52072	61.2777	71.1726
-4.28395	3.07029	9.89678	72.2026	85.1697	-4.22538	2.18809	7.81038	61.8367	71.8352
-4.27395	2.67799	8.90464	67.2185	78.8011	-4.21538	1.99044	6.80483	56.0458	64.8411
-4.26395	2.72929	8.58341	64.2873	75.6	-4.20538	2.36278	7.80871	61.8492	72.0207
-4.25395	2.96329	9.4722	68.1537	80.5892	-4.19538	1.5562	5.14035	41.444	48.1405
-4.24395	2.16645	6.88748	50.3204	59.3743	-4.18538	1.82495	6.55753	50.8439	59.2264
-4.23395	2.81298	9.29533	65.1446	77.2529	-4.17538	2.20367	7.34145	57.87	67.4151
-4.22395	3.41631	11.5984	81.0478	96.0625	-4.16538	1.35484	5.2876	39.7531	46.3955
-4.21395	2.41841	8.47188	55.862	66.7523	-4.15538	1.63631	6.57043	49.6307	57.8374
-4.20395	1.90281	6.56099	44.6688	53.1326	-4.14538	2.06281	7.46246	56.9017	66.427
-4.19395	3.14954	10.3306	75.7905	89.2707	-4.13538	2.43721	8.60643	64.0626	75.1062
-4.18395	2.54471	8.47814	62.2896	73.3124	-4.12538	2.3406	7.41808	61.7467	71.5054
-4.17395	1.93787	6.21733	46.714	54.8692	-4.11538	1.27224	3.70148	34.1685	39.1422
-4.16395	1.88303	5.91964	43.0878	50.8905	-4.10538	1.25741	4.55824	39.9431	45.7587
-4.15395	2.64393	8.15106	60.8151	71.6101	-4.09538	1.12062	4.11173	36.069	41.3013
-4.14395	1.85783	6.16073	46.5756	54.5942	-4.08538	1.28865	5.03092	41.4237	47.7433
-4.13395	1.079	3.44271	26.8758	31.3975	-4.07538	1.22989	4.68478	39.0431	44.9578
-4.12395	1.75985	5.80225	42.448	50.0101	-4.06538	1.38609	5.10295	42.0989	48.5879
-4.11395	2.43924	7.45818	57.9608	67.8582	-4.05538	1.57397	5.65222	45.3387	52.5649
-4.10395	2.35503	7.33834	56.2445	65.9379	-4.04538	1.45355	4.92664	40.1036	46.4838
-4.09395	2.46287	7.33902	59.1465	68.9484	-4.03538	1.01436	3.24074	32.4319	36.687
-4.08395	1.51302	4.89555	36.1465	42.5551	-4.02538	1.04678	3.15275	30.3363	34.5358
-4.07395	2.21168	7.06986	53.9232	63.2047	-4.01538	1.25378	3.96954	37.007	42.2303
-4.06395	1.99347	6.38462	48.3602	56.7383	-4.00538	1.47134	4.38798	40.8542	46.7135
-4.05395	1.69899	5.51606	42.3111	49.5262	-3.99538	1.95654	5.41566	47.9392	55.3114
-4.04395	1.89489	5.97109	45.8658	53.7318	-3.98538	2.04306	5.66672	49.5632	57.273
-4.03395	1.81172	5.88878	46.6224	54.3229	-3.97538	1.60473	4.77231	41.6206	47.9976
-4.02395	1.75654	5.98854	44.8686	52.6137	-3.96538	2.01621	5.88127	51.7104	59.6079
-4.01395	1.80049	6.18836	45.9398	53.9286	-3.95538	25.2243	46.1564	509.11	580.491
-4.00395	2.48449	8.44877	59.9977	70.931	-3.94538	1.7876	4.5194	46.9301	53.2371
-3.99395	1.49828	4.88541	36.7816	43.1653	-3.93538	1.81151	4.50229	46.9278	53.2416
-3.98395	2.60262	8.34823	66.7	77.6509	-3.92538	1.83324	4.55796	48.3967	54.7879
-3.97395	2.19878	7.29597	58.4292	67.924	-3.91538	1.97203	5.33638	55.1299	62.4383
-3.96395	2.13922	7.09816	56.2954	65.5328	-3.90538	2.16747	5.69769	63.0372	70.9024
-3.95395	1.90329	6.38708	49.2521	57.5425	-3.89538	1.31283	3.93836	39.9698	45.221
-3.94395	2.15909	7.39182	55.1091	64.66	-3.88538	1.50816	4.38117	46.4044	52.2937
-3.93395	2.32718	7.77231	62.9896	73.0891	-3.87538	1.34023	4.17104	43.7417	49.253
-3.92395	1.43168	4.79955	39.335	45.5662	-3.86538	1.27372	3.98973	41.6898	46.9532
-3.91395	1.39567	4.74755	38.2978	44.441	-3.85538	1.51945	4.83775	50.1727	56.5299
-3.90395	2.54562	8.36295	68.0319	78.9405	-3.84538	1.63727	5.47552	56.606	63.7188
-3.89395	1.66941	5.59433	46.3069	53.5706	-3.83538	3.08527	8.52047	89.1507	100.756
-3.88395	1.74728	5.78466	48.3854	55.9173	-3.82538	4.37903	11.1206	116.679	132.179
-3.87395	1.80967	6.04681	50.0387	57.8952	-3.81538	2.34962	6.2874	61.8695	70.5065
-3.86395	2.13215	6.69535	57.2827	66.1102	-3.80538	2.03112	5.95777	58.6037	66.5926
-3.85395	2.4934	7.62338	66.0117	76.1285	-3.79538	2.7246	7.68467	78.321	88.7303
-3.84395	2.51758	7.68527	66.6549	76.8577	-3.78538	2.74735	8.08892	74.1598	84.9961
-3.83395	3.94399	11.0001	97.284	112.228	-3.77538	2.1734	6.41776	57.1191	65.7103
-3.82395	2.86313	8.87792	74.8994	86.6405	-3.76538	2.78445	7.68269	74.0785	84.5456
-3.81395	2.87746	8.32573	69.9383	81.1415	-3.75538	2.80396	8.31419	74.993	86.1111
-3.80395	2.13913	6.70214	54.6211	63.4624	-3.74538	2.68025	8.69821	78.6064	89.9849
-3.79395	2.53731	7.90676	68.4588	78.9029	-3.73538	2.09697	6.5498	58.5021	67.1489
-3.78395	2.46844	7.90815	63.2854	73.662	-3.72538	3.1024	9.50547	83.0752	95.6831
-3.77395	1.90928	5.99997	47.5924	55.5016	-3.71538	3.8419	12.277	101.998	118.116
-3.76395	2.68385	9.45938	75.0499	87.1931	-3.70538	2.56171	8.88381	71.9965	83.442
-3.75395	2.09632	7.1035	58.0326	67.2324	-3.69538	2.57043	8.94874	74.0875	85.6067
-3.74395	3.93163	13.9373	110.959	128.828	-3.68538	3.00427	10.9257	89.1768	103.107
-3.73395	2.14068	8.25548	65.6623	76.0585	-3.67538	2.35775	8.71145	73.5028	84.572
-3.72395	2.62269	9.6662	78.8474	91.1363	-3.66538	2.22321	7.64799	67.5077	77.3789
-3.71395	1.82895	6.573	57.381	65.7829	-3.65538	3.15572	10.4074	97.1694	110.733
-3.70395	1.97532	7.33594	64.4053	73.7166	-3.64538	2.83599	9.25341	95.2287	107.318
-3.69395	3.20888	11.6773	103.234	118.12	-3.63538	2.1203	6.41665	62.632	71.1689
-3.68395	2.78546	9.50294	87.1302	99.4186	-3.62538	2.85377	7.46968	81.2344	91.5579
-3.67395	2.59916	9.04495	84.5972	96.2413	-3.61538	2.37914	5.97661	71.4296	79.7853
-3.66395	1.93804	6.92717	66.6559	75.5211	-3.60538	2.21036	6.15139	68.1599	76.5216
-3.65395	1.85432	6.7953	65.7931	74.4427	-3.59538	1.66465	4.98006	52.2248	58.8695
-3.64395	2.27543	8.28536	79.7205	90.2813	-3.58538	1.85919	5.76318	62.0689	69.6913
-3.63395	2.8508	10.3944	98.7434	111.989	-3.57538	1.86904	5.69643	57.0088	64.5743
-3.62395	2.44044	8.80145	87.0798	98.3217	-3.56538	1.76086	5.74509	58.3383	65.8443
-3.61395	2.59152	9.35548	92.8291	104.776	-3.55538	1.88048	5.80287	62.4698	70.1531
-3.60395	2.71324	10.0714	97.5056	110.29	-3.54538	1.93282	5.63219	66.3944	73.9594
-3.59395	2.37452	8.28797	84.6304	95.2929	-3.53538	1.52919	4.61012	56.5855	62.7248
-3.58395	2.86201	10.1557	99.9585	112.976	-3.52538	1.76857	5.60492	70.6672	78.0407
-3.57395	1.9826	7.0415	70.5457	79.5698	-3.51538	1.73058	5.34669	72.4568	79.5341
-3.56395	2.87783	10.1352	95.8857	108.899	-3.50538	2.11185	6.20184	84.9241	93.2378
-3.55395	2.04194	7.02209	72.2662	81.3302	-3.49538	1.90849	5.4596	74.5939	81.962
-3.54395	2.55406	8.93353	88.6994	100.187	-3.48538	1.55904	4.08604	53.621	59.2661
-3.53395	2.20009	7.17953	73.9276	83.3072	-3.47538	2.15722	5.03072	65.6235	72.8114
-3.52395	2.42142	8.33163	78.2292	88.9822	-3.46538	2.53739	5.97404	82.1358	90.6472
-3.51395	2.77177	9.16785	96.8768	108.816	-3.45538	2.4008	5.55575	72.1507	80.1072
-3.50395	1.80944	5.67381	58.2323	65.7155	-3.44538	1.98123	5.0473	63.45	70.4785
-3.49395	1.92433	6.10261	60.2971	68.324	-3.43538	2.49338	6.57025	84.4541	93.5177
-3.48395	2.0876	6.36407	67.1878	75.6395	-3.42538	3.61922	9.38785	109.174	122.181
-3.47395	2.58473	7.747	86.2362	96.5679	-3.41538	3.13562	8.3734	94.9961	106.505
-3.46395	3.35493	9.50906	109.263	122.127	-3.40538	2.37022	6.80181	83.6183	92.7903
-3.45395	1.98642	5.88927	61.7517	69.6274	-3.39538	2.01184	5.87592	72.5231	80.4109
-3.44395	2.28517	6.85193	71.0793	80.2164	-3.38538	1.96443	5.87645	66.9181	74.759
-3.43395	2.58087	7.7995	82.8778	93.2582	-3.37538	1.87922	6.14027	68.8988	76.9183
-3.42395	2.07089	6.39109	66.3785	74.8405	-3.36538	2.35469	7.34974	88.6783	98.3827
-3.41395	2.40345	7.4476	76.8103	86.6613	-3.35538	2.29782	7.1937	85.2751	94.7666
-3.40395	2.42189	7.51907	75.2198	85.1608	-3.34538	1.93255	5.97334	67.3747	75.2806
-3.39395	2.90444	9.15053	94.7573	106.812	-3.33538	2.00734	6.28796	70.9211	79.2164
-3.38395	2.00959	6.65946	65.1997	73.8688	-3.32538	1.97506	6.4013	71.7749	80.1513
-3.37395	3.32722	11.346	114.251	128.924	-3.31538	2.31231	7.17528	80.5345	90.0221
-3.36395	2.53704	8.018	79.7646	90.3196	-3.30538	2.3181	6.96874	77.6301	86.9169
-3.35395	2.1987	7.25381	72.1883	81.6408	-3.29538	2.64333	7.33532	81.1316	91.1102
-3.34395	2.50333	8.59506	88.2405	99.3389	-3.28538	2.25159	7.08604	76.3249	85.6625
-3.33395	2.75939	8.9714	92.5625	104.293	-3.27538	2.5623	8.12487	89.9788	100.666
-3.32395	2.28431	7.25322	74.2971	83.8346	-3.26538	2.2847	6.86144	72.8904	82.0365
-3.31395	2.17633	6.87662	73.0493	82.1022	-3.25538	2.20389	6.92262	68.2596	77.3861
-3.30395	2.3468	7.49424	75.6967	85.5377	-3.24538	2.13755	7.35319	76.8476	86.3383
-3.29395	2.20711	7.5406	76.6918	86.4395	-3.23538	2.72719	9.25029	101.937	113.914
-3.28395	3.01847	9.85935	99.2363	112.114	-3.22538	2.2191	7.18059	72.7579	82.1576
-3.27395	1.88617	6.10293	60.2197	68.2088	-3.21538	2.57082	9.09353	89.7843	101.449
-3.26395	2.70732	8.40728	81.0364	92.151	-3.20538	3.61231	15.3305	146.96	165.903
-3.25395	2.34325	7.6901	74.2286	84.2619	-3.19538	2.68322	10.1975	97.912	110.793
-3.24395	2.6842	9.18883	88.0234	99.8964	-3.18538	2.62193	9.44494	88.0107	100.078
-3.23395	2.17869	7.35666	66.8512	76.3865	-3.17538	2.78662	9.88697	92.535	105.209
-3.22395	3.12946	11.4259	105.577	120.132	-3.16538	3.08343	10.1298	94.3687	107.582
-3.21395	3.09515	10.1387	92.9463	106.18	-3.15538	3.87348	12.704	109.951	126.528
-3.20395	2.91665	10.7234	91.4182	105.058	-3.14538	3.22754	10.0528	91.0048	104.285
-3.19395	3.13	11.2641	103.297	117.691	-3.13538	2.47483	7.92536	79.8282	90.2284
-3.18395	2.49626	9.17105	85.67	97.3373	-3.12538	3.69266	10.7642	116.881	131.338
-3.17395	3.18919	11.4584	105.925	120.573	-3.11538	3.48992	10.4007	109.208	123.099
-3.16395	2.83196	9.6834	87.8706	100.386	-3.10538	3.55782	10.7156	115.259	129.532
-3.15395	3.04582	10.177	94.5582	107.781	-3.09538	2.90168	8.9396	96.073	107.914
-3.14395	2.63137	8.41108	79.3644	90.4069	-3.08538	3.10652	9.47992	93.943	106.529
-3.13395	3.82594	11.7288	122.503	138.058	-3.07538	2.69171	8.24781	93.192	104.132
-3.12395	2.90208	9.70325	95.2251	107.83	-3.06538	2.78616	8.48961	97.375	108.651
-3.11295	2.78423	9.02724	91.8947	103.706	-3.05438	3.48973	10.3332	112.378	126.201
-3.10295	3.65435	11.7661	123.531	138.951	-3.04438	3.30622	9.60784	101.353	114.267
-3.09295	3.23001	10.3783	103.421	117.03	-3.03438	2.68402	8.54292	87.7925	99.0194
-3.08295	3.04258	10.1102	95.4242	108.577	-3.02438	2.32831	7.61526	78.4813	88.4249
-3.07295	3.01533	10.3177	95.8565	109.19	-3.01438	2.40425	7.61897	81.1429	91.1661
-3.06295	2.44146	8.49296	77.8919	88.8263	-3.00438	2.64316	8.33248	89.891	100.867
-3.05295	2.91843	9.94796	91.9099	104.776	-2.99438	2.70319	8.79129	87.2474	98.7419
-3.04295	3.09507	10.362	99.4822	112.939	-2.98438	3.47075	10.1764	104.515	118.162
-3.03295	3.00105	10.4804	103.593	117.075	-2.97438	2.68547	8.87629	86.4395	98.0013
-3.02295	2.05722	7.70268	75.2334	84.9933	-2.96438	2.57606	8.26265	87.8864	98.7251
-3.01295	3.03517	9.95039	101.974	114.959	-2.95438	2.58979	7.93067	92.75	103.27
-3.00295	2.25954	7.70107	75.5298	85.4904	-2.94438	2.52823	8.92256	95.787	107.238
-2.99295	2.77389	9.60711	95.7946	108.176	-2.93438	2.72343	8.81502	102.116	113.654
-2.98295	2.3661	8.39424	83.7419	94.5022	-2.92438	2.81637	7.93721	106.041	116.795
-2.97295	2.69912	9.45363	95.4529	107.606	-2.91438	2.7198	7.52383	101.808	112.052
-2.96295	2.98268	10.3018	108.62	121.904	-2.90438	2.78126	8.02305	103.252	114.056
-2.95295	2.80503	10.0212	103.479	116.305	-2.89438	3.18491	8.62704	112.712	124.524
-2.94295	2.66923	8.77757	91.9478	103.395	-2.88438	3.29901	8.76986	118.007	130.076
-2.93295	2.60843	8.76243	91.7008	103.072	-2.87438	3.9589	11.3315	136.249	151.539
-2.92295	2.81073	9.32322	98.2649	110.399	-2.86438	3.33128	10.2022	112.831	126.364
-2.91295	2.70165	8.71171	91.176	102.589	-2.85438	3.10099	9.34572	96.512	108.959
-2.90295	3.03038	9.61589	96.3227	108.969	-2.84438	3.67431	10.1454	119.21	133.03
-2.89295	2.91275	9.10368	97.2065	109.223	-2.83438	3.10363	8.99276	91.644	103.74
-2.88295	2.60444	7.9931	84.8496	95.4471	-2.82438	3.87178	10.9533	117.066	131.891
-2.87295	3.92382	11.6167	127.906	143.447	-2.81438	3.12535	9.46403	97.333	109.922
-2.86295	4.13578	10.9856	124.055	139.176	-2.80438	3.41782	10.4948	108.053	121.966
-2.85295	3.55316	10.7352	112.689	126.977	-2.79438	3.76916	11.0579	122.44	137.267
-2.84295	3.3689	10.3226	107.808	121.499	-2.78438	3.30603	11.1506	119.263	133.72
-2.83295	2.96997	9.0853	92.9822	105.037	-2.77438	3.26511	11.0427	116.645	130.953
-2.82295	3.16947	10.0181	102.654	115.842	-2.76438	3.44841	11.5511	113.044	128.044
-2.81295	2.74662	8.97471	91.8693	103.591	-2.75438	3.18556	10.5375	105.975	119.698
-2.80295	3.6085	11.7727	121.456	136.837	-2.74438	2.88527	9.72542	100.39	113.001
-2.79295	2.67165	9.04243	90.1398	101.854	-2.73438	2.578	8.77804	93.206	104.562
-2.78295	2.37845	7.89207	77.9729	88.2434	-2.72438	2.42235	8.10541	87.2772	97.805
-2.77295	2.61228	8.75158	87.7871	99.151	-2.71438	1.52033	5.0735	56.2503	62.8441
-2.76295	2.49201	8.05616	77.5278	88.076	-2.70438	1.64389	5.64364	64.718	72.0055
-2.75295	2.31928	7.5982	71.5989	81.5164	-2.69438	2.32332	9.69786	92.534	104.555
-2.74295	3.54218	11.7079	113.91	129.16	-2.68438	2.46182	8.08361	84.8709	95.4163
-2.73295	2.73615	8.98027	91.1769	102.893	-2.67438	3.87694	13.0586	123.141	140.077
-2.72295	2.44993	8.30253	81.3116	92.0641	-2.66438	2.99545	10.7938	96.403	110.192
-2.71295	2.61718	9.33544	86.8115	98.7641	-2.65438	3.74557	12.0534	106.52	122.319
-2.70295	3.43341	11.1801	103.01	117.623	-2.64438	3.98649	12.6711	107.494	124.152
-2.69295	3.27847	11.0813	101.403	115.763	-2.63438	2.97143	9.96224	90.788	103.722
-2.68295	3.04396	10.4889	92.3202	105.853	-2.62438	2.18999	7.3493	68.8616	78.4009
-2.67295	2.93509	10.0761	86.3534	99.3645	-2.61438	1.79067	6.15532	55.8277	63.7737
-2.66295	2.47571	8.59199	75.2273	86.295	-2.60438	2.22033	7.24619	69.2837	78.7502
-2.65295	2.34897	8.53846	72.5021	83.3895	-2.59438	2.45642	8.06466	78.5206	89.0417
-2.64295	2.54969	9.59053	80.0228	92.163	-2.58438	2.51098	8.37254	77.9676	88.8511
-2.63295	3.56406	12.8977	107.123	123.585	-2.57438	2.80381	9.52792	85.6119	97.9436
-2.62295	2.69625	9.80164	81.8427	94.3406	-2.56438	2.53385	8.42659	76.0222	86.9826
-2.61295	2.51901	9.27922	77.1716	88.9698	-2.55438	2.45601	7.86307	69.9263	80.2454
-2.60295	2.2626	8.1084	68.9955	79.3665	-2.54438	3.03387	9.49623	83.1946	95.7247
-2.59295	2.83629	10.1216	82.9967	95.9546	-2.53438	3.54182	11.7099	105.546	120.798
-2.58295	2.30415	8.20688	69.6379	80.1489	-2.52438	3.631	12.518	108.049	124.198
-2.57295	2.70309	9.78538	83.6408	96.1293	-2.51438	2.95296	9.81896	81.8272	94.5991
-2.56295	2.34766	8.49782	76.9049	87.7504	-2.50438	3.48822	11.2834	90.8172	105.589
-2.55295	2.29336	8.28778	71.585	82.1661	-2.49438	2.46957	8.35444	74.1534	84.9774
-2.54295	2.57657	9.5876	82.5378	94.702	-2.48438	2.38166	8.31039	79.594	90.2861
-2.53295	2.7161	9.77316	82.7843	95.2736	-2.47438	2.35214	8.23218	78.154	88.7383
-2.52295	2.65611	9.35656	79.6403	91.653	-2.46438	2.63029	9.5643	83.6939	95.8885
-2.51295	2.52365	9.1921	78.9708	90.6865	-2.45438	2.01522	7.30674	67.2288	76.5508
-2.50295	3.42222	12.6303	106.329	122.382	-2.44438	2.31277	8.56768	74.8249	85.7053
-2.49295	3.27554	12.4015	105.785	121.462	-2.43438	3.78339	13.214	110.423	127.42
-2.48295	2.96309	11.5156	109.676	124.154	-2.42438	2.90213	10.4328	80.507	93.8419
-2.47295	2.33724	9.10235	77.1968	88.6364	-2.41438	3.69855	13.5891	108.87	126.158
-2.46295	2.81443	11.1222	90.8546	104.791	-2.40438	3.15604	11.9228	95.5439	110.623
-2.45295	3.15989	12.3128	96.6712	112.144	-2.39438	2.87551	11.8699	100.508	115.253
-2.44295	2.19822	8.69438	67.2933	78.1859	-2.38438	2.67974	10.7621	88.341	101.783
-2.43295	2.57484	10.5541	79.3631	92.492	-2.37438	4.12718	16.1403	129.64	149.908
-2.42295	3.50874	14.6282	107.13	125.267	-2.36438	3.4722	14.1861	104.786	122.444
-2.41295	1.9946	8.35861	63.3758	73.729	-2.35438	2.81882	12.8649	96.856	112.54
-2.40295	3.33743	14.6211	111.554	129.513	-2.34438	1.7285	7.60704	62.457	71.7925
-2.39295	3.48666	15.5327	117.913	136.932	-2.33438	2.67034	11.3315	91.5336	105.535
-2.38295	3.06825	14.7038	110.465	128.237	-2.32438	2.26176	9.31823	73.3457	84.9257
-2.37295	2.8045	12.2525	92.7812	107.838	-2.31438	3.75028	15.2966	127.718	146.765
-2.36295	3.28764	14.4049	107.658	125.351	-2.30438	3.92941	15.5915	126.436	145.957
-2.35295	2.46651	10.588	77.7929	90.8474	-2.29438	3.69829	14.8202	118.438	136.957
-2.34295	3.21147	13.3327	94.2616	110.806	-2.28438	2.31658	9.81718	72.4024	84.5362
-2.33295	2.65297	10.9132	79.5215	93.0877	-2.27438	3.13601	12.8523	99.459	115.447
-2.32295	2.10823	8.90552	67.0956	78.1094	-2.26438	2.73274	11.7697	98.218	112.72
-2.31295	2.63288	11.1746	82.5204	96.3278	-2.25438	2.07552	9.28925	72.9741	84.3389
-2.30295	2.37255	10.9588	77.179	90.5103	-2.24438	2.05348	9.07953	76.4409	87.5739
-2.29295	2.76232	11.7145	92.6264	107.103	-2.23438	1.76181	8.16187	66.1338	76.0575
-2.28295	2.16663	9.99259	75.2537	87.4129	-2.22438	1.98974	9.12536	76.5418	87.6569
-2.27295	2.43842	11.0546	88.8025	102.296	-2.21438	2.38282	11.478	92.938	106.799
-2.26295	2.43838	11.8623	91.0439	105.345	-2.20438	2.20923	10.8686	83.6114	96.6892
-2.25295	2.02465	9.61146	71.6492	83.2853	-2.19438	1.91539	9.41974	78.2012	89.5363
-2.24295	2.60856	12.3391	91.5686	106.516	-2.18438	1.88488	8.59247	71.2484	81.7258
-2.23295	2.50122	11.6061	86.9378	101.045	-2.17438	1.88298	8.4074	68.4469	78.7373
-2.22295	1.92989	9.65965	71.6217	83.2112	-2.16438	2.22496	10.3935	87.2575	99.876
-2.21295	2.06377	10.1239	78.4535	90.6411	-2.15438	1.83986	9.66313	78.777	90.28
-2.20295	3.24821	16.1747	115.354	134.777	-2.14438	1.87292	10.197	75.628	87.6979
-2.19295	2.07646	10.3128	74.511	86.9002	-2.13438	1.66044	9.07002	70.2354	80.9659
-2.18295	2.57808	13.6589	92.3182	108.555	-2.12438	1.58802	8.59758	77.0448	87.2304
-2.17295	3.11052	15.8201	107.324	126.255	-2.11438	1.35058	6.97456	59.8669	68.192
-2.16295	1.91826	10.2148	71.531	83.6641	-2.10438	2.55187	16.2608	145.309	164.122
-2.15295	3.07047	15.8062	110.564	129.44	-2.09438	1.56441	9.09015	69.8328	80.4874
-2.14295	2.20349	11.2193	81.3734	94.7962	-2.08438	1.30132	7.24889	56.7577	65.3079
-2.13295	2.11919	10.7475	78.5432	91.4098	-2.07438	1.88394	9.61858	73.9059	85.4084
-2.12295	1.85989	9.52041	71.9969	83.3772	-2.06438	1.89787	9.45862	71.046	82.4025
-2.11295	2.07479	10.3402	75.3488	87.7638	-2.05438	2.18418	12.1882	85.6684	100.041
-2.10295	2.58758	13.2254	95.4519	111.265	-2.04438	2.1569	10.4658	83.2668	95.8895
-2.09295	1.8413	9.31685	69.1286	80.2867	-2.03438	1.95482	10.4293	91.7713	104.155
-2.08295	1.89338	9.95608	75.7355	87.585	-2.02438	2.10463	11.5986	95.0819	108.785
-2.07295	1.89343	10.4895	80.5043	92.8872	-2.01438	1.83751	9.93826	77.1461	88.9219
-2.06295	1.60162	9.07585	71.5774	82.2549	-2.00438	1.7136	9.64862	71.5799	82.9421
-2.05295	1.27266	7.00327	54.8704	63.1463	-1.99438	1.63189	9.00803	65.9248	76.5647
-2.04295	1.46405	8.16501	61.1384	70.7675	-1.98438	1.33259	7.04786	52.65	61.0305
-2.03295	1.69465	9.16389	67.2769	78.1354	-1.97438	1.31858	6.8516	56.1131	64.2833
-2.02295	1.67613	8.96064	67.4915	78.1283	-1.96438	2.28072	10.6624	92.3972	105.34
-2.01295	1.95881	10.8361	81.5167	94.3116	-1.95438	2.33945	12.7349	108.243	123.317
-2.00295	1.46858	7.93683	61.4272	70.8326	-1.94438	2.80335	18.1427	143.004	163.95
-1.99295	1.7903	9.62632	76.2399	87.6565	-1.93438	2.45535	14.3133	115.579	132.348
-1.98295	1.79191	9.55076	77.7943	89.137	-1.92438	1.56609	9.21611	78.1091	88.8913
-1.97295	1.90947	11.768	91.0498	104.727	-1.91438	2.31366	11.1291	97.3249	110.768
-1.96295	2.53153	15.4125	115.807	133.751	-1.90438	1.08064	5.27542	46.1027	52.4588
-1.95295	2.52119	14.5902	110.162	127.273	-1.89438	1.30301	5.46793	48.84	55.6109
-1.94295	2.5163	13.5286	98.7558	114.801	-1.88438	2.26797	10.4046	82.2669	94.9394
-1.93295	2.08906	10.7489	79.7765	92.6145	-1.87438	2.63466	10.4117	81.648	94.6944
-1.92295	1.71469	8.57756	64.4099	74.7022	-1.86438	3.4343	14.8351	111.073	129.343
-1.91295	1.46676	7.82693	60.4696	69.7633	-1.85438	2.12904	7.91013	73.7854	83.8246
-1.90295	1.87013	9.74522	78.1136	89.7289	-1.84438	1.75319	6.74088	66.2359	74.73
-1.89295	1.6361	8.69929	67.8737	78.2091	-1.83438	1.59327	7.95531	70.9641	80.5127
-1.88295	1.39454	7.14009	58.0352	66.5698	-1.82438	1.54816	6.3728	56.645	64.566
-1.87295	1.91924	9.86113	76.6085	88.3889	-1.81438	1.49752	6.4372	55.522	63.4567
-1.86295	1.46626	7.00982	63.2003	71.6764	-1.80438	1.96176	8.83387	77.9394	88.735
-1.85295	2.2961	11.6484	95.5852	109.53	-1.79438	1.80142	8.17699	68.1828	78.1612
-1.84295	2.42945	12.1851	95.388	110.003	-1.78438	1.78468	8.31544	66.8907	76.9908
-1.83295	1.53567	6.94949	59.9025	68.3877	-1.77438	1.81883	8.87992	68.0739	78.7726
-1.82295	2.2341	10.6832	91.5148	104.432	-1.76438	1.51695	7.65959	60.377	69.5535
-1.81295	1.91977	9.12539	73.2087	84.2539	-1.75438	2.38958	11.3875	107.601	121.378
-1.80295	2.3981	11.1005	91.2823	104.781	-1.74438	2.16151	9.41741	80.4658	92.0447
-1.79295	2.19644	9.87096	76.5639	88.6313	-1.73438	2.70401	11.5343	98.3997	112.638
-1.78295	1.46062	6.70023	52.0246	60.1855	-1.72438	1.89156	8.31296	69.5086	79.7131
-1.77295	2.49631	11.5134	87.5431	101.553	-1.71438	1.56666	6.58524	58.0162	66.1681
-1.76295	1.47057	7.10847	51.9807	60.5597	-1.70438	1.86378	8.16538	61.8034	71.8326
-1.75295	2.59865	12.7619	97.8631	113.224	-1.69438	2.36513	10.7667	78.1383	91.2702
-1.74295	1.96751	9.57849	70.2432	81.7892	-1.68438	2.42494	12.5559	83.3697	98.3505
-1.73295	2.17733	10.2263	80.1878	92.5915	-1.67438	1.51346	7.57472	54.7824	63.8706
-1.72295	1.8779	9.02785	69.1076	80.0134	-1.66438	2.01121	10.1342	72.8128	84.9582
-1.71295	1.83691	8.59451	67.6402	78.0716	-1.65438	2.10529	9.66892	82.7324	94.5066
-1.70295	1.98531	9.05957	73.027	84.0719	-1.64438	1.93161	7.85089	64.2528	74.0353
-1.69295	2.02037	9.19592	86.4933	97.7096	-1.63438	1.88937	8.34456	76.9408	87.1747
-1.68295	2.10163	9.92614	86.8356	98.8634	-1.62438	1.66141	8.21858	72.1082	81.9882
-1.67295	1.48327	6.74788	61.4173	69.6484	-1.61438	2.42011	13.0593	126.917	142.396
-1.66295	1.58831	7.41803	64.0044	73.0107	-1.60438	1.36476	8.09379	73.847	83.3055
-1.65295	1.92375	9.66768	75.3075	86.8989	-1.59438	2.10941	10.209	96.6416	108.96
-1.64295	1.83359	9.35896	73.6715	84.8641	-1.58438	2.04333	9.8318	98.7966	110.672
-1.63295	2.09785	11.2829	91.103	104.484	-1.57438	2.03593	10.2521	91.4306	103.719
-1.62295	1.67154	8.65764	68.8566	79.1858	-1.56438	2.00508	10.1884	90.098	102.291
-1.61295	1.92293	9.96161	79.6607	91.5452	-1.55438	1.80648	10.4856	84.2579	96.55
-1.60295	1.9394	9.74028	78.339	90.0187	-1.54438	1.51229	8.46088	72.8382	82.8114
-1.59295	1.98337	9.52753	82.4488	93.9597	-1.53438	1.49897	7.97989	68.7795	78.2584
-1.58295	1.54658	7.60078	65.6186	74.766	-1.52438	1.70873	8.6695	76.4317	86.8099
-1.57295	1.72729	8.29689	74.2953	84.3195	-1.51438	1.58671	7.63574	81.5584	90.7809
-1.56295	1.53038	7.54717	69.3945	78.472	-1.50438	1.24385	6.4046	70.0263	77.6748
-1.55295	1.62658	8.04195	72.3683	82.0368	-1.49438	1.17636	6.15212	63.0952	70.4237
-1.54295	1.568	8.07761	74.191	83.8366	-1.48438	1.25704	6.13445	62.0062	69.3977
-1.53295	1.75019	8.88186	78.9567	89.5888	-1.47438	1.3244	6.28515	62.3285	69.9381
-1.52295	1.8156	9.66333	85.9939	97.4728	-1.46438	1.09139	5.31886	51.1171	57.5273
-1.51295	1.48382	7.4088	61.5354	70.428	-1.45438	1.1997	5.62483	54.6739	61.4984
-1.50295	1.45917	7.21534	64.0639	72.7384	-1.44438	1.53043	7.25098	67.9673	76.7487
-1.49295	1.21808	5.76446	49.0614	56.0439	-1.43438	1.74822	7.35545	63.4148	72.5185
-1.48295	1.12992	5.50307	46.5416	53.1746	-1.42438	1.49853	6.43785	54.6026	62.539
-1.47295	1.50954	7.61947	64.9355	74.0645	-1.41438	1.46597	6.56821	56.0493	64.0835
-1.46295	1.34536	6.30391	53.1466	60.7959	-1.40438	1.45907	6.31359	50.9813	58.754
-1.45295	1.52178	7.2471	61.5415	70.3104	-1.39438	1.32697	5.63152	45.9791	52.9376
-1.44295	1.83259	8.67971	71.2555	81.7678	-1.38438	1.12233	5.58807	51.1372	57.8476
-1.43295	1.59842	7.84742	62.7128	72.1586	-1.37438	0.97024	5.19051	49.9475	56.1082
-1.42295	1.31161	6.75937	54.1818	62.2528	-1.36438	0.96173	5.06155	49.2139	55.2372
-1.41295	1.13207	5.93422	49.6578	56.7241	-1.35438	1.05519	5.38025	48.5924	55.0278
-1.40295	1.07919	5.68459	46.947	53.7108	-1.34438	1.15747	5.94793	53.5974	60.7028
-1.39295	1.45407	7.46315	60.4956	69.4128	-1.33438	1.54349	6.98789	58.7513	67.2827
-1.38295	0.99964	5.13112	44.0733	50.2041	-1.32438	1.2494	5.1166	43.6606	50.0266
-1.37295	1.39152	6.86557	60.7313	68.9884	-1.31438	1.31681	5.60061	49.554	56.4714
-1.36295	1.20155	6.06944	50.9316	58.2026	-1.30438	1.76678	8.00909	66.8921	76.668
-1.35295	1.70206	8.40608	72.1631	82.2712	-1.29438	1.36838	6.38164	57.1539	64.9039
-1.34295	1.35115	6.77104	52.4757	60.5979	-1.28438	1.35722	5.68353	53.3344	60.3751
-1.33295	1.61998	7.82202	64.4361	73.8781	-1.27438	1.56546	6.52283	60.3106	68.3989
-1.32295	1.5146	7.41541	65.0067	73.9367	-1.26438	2.10783	8.49458	81.4562	92.0586
-1.31295	1.40472	7.00904	62.554	70.9678	-1.25438	1.74752	7.5839	77.1291	86.4605
-1.30295	1.84514	8.92987	84.0059	94.7809	-1.24438	1.97427	8.91618	94.3985	105.289
-1.29295	1.29215	6.45732	55.9944	63.7439	-1.23438	1.66132	6.86331	68.3057	76.8303
-1.28295	1.81828	9.05392	77.0829	87.9551	-1.22438	1.50515	6.62616	64.8835	73.0148
-1.27295	1.57649	7.79009	65.4914	74.858	-1.21438	1.35778	5.98955	59.4591	66.8064
-1.26295	1.45697	6.74143	57.0134	65.2118	-1.20438	1.81825	7.59713	72.5691	81.9845
-1.25295	1.35164	6.0811	53.7561	61.1888	-1.19438	1.63051	7.02134	69.5638	78.2156
-1.24295	1.4315	6.47557	58.834	66.7411	-1.18438	1.4402	6.54153	60.9438	68.9255
-1.23295	1.63325	7.11883	63.3297	72.0818	-1.17438	1.32434	5.62206	51.1429	58.0893
-1.22295	1.67106	7.51502	67.3488	76.5349	-1.16438	1.50036	6.1277	59.8773	67.5054
-1.21295	1.73362	7.78906	69.9087	79.4314	-1.15438	1.38496	5.37144	53.3231	60.0795
-1.20295	1.39993	6.20157	55.4696	63.0711	-1.14438	1.73792	6.23215	63.4053	71.3754
-1.19295	1.19397	5.38208	48.5134	55.0894	-1.13438	2.15766	7.62424	73.368	83.1499
-1.18295	2.03896	9.35328	76.865	88.2572	-1.12438	2.09664	7.55251	70.6177	80.2669
-1.17295	1.62037	7.33141	61.8671	70.8189	-1.11438	2.19414	8.38078	81.9305	92.5054
-1.16295	1.38633	6.49003	57.982	65.8584	-1.10438	1.45525	6.05042	62.0339	69.5396
-1.15295	1.28769	5.9686	54.0177	61.274	-1.09438	1.79312	7.4139	77.7927	86.9997
-1.14295	1.3857	5.95877	56.3771	63.7216	-1.08438	1.86379	7.35373	73.3773	82.5948
-1.13295	1.56956	6.75339	67.3761	75.699	-1.07438	2.04963	7.82473	82.0249	91.8993
-1.12295	1.34291	5.60783	53.8607	60.8114	-1.06438	1.33112	5.35404	56.1166	62.8018
-1.11195	1.50584	6.33074	61.5488	69.3854	-1.05338	1.30325	5.56653	58.645	65.5148
-1.10195	1.62561	6.78278	62.3054	70.7138	-1.04338	1.51981	6.64074	60.4169	68.5774
-1.09195	1.60565	7.02091	66.4285	75.0551	-1.03338	1.18621	5.31869	52.8618	59.3667
-1.08195	1.37494	6.10208	55.9648	63.4418	-1.02338	1.18682	5.51558	55.1076	61.81
-1.07195	1.65598	7.73081	69.8428	79.2296	-1.01338	1.45046	6.86607	68.6707	76.9872
-1.06195	1.69249	7.50185	70.2128	79.4072	-1.00338	1.12915	5.40289	55.0129	61.5449
-1.05195	2.01362	8.99263	81.6034	92.6097	-0.99338	1.03935	4.62414	47.0289	52.6924
-1.04195	0.95309	4.36469	39.9016	45.2194	-0.98338	1.0308	4.44841	47.3239	52.8031
-1.03195	1.42241	6.96083	61.2379	69.6211	-0.97338	1.35253	5.28457	54.895	61.5321
-1.02195	1.04905	4.70627	46.0591	51.8144	-0.96338	1.93371	7.32591	73.0494	82.309
-1.01195	1.25875	5.77708	58.5709	65.6067	-0.95338	1.77677	7.22703	63.2257	72.2295
-1.00195	1.5676	6.67374	64.7501	72.9914	-0.94338	1.51781	6.38757	62.5235	70.4289
-0.99195	1.43085	6.17721	59.953	67.5611	-0.93338	1.5725	6.61468	61.6696	69.8568
-0.98195	1.4194	6.37144	58.4236	66.2144	-0.92338	1.2853	5.13706	48.3767	54.7991
-0.97195	1.65633	7.61531	70.264	79.5356	-0.91338	1.47446	6.07703	56.7698	64.3213
-0.96195	1.3933	6.41617	57.404	65.2135	-0.90338	1.41378	6.18403	56.2099	63.8077
-0.95195	1.87407	8.7408	76.0213	86.6362	-0.89338	1.57541	6.99043	59.9824	68.5482
-0.94195	1.35014	6.24089	54.6102	62.2012	-0.88338	1.56152	7.33432	66.5672	75.463
-0.93195	1.32981	6.04519	53.603	60.978	-0.87338	1.26096	6.13387	58.2463	65.6411
-0.92195	1.58745	7.46126	68.4145	77.4632	-0.86338	1.19316	6.10082	62.0032	69.2972
-0.91195	1.14843	5.58122	49.1531	55.8828	-0.85338	1.11864	5.75185	59.8533	66.7238
-0.90195	1.15833	5.52084	51.0173	57.6965	-0.84338	1.18788	6.49859	69.8288	77.5153
-0.89195	1.40899	7.04539	61.1277	69.5821	-0.83338	1.05375	5.13937	56.1007	62.2938
-0.88195	1.51837	7.68784	75.1822	84.3884	-0.82338	1.00482	4.89612	50.7939	56.6948
-0.87195	0.9889	5.17694	43.8332	49.999	-0.81338	1.19624	5.99071	58.9148	66.1017
-0.86195	1.08051	5.0001	47.765	53.8456	-0.80338	1.15181	5.82561	53.0944	60.0718
-0.85195	1.5443	7.65176	69.3822	78.5783	-0.79338	1.12607	4.97148	43.3305	49.4281
-0.84195	1.11429	5.44048	48.2199	54.7747	-0.78338	1.18798	5.27283	49.4674	55.9282
-0.83195	1.12759	5.58407	47.8852	54.5969	-0.77338	1.31522	6.28763	58.0936	65.6964
-0.82195	1.10102	5.38366	46.9913	53.476	-0.76338	1.29837	6.61924	60.7529	68.6705
-0.81195	1.15591	5.86727	49.7776	56.8008	-0.75338	1.40271	7.60738	65.0495	74.0596
-0.80195	1.03944	5.26403	46.5544	52.8579	-0.74338	1.43285	7.09519	62.429	70.957
-0.79195	1.47784	7.16945	66.9395	75.5868	-0.73338	1.82623	9.41999	76.7244	87.9706
-0.78195	1.13855	5.65194	51.7291	58.5196	-0.72338	1.31648	6.68777	58.5373	66.5416
-0.77195	1.12663	5.78838	51.7277	58.6427	-0.71338	0.95851	5.34989	44.4515	50.7599
-0.76195	1.1694	6.04409	53.0395	60.253	-0.70338	1.24521	6.69188	52.8048	60.7419
-0.75195	1.04071	5.59514	44.8723	51.5082	-0.69338	1.47049	8.08055	61.6772	71.2282
-0.74195	1.20985	6.92324	53.0304	61.1635	-0.68338	1.52459	8.38547	66.449	76.3591
-0.73195	1.58388	8.73255	69.3717	79.6881	-0.67338	1.02793	5.74136	45.4466	52.2159
-0.72195	1.56543	7.98855	69.9383	79.4923	-0.66338	1.05535	5.66514	47.9784	54.6989
-0.71195	1.35415	7.3559	59.1164	67.8264	-0.65338	1.34596	6.67568	62.898	70.9196
-0.70195	1.39429	7.15567	62.3615	70.9115	-0.64338	1.4089	7.29359	63.8497	72.5522
-0.69195	1.4343	7.57727	61.3571	70.3687	-0.63338	1.56485	7.87583	70.4519	79.8926
-0.68195	1.56819	8.3912	69.0322	78.9916	-0.62338	1.96274	9.41484	76.9533	88.3309
-0.67195	1.39379	7.61111	63.9601	72.965	-0.61338	1.69388	8.20836	66.8257	76.7279
-0.66195	1.32906	7.21181	61.0983	69.6392	-0.60338	1.84793	9.96295	76.6867	88.4976
-0.65195	1.33414	6.82157	60.383	68.5387	-0.59338	1.79966	9.95813	74.731	86.4888
-0.64195	1.52792	8.42059	69.2879	79.2364	-0.58338	1.37192	7.37712	60.2853	69.0343
-0.63195	1.55107	8.49302	75.1876	85.2317	-0.57338	1.52877	8.10641	72.9547	82.5899
-0.62195	1.85789	10.1772	85.6018	97.6369	-0.56338	1.60549	8.51351	76.547	86.666
-0.61195	0.98934	5.70045	48.2285	54.9183	-0.55338	1.84161	9.99706	81.0446	92.8833
-0.60195	1.19627	6.78414	55.8277	63.8081	-0.54338	1.65372	9.60145	81.949	93.2042
-0.59195	1.7157	9.57601	78.4182	89.7099	-0.53338	1.38913	7.01245	61.1853	69.5869
-0.58195	1.41771	7.80051	63.6411	72.8593	-0.52338	1.22677	6.21707	57.944	65.3878
-0.57195	1.18153	6.29938	53.1627	60.6436	-0.51338	0.92849	4.83403	46.5117	52.2742
-0.56195	1.26768	6.66964	58.0493	65.9866	-0.50338	1.53083	7.1313	75.2204	83.8825
-0.55195	1.2924	6.72973	58.469	66.4911	-0.49338	1.54671	7.41308	69.4727	78.4325
-0.54195	1.17394	6.24276	52.1022	59.5189	-0.48338	1.67382	7.77861	75.8977	85.3501
-0.53195	1.33835	7.00674	57.8604	66.2055	-0.47338	1.87876	8.91286	78.1284	88.92
-0.52195	1.35543	7.3332	63.51	72.1986	-0.46338	1.4826	7.25871	59.6828	68.4241
-0.51195	1.33692	7.06831	63.7519	72.1571	-0.45338	1.50893	7.39643	57.2356	66.141
-0.50195	1.29143	6.70743	60.6486	68.6475	-0.44338	1.50781	7.46577	59.8616	68.8352
-0.49195	1.29278	6.3933	56.2818	63.9679	-0.43338	1.27541	5.98333	47.8164	55.0751
-0.48195	1.34987	6.56177	57.0567	64.9683	-0.42338	1.36471	6.50025	56.5105	64.3755
-0.47195	1.11702	5.72149	50.7736	57.6121	-0.41338	1.26324	5.83492	52.2265	59.3247
-0.46195	1.1617	5.96627	52.7341	59.8621	-0.40338	1.33922	6.1956	58.6729	66.2077
-0.45195	1.4667	7.40438	65.4932	74.3643	-0.39338	1.1778	5.51826	50.0874	56.7835
-0.44195	1.38289	7.00355	62.7281	71.1145	-0.38338	1.17826	5.75071	52.4257	59.3547
-0.43195	1.19041	6.03108	54.8697	62.0912	-0.37338	1.18348	5.81122	55.5446	62.5393
-0.42195	1.0363	5.25169	48.0694	54.3574	-0.36338	1.43215	6.69434	57.3384	65.4649
-0.41195	1.24426	6.03908	56.3338	63.6171	-0.35338	1.48251	7.74595	67.9754	77.2039
-0.40195	1.39087	6.93867	63.4484	71.7779	-0.34338	1.42884	7.06308	72.0776	80.5695
-0.39195	1.33039	6.44913	60.6352	68.4147	-0.33338	1.39675	6.87909	71.3375	79.6133
-0.38195	1.37668	7.1483	60.9227	69.4477	-0.32338	1.39675	7.13783	70.5734	79.108
-0.37195	1.19971	6.25365	53.5408	60.9942	-0.31338	1.4243	7.02958	65.8922	74.3461
-0.36195	1.33361	6.94789	59.9299	68.2114	-0.30338	1.46158	6.90306	64.8723	73.2369
-0.35195	1.32567	6.75234	59.3388	67.4168	-0.29338	1.43643	6.95038	62.3058	70.6926
-0.34195	1.17253	5.56535	49.0528	55.7907	-0.28338	1.38541	6.34378	59.4179	67.1471
-0.33195	1.54209	7.20923	64.3956	73.1469	-0.27338	1.4008	6.35227	59.2453	66.9984
-0.32195	1.22907	5.80102	51.2928	58.3229	-0.26338	1.47522	6.69864	55.8848	64.0587
-0.31195	1.08511	5.00896	45.6519	51.746	-0.25338	1.7525	7.21549	68.0106	76.9786
-0.30195	1.26988	5.78315	53.6052	60.6582	-0.24338	1.3401	5.39062	50.9252	57.6559
-0.29195	1.51744	6.54778	63.2759	71.3411	-0.23338	1.2643	4.91518	51.8789	58.0584
-0.28195	1.56497	6.6619	64.6175	72.8444	-0.22338	1.46611	5.48493	65.9191	72.8701
-0.27195	1.45384	6.4213	64.5408	72.4159	-0.21338	1.29517	5.00929	53.8624	60.1669
-0.26195	1.43277	6.75356	67.8335	76.0198	-0.20338	1.44154	5.90095	56.6932	64.0357
-0.25195	1.19044	5.57454	55.7301	62.4951	-0.19338	1.49057	6.27093	58.5113	66.2728
-0.24195	1.48677	7.10595	70.5901	79.1828	-0.18338	1.50247	6.57684	63.764	71.8433
-0.23195	1.33061	5.83002	64.5158	71.6764	-0.17338	1.46805	6.2346	59.2515	66.9541
-0.22195	1.30948	5.67223	60.6692	67.6509	-0.16338	1.83863	7.28911	70.4017	79.5294
-0.21195	1.47142	6.30843	65.589	73.3688	-0.15338	1.48688	6.50346	60.322	68.3123
-0.20195	1.48035	6.62569	66.9997	75.1057	-0.14338	1.21297	5.55033	50.483	57.2463
-0.19195	1.12666	4.83366	52.4192	58.3795	-0.13338	1.39498	6.83084	55.8422	64.068
-0.18195	1.19408	4.88056	53.9597	60.0343	-0.12338	1.29869	6.37178	54.814	62.4845
-0.17195	1.2116	4.9548	54.6987	60.8651	-0.11338	1.18834	5.62302	51.6264	58.4378
-0.16195	1.12541	4.39896	48.2887	53.8131	-0.10338	1.47653	6.29354	60.2669	68.037
-0.15195	1.39848	5.88202	61.3988	68.6793	-0.09338	1.41014	5.64667	55.0139	62.0707
-0.14195	1.03745	4.21611	46.7961	52.0497	-0.08338	1.58083	6.21232	62.2959	70.0891
-0.13195	0.98741	4.04739	43.9148	48.9496	-0.07338	1.54554	5.71386	62.035	69.2944
-0.12195	1.08757	4.44262	46.5436	52.0738	-0.06338	1.19826	4.3859	47.8286	53.4128
-0.11195	0.84183	3.64392	38.3168	42.8025	-0.05338	1.14279	4.3321	46.5013	51.9762
-0.10195	1.072	5.06345	50.7654	56.9008	-0.04338	1.20985	4.55833	46.7316	52.4998
-0.09195	1.30641	5.23083	61.4232	67.9604	-0.03338	1.4023	5.10673	54.3341	60.8431
-0.08195	1.1107	4.57847	52.4213	58.1105	-0.02338	1.41994	4.98016	60.1596	66.5597
-0.07195	0.93635	4.00554	45.6965	50.6384	-0.01338	1.40822	4.91416	60.1864	66.5088
-0.06195	0.97325	4.3292	51.3753	56.6778	-0.00338	1.02535	4.33713	49.5485	54.911
-0.05195	1.11525	4.81044	58.5343	64.46	0.00662	1.16269	5.29969	52.6292	59.0916
-0.04195	0.95049	4.07225	50.3123	55.335	0.01662	1.10756	4.87758	53.744	59.7291
-0.03195	1.13383	5.11044	59.7871	66.0314	0.02662	1.23039	5.20303	58.3227	64.7561
-0.02195	1.04973	4.66416	52.1743	57.8882	0.03662	1.12509	4.79449	50.9703	56.8899
-0.01195	0.99048	4.21525	48.3718	53.5775	0.04662	1.78625	8.03897	69.5153	79.3405
-0.00195	1.06521	4.55002	50.8274	56.4426	0.05662	1.01388	4.09862	47.8692	52.9817
0.00805	1.2638	5.19607	58.3806	64.8405	0.06662	0.89809	4.08185	47.6693	52.6492
0.01805	1.1697	4.84314	54.4199	60.4327	0.07662	0.84727	3.94862	48.2954	53.0913
0.02805	1.24034	4.7218	49.5482	55.5104	0.08662	0.81911	3.63535	48.1244	52.5789
0.03805	0.8298	3.38567	40.4393	44.6548	0.09662	0.76605	3.42777	44.9247	49.1185
0.04805	0.92151	3.97226	47.412	52.3058	0.10662	0.72153	3.40558	40.3533	44.4804
0.05805	0.97487	4.36919	51.6915	57.0356	0.11662	0.72507	3.52133	39.0655	43.3119
0.06805	0.73834	3.25765	38.7978	42.7938	0.12662	0.70611	3.70427	41.0597	45.4701
0.07805	0.79538	3.57848	42.543	46.9169	0.13662	0.78316	3.81233	43.8538	48.4493
0.08805	0.86877	4.0085	47.6641	52.5414	0.14662	0.85528	4.17006	52.1737	57.199
0.09805	0.74329	3.4135	45.1145	49.2713	0.15662	0.89004	4.21909	48.9967	54.1058
0.10805	0.85972	4.06228	52.2026	57.1246	0.16662	1.01992	4.57471	52.3159	57.9105
0.11805	0.99234	4.50005	58.1736	63.666	0.17662	1.04189	4.69551	55.6443	61.3817
0.12805	0.77929	3.70201	46.1484	50.6297	0.18662	1.10772	4.96597	57.234	63.3077
0.13805	0.86747	4.092	52.4754	57.4349	0.19662	1.27828	5.46492	71.2002	77.9434
0.14805	0.84095	4.0457	50.7055	55.5921	0.20662	1.38247	5.74587	66.38	73.5083
0.15805	0.95108	4.52785	56.7594	62.2383	0.21662	1.16962	5.25898	65.5787	72.0073
0.16805	0.9889	4.54909	58.6871	64.2251	0.22662	1.23118	5.63342	69.292	76.1566
0.17805	0.96586	4.40581	54.3719	59.7436	0.23662	1.16847	5.341	64.7233	71.2328
0.18805	0.95941	4.46112	53.2354	58.6559	0.24662	1.05414	4.90218	57.1764	63.1327
0.19805	1.04613	4.72136	55.6051	61.3726	0.25662	1.0832	5.42411	57.4526	63.9599
0.20805	1.04479	4.80626	52.1104	57.9614	0.26662	1.1159	5.82506	62.174	69.115
0.21805	1.22648	5.55873	60.8575	67.6427	0.27662	1.02488	4.64173	52.505	58.1716
0.22805	1.44747	6.2358	67.2784	74.9617	0.28662	0.93525	4.04976	49.8264	54.8114
0.23805	1.37855	6.2338	67.2022	74.8145	0.29662	0.96841	4.32048	55.4459	60.7348
0.24805	1.08816	5.30762	55.5856	61.9814	0.30662	0.75742	3.71342	49.0181	53.4889
0.25805	1.5689	6.56716	72.6908	80.8269	0.31662	0.89973	4.18493	57.2903	62.375
0.26805	1.0501	4.72216	59.4558	65.2281	0.32662	1.01672	4.40729	64.1863	69.6103
0.27805	1.07067	4.72241	62.5847	68.3778	0.33662	1.08519	4.39926	62.1845	67.6689
0.28805	1.1115	4.92685	65.7301	71.7685	0.34662	1.14387	4.38017	59.1673	64.6913
0.29805	1.16234	5.10886	72.0743	78.3455	0.35662	1.70036	6.42264	81.4765	89.5995
0.30805	1.09236	5.06971	66.4627	72.6248	0.36662	0.90039	4.41923	54.4335	59.7531
0.31805	0.8978	4.13518	55.6424	60.6754	0.37662	1.26038	6.11159	72.4649	79.8369
0.32805	0.86324	3.97284	53.0215	57.8576	0.38662	1.26089	5.58691	70.6244	77.4722
0.33805	1.09205	5.25508	66.2373	72.5844	0.39662	1.28282	5.41375	74.5799	81.2765
0.34805	1.23515	6.38206	69.7399	77.3571	0.40662	1.15119	4.70328	67.8191	73.6736
0.35805	0.95312	4.30321	58.1347	63.391	0.41662	1.07119	4.83625	63.2409	69.1483
0.36805	1.6739	8.41189	93.1591	103.245	0.42662	1.22882	5.16777	72.2642	78.6608
0.37805	1.13981	5.55537	62.9769	69.6721	0.43662	1.66496	6.59034	80.8773	89.1326
0.38805	1.14877	5.16764	61.4569	67.7733	0.44662	1.18295	4.35709	64.4126	69.9526
0.39805	0.94141	4.35061	52.2441	57.5361	0.45662	0.90391	4.02425	57.7273	62.6555
0.40805	1.33581	5.80868	75.3507	82.4952	0.46662	0.99321	4.66228	59.2191	64.8746
0.41805	1.2255	5.30902	68.5484	75.0829	0.47662	1.21585	5.72815	70.8056	77.7496
0.42805	0.99584	4.30443	57.5145	62.8148	0.48662	1.36571	7.31203	78.0551	86.7328
0.43805	0.99608	4.60434	58.9655	64.5659	0.49662	1.46398	7.20477	80.7675	89.4363
0.44805	1.07761	5.60461	62.8244	69.5066	0.50662	0.94849	4.21106	55.6516	60.8111
0.45805	0.81171	3.85463	48.3607	53.027	0.51662	1.06623	4.36892	62.6615	68.0967
0.46805	0.92659	4.11703	53.1155	58.1591	0.52662	1.37435	6.00137	74.5063	81.882
0.47805	0.95212	4.95899	52.2066	58.1177	0.53662	0.98508	4.41707	53.5174	58.9196
0.48805	1.06021	5.0757	58.0219	64.1578	0.54662	0.97916	4.14704	53.7895	58.9157
0.49805	1.31832	5.9268	69.0006	76.2457	0.55662	0.89346	3.36716	47.5915	51.8521
0.50805	0.9747	4.18891	50.6176	55.7812	0.56662	0.68172	2.71079	34.4536	37.8461
0.51805	1.20894	5.29023	67.5354	74.0346	0.57662	0.99162	4.52311	50.9983	56.513
0.52805	1.46063	6.21211	77.0248	84.6975	0.58662	1.29774	7.32231	79.4727	88.0927
0.53805	1.27445	5.18231	67.1415	73.5983	0.59662	0.98012	4.68831	58.162	63.8304
0.54805	0.99064	3.83868	51.3388	56.1681	0.60662	1.08247	4.49061	67.8846	73.4577
0.55805	1.45055	5.11342	71.6162	78.1802	0.61662	0.82275	4.1961	51.216	56.2349
0.56805	1.21864	4.91384	59.9739	66.1064	0.62662	0.8049	4.26659	46.2921	51.3636
0.57805	1.2782	4.78134	63.2498	69.3093	0.63662	1.04412	4.9802	57.8144	63.8387
0.58805	1.31294	5.08574	65.5171	71.9158	0.64662	1.31797	5.19668	71.4492	77.9638
0.59805	1.08906	4.34807	60.8225	66.2596	0.65662	1.56152	4.933	82.4171	88.9116
0.60805	1.21178	3.95704	65.7716	70.9404	0.66662	1.51343	4.98208	74.4714	80.9669
0.61805	1.45228	4.40337	75.5456	81.4013	0.67662	1.09141	4.21198	56.2796	61.583
0.62805	1.20471	4.23378	62.2996	67.7381	0.68662	1.29822	4.82001	64.5874	70.7056
0.63805	1.34803	4.51305	67.8683	73.7294	0.69662	1.80039	6.87944	82.9979	91.6777
0.64805	1.30985	5.64646	67.848	74.8043	0.70662	1.83545	5.84084	80.7212	88.3975
0.65805	1.05892	3.78795	56.5899	61.4368	0.71662	1.66731	5.0653	70.5072	77.2398
0.66805	1.32701	4.80314	70.4339	76.564	0.72662	1.39196	5.06065	63.9911	70.4437
0.67805	1.09284	3.85522	58.0413	62.9894	0.73662	1.27889	3.88492	60.1905	65.3543
0.68805	1.03505	3.48564	56.4198	60.9405	0.74662	1.2598	3.57164	62.1359	66.9673
0.69805	0.81385	2.82155	44.8388	48.4742	0.75662	1.42764	4.47277	77.0649	82.9653
0.70805	1.99998	8.08063	100.18	110.26	0.76662	1.25223	3.56228	66.6539	71.4684
0.71805	0.96276	3.4292	50.2317	54.6237	0.77662	1.34774	3.67795	67.0556	72.0813
0.72805	1.42402	4.38596	69.8652	75.6752	0.78662	1.46318	4.27356	69.8372	75.5739
0.73805	1.61	5.24893	82.8843	89.7432	0.79662	1.30654	3.65213	64.6349	69.5936
0.74805	1.32425	4.16609	61.2451	66.7354	0.80662	0.90612	2.38336	42.2083	45.4978
0.75805	1.39819	5.02814	65.9084	72.3347	0.81662	0.98516	3.05592	45.9398	49.9809
0.76805	1.64863	5.75514	79.3619	86.7657	0.82662	1.07528	3.26252	48.8469	53.1847
0.77805	0.97022	3.17275	48.2206	52.3636	0.83662	1.36554	4.40029	63.2999	69.0657
0.78805	1.5235	4.78031	75.2103	81.5141	0.84662	1.07036	3.55817	53.7674	58.3959
0.79805	0.93856	2.79831	45.5806	49.3175	0.85662	1.02794	3.56706	53.0689	57.6639
0.80805	1.00135	2.8699	48.1031	51.9744	0.86662	1.06082	3.88402	55.1522	60.097
0.81805	1.07863	3.93356	55.8459	60.8581	0.87662	0.9714	2.83965	50.9317	54.7428
0.82805	1.1009	3.6373	58.3217	63.0599	0.88662	0.84468	2.49818	48.2146	51.5575
0.83805	1.0006	3.12721	51.8839	56.0117	0.89662	0.95841	2.64978	52.7577	56.3659
0.84805	1.11755	3.16798	57.4338	61.7193	0.90662	1.36831	3.86915	70.8454	76.0829
0.85805	0.90182	2.54649	48.0324	51.4807	0.91662	1.32066	3.60966	66.7879	71.7182
0.86805	1.01199	2.87357	54.5199	58.4055	0.92662	0.9114	2.25694	46.9976	50.1659
0.87805	1.24574	3.44703	67.0472	71.74	0.93662	1.01985	2.49937	51.939	55.4582
0.88905	1.12118	3.10502	58.4786	62.7048	0.94762	1.20249	2.81259	58.7875	62.8026
0.89905	1.16799	3.38805	60.6858	65.2418	0.95762	0.9633	2.34678	47.2443	50.5544
0.90905	1.15536	3.47946	59.1537	63.7885	0.96762	0.83376	2.28093	45.2964	48.4111
0.91905	1.11914	3.31525	56.8744	61.3088	0.97762	0.92283	2.15233	47.5684	50.6436
0.92905	1.13569	3.40155	56.4538	60.991	0.98762	0.99632	2.43945	49.4279	52.8637
0.93905	0.92738	2.66742	46.2945	49.8893	0.99762	0.91437	2.5774	50.4314	53.9232
0.94905	1.12671	3.3384	58.8865	63.3516	1.00762	1.19463	3.3339	65.7694	70.2979
0.95905	1.03426	3.09354	53.3162	57.444	1.01762	1.49077	4.7052	76.0261	82.2221
0.96905	1.37645	4.13683	68.0924	73.6057	1.02762	1.61451	4.96214	80.0013	86.578
0.97905	1.1691	3.36393	57.7802	62.3132	1.03762	1.58014	4.61545	79.7394	85.935
0.98905	1.31416	3.76906	66.2275	71.3107	1.04762	1.28503	3.54795	63.8689	68.7019
0.99905	1.1154	3.11759	55.6463	59.8793	1.05762	1.31824	3.30085	66.9778	71.5969
1.00905	1.26611	3.46095	61.2906	66.0177	1.06762	1.15027	2.90336	56.754	60.8076
1.01905	1.39262	3.88339	68.0978	73.3738	1.07762	1.19436	2.87068	58.8865	62.9515
1.02905	1.51144	4.13506	74.1379	79.7844	1.08762	1.27536	3.14524	62.9636	67.3842
1.03905	1.57017	4.26935	77.8608	83.7003	1.09762	1.43735	3.714	74.7577	79.909
1.04905	1.47938	4.05938	77.2142	82.753	1.10762	1.28812	4.06028	71.4125	76.7609
1.05905	1.44271	4.12634	78.0357	83.6047	1.11762	1.19335	3.48236	64.0867	68.7624
1.06905	1.59468	4.32316	86.3517	92.2695	1.12762	1.38112	3.9258	73.6135	78.9204
1.07905	1.2876	3.37739	68.5241	73.1891	1.13762	1.50689	4.20762	74.996	80.7105
1.08905	1.20682	3.0051	63.5293	67.7412	1.14762	1.25089	3.31255	67.4843	72.0477
1.09905	1.21178	2.95977	62.862	67.0336	1.15762	1.36885	3.42362	70.7182	75.5107
1.10905	1.13962	2.79452	59.3479	63.282	1.16762	1.41121	3.70762	69.1016	74.2204
1.11905	1.38767	3.35221	68.9041	73.644	1.17762	1.6665	4.62359	76.1507	82.4408
1.12905	1.20116	2.91122	60.4697	64.5821	1.18762	1.53237	4.33903	71.3465	77.2179
1.13905	1.07982	2.58985	55.8577	59.5274	1.19762	1.31228	3.71027	60.0175	65.04
1.14905	1.10493	2.63434	58.0713	61.8106	1.20762	1.31541	3.41206	59.095	63.8225
1.15905	0.9407	2.27021	53.0423	56.2532	1.21762	1.44824	3.45066	65.5536	70.4525
1.16905	1.11024	2.76341	62.7195	66.5931	1.22762	1.29169	2.93658	60.9216	65.1499
1.17905	1.41779	3.46782	76.5088	81.3944	1.23762	1.03455	2.4494	50.9763	54.4603
1.18905	1.14296	2.87823	64.0628	68.084	1.24762	0.95538	2.20522	49.0935	52.2541
1.19905	1.23396	3.22045	70.9354	75.3898	1.25762	1.03692	2.44044	54.7965	58.2739
1.20905	1.1333	2.91436	66.5957	70.6434	1.26762	1.17681	2.77813	61.0527	65.0076
1.21905	0.88454	2.32711	53.3028	56.5144	1.27762	1.18989	2.81334	62.7931	66.7963
1.22905	1.25283	3.35445	82.5741	87.1814	1.28762	1.1439	2.74308	65.0476	68.9346
1.23905	1.00139	2.63233	63.5464	67.1801	1.29762	0.98967	2.30758	57.836	61.1332
1.24905	0.99282	2.63552	61.6169	65.2452	1.30762	0.87859	2.06773	54.1535	57.0998
1.25905	1.08431	2.87598	64.5748	68.5351	1.31762	0.81369	1.9611	51.1061	53.8809
1.26905	1.01285	2.77298	61.4721	65.2579	1.32762	0.86649	2.14565	55.5439	58.556
1.27905	1.11832	3.22082	68.7546	73.0937	1.33762	0.84658	2.17868	56.1005	59.1258
1.28905	0.98854	2.9234	60.8151	64.727	1.34762	0.90226	2.3289	56.2246	59.4558
1.29905	1.24959	3.84809	77.4128	82.5105	1.35762	0.89417	2.38384	55.8795	59.1575
1.30905	1.19078	3.51148	73.0611	77.7634	1.36762	1.07767	3.04785	67.1349	71.2604
1.31905	0.84188	2.41158	49.3718	52.6253	1.37762	1.13699	3.1759	69.4525	73.7654
1.32905	0.83058	2.35572	47.2042	50.3905	1.38762	1.2134	3.32986	72.6458	77.1891
1.33905	1.00488	2.88256	57.8861	61.7735	1.39762	1.05214	2.92093	66.0054	69.9785
1.34905	0.95079	2.7057	53.6726	57.3291	1.40762	0.90097	2.42515	52.8238	56.1499
1.35905	1.40733	4.08405	80.16	85.6514	1.41762	0.88095	2.41878	52.8369	56.1366
1.36905	1.39588	3.98767	80.814	86.1976	1.42762	1.01575	2.83277	60.878	64.7265
1.37905	0.89132	2.64291	50.811	54.3452	1.43762	0.93557	2.59787	56.0595	59.5929
1.38905	1.30253	3.94462	77.0421	82.2892	1.44762	0.90624	2.59963	52.5489	56.0548
1.39905	0.87386	2.61702	51.7815	55.2724	1.45762	0.90417	2.47163	52.0741	55.4499
1.40905	0.87121	2.54168	52.0163	55.4292	1.46762	0.93996	2.55484	55.1707	58.6655
1.41905	0.90305	2.64467	53.0191	56.5668	1.47762	0.71198	1.94034	42.1889	44.8412
1.42905	0.97294	3.07278	54.6421	58.6878	1.48762	0.77899	2.12975	46.6843	49.593
1.43905	0.84982	2.64424	46.8691	50.3632	1.49762	0.76138	2.10818	44.3209	47.1905
1.44905	0.93439	2.94465	52.0752	55.9542	1.50762	0.81096	2.31059	47.7245	50.846
1.45905	0.8687	2.70629	48.1221	51.6971	1.51762	0.61134	1.73143	35.7592	38.102
1.46905	1.11163	3.46673	62.4022	66.9806	1.52762	0.66694	1.86854	37.7884	40.3239
1.47905	0.98501	2.99976	57.5884	61.5732	1.53762	0.7171	2.0554	41.1757	43.9482
1.48905	0.66699	2.10955	40.529	43.3055	1.54762	0.72321	2.04461	40.7972	43.565
1.49905	0.642	1.97743	38.0283	40.6477	1.55762	0.74855	2.12748	43.3021	46.1781
1.50905	0.73112	2.18514	42.4828	45.3991	1.56762	0.61819	1.75534	35.8632	38.2367
1.51905	0.86084	2.52548	48.8854	52.2717	1.57762	0.53096	1.51762	31.5853	33.6339
1.52905	0.64041	2.00554	36.5965	39.2424	1.58762	0.56487	1.60672	34.0922	36.2638
1.53905	0.8403	2.65847	46.3683	49.8671	1.59762	0.52351	1.52114	31.7483	33.7929
1.54905	0.72611	2.35319	40.6502	43.7295	1.60762	0.67553	2.04377	41.7563	44.4756
1.55905	0.70473	2.31793	40.7501	43.7728	1.61762	0.71979	2.08403	42.8032	45.607
1.56905	0.79972	2.62367	46.7914	50.2148	1.62762	0.51565	1.45871	30.1085	32.0829
1.57905	0.81577	2.55566	48.1128	51.4842	1.63762	0.64074	1.87379	37.2104	39.7249
1.58905	0.70845	2.31363	42.7685	45.7906	1.64762	0.68687	2.10874	40.3949	43.1905
1.59905	0.81692	2.74349	49.7027	53.2631	1.65762	0.67707	2.07142	38.8131	41.5616
1.60905	0.81491	2.78535	48.9507	52.551	1.66762	0.56678	1.75357	33.2595	35.5799
1.61905	0.6768	2.2352	40.5569	43.4689	1.67762	0.5086	1.60254	30.3502	32.4613
1.62905	0.77993	2.54675	46.5009	49.8276	1.68762	0.49911	1.49678	28.7903	30.7862
1.63905	0.91962	3.19183	55.095	59.2064	1.69762	0.42892	1.37799	25.7355	27.5424
1.64905	0.49191	1.57659	29.8853	31.9538	1.70762	0.39024	1.24631	23.1136	24.7502
1.65905	0.52498	1.77352	31.7266	34.0251	1.71762	0.41973	1.34978	24.7241	26.4936
1.66905	0.64133	2.12021	38.4819	41.2434	1.72762	0.41612	1.3709	23.2936	25.0806
1.67905	0.59447	1.8595	35.8664	38.3204	1.73762	0.22079	0.78178	13.9342	14.9368
1.68905	0.51144	1.69006	31.9894	34.1909	1.74762	0.21713	0.78162	13.5434	14.5422
1.69905	0.62854	2.3325	39.8651	42.8261	1.75762	0.2151	0.87577	13.933	15.0239
1.70905	0.49557	1.86315	31.7343	34.093	1.76762	0.20875	0.90541	14.1197	15.2339
1.71905	0.26299	0.88774	16.4378	17.5885	1.77762	0.07335	0.24893	4.5809	4.90318
1.72905	0.22047	0.73637	13.9072	14.864	1.78762	0.06176	0.20198	3.79188	4.05563
1.73905	0.18162	0.6241	11.7047	12.5104	1.79762	0.05393	0.17986	3.21954	3.45333
1.74905	0.3001	0.9539	19.5439	20.7979	1.80762	0.05007	0.17703	2.92546	3.15257
1.75905	0.16335	0.55968	10.5163	11.2394	1.81762	0.0602	0.2397	3.50593	3.80582
1.76905	0.13695	0.48445	8.87311	9.4945	1.82762	0.06059	0.25255	3.61835	3.93148
1.77905	0.10739	0.39578	6.97681	7.47998	1.83762	0.05474	0.22413	3.36781	3.64669
1.78905	0.09304	0.35782	6.06707	6.51794	1.84762	0.05317	0.22611	3.32801	3.60729
1.79905	0.08112	0.32348	5.20776	5.61236	1.85762	0.05141	0.2325	3.23049	3.5144
1.80905	0.08164	0.34069	5.17296	5.59529	1.86762	0.04196	0.1849	2.57736	2.80421
1.81905	0.069	0.28474	4.37658	4.73032	1.87762	0.03416	0.1416	2.03007	2.20583
1.82905	0.05626	0.22949	3.57948	3.86523	1.88762	0.03066	0.12437	1.78246	1.93749
1.83905	0.04346	0.17502	2.78335	3.00183	1.89762	0.02777	0.11004	1.57908	1.71689
1.84905	0.03453	0.13143	2.20218	2.36813	1.90762	0.02609	0.10084	1.46522	1.59215
1.85905	0.0234	0.07152	1.24729	1.34221	1.91762	0.02442	0.09176	1.35115	1.46733
1.86905	0.02885	0.08368	1.56366	1.67618	1.92762	0.02275	0.0828	1.23696	1.34252
1.87905	0.03732	0.10348	2.01796	2.15876	1.93762	0.02109	0.07397	1.12261	1.21766
1.88905	0.03719	0.1022	1.99991	2.1393	1.94762	0.01942	0.06526	1.00801	1.09269
1.89905	0.0326	0.0896	1.73492	1.85711	1.95762	0.01775	0.05667	0.8933	0.96773
1.90905	0.02805	0.07712	1.46959	1.57476	1.96762	0.01609	0.04821	0.7784	0.8427
1.91905	0.02355	0.06478	1.20386	1.29218	1.97762	0.01471	0.04149	0.68429	0.74049
1.92905	0.01901	0.05236	0.93417	1.00554	1.98762	0.01443	0.04096	0.66843	0.72382
1.93905	0.01516	0.04183	0.70413	0.76112	1.99762	0.01443	0.04154	0.66468	0.72065
1.94905	0.01501	0.04122	0.69371	0.74994	2.00762	0.01412	0.04083	0.64748	0.70244
1.95905	0.01485	0.04061	0.68328	0.73874	2.01762	0.01375	0.03989	0.62779	0.68143
1.96905	0.0147	0.04	0.67291	0.7276	2.02762	0.01351	0.03928	0.61508	0.66787
1.97905	0.01454	0.03939	0.66247	0.71641	2.03762	0.01352	0.03926	0.6141	0.66687
1.98905	0.01438	0.03879	0.65207	0.70525	2.04762	0.01352	0.03923	0.6131	0.66585
1.99905	0.01423	0.03819	0.64167	0.69408	2.05762	0.01353	0.03921	0.6121	0.66484
2.00905	0.01407	0.03758	0.63125	0.6829	2.06762	0.01354	0.03919	0.6111	0.66382
2.01905	0.01391	0.03698	0.62084	0.67173	2.07762	0.01354	0.03916	0.61011	0.66282
2.02905	0.01375	0.03637	0.61044	0.66057	2.08762	0.01355	0.03914	0.60912	0.66181
2.03905	0.01372	0.03621	0.60704	0.65696	2.09762	0.01356	0.03912	0.60812	0.6608
2.04905	0.01372	0.03616	0.60556	0.65544	2.10762	0.01356	0.0391	0.60712	0.65978
2.05905	0.01371	0.03612	0.60412	0.65395	2.11762	0.01357	0.03907	0.60613	0.65878
2.06905	0.01372	0.03609	0.60283	0.65264	2.12762	0.01357	0.03905	0.60513	0.65776
2.07905	0.01373	0.03606	0.60154	0.65133	2.13762	0.01358	0.03903	0.60413	0.65674
2.08905	0.01373	0.03604	0.60027	0.65003	2.14762	0.01359	0.03901	0.60314	0.65574
2.09905	0.01374	0.03601	0.59897	0.64871	2.15762	0.01359	0.03898	0.60215	0.65472
2.10905	0.01374	0.03598	0.59769	0.64741	2.16762	0.0136	0.03896	0.60115	0.65371
2.11905	0.01375	0.03595	0.59642	0.64612	2.17762	0.01361	0.03894	0.60015	0.65269
2.12905	0.01376	0.03592	0.59512	0.6448	2.18762	0.01361	0.03892	0.59916	0.65169
2.13905	0.01376	0.0359	0.59384	0.6435	2.19762	0.01362	0.03889	0.59817	0.65068
2.14905	0.01377	0.03587	0.59255	0.64219	2.20762	0.01363	0.03887	0.59717	0.64967
2.15905	0.01377	0.03584	0.59127	0.64088	2.21762	0.01363	0.03885	0.59617	0.64865
2.16905	0.01378	0.03581	0.58999	0.63958	2.22762	0.01364	0.03883	0.59518	0.64764
2.17905	0.01378	0.03578	0.5887	0.63827	2.23762	0.01365	0.0388	0.59418	0.64663
2.18905	0.01379	0.03576	0.58742	0.63696	2.24762	0.01365	0.03878	0.59319	0.64562
2.19905	0.01379	0.03573	0.58613	0.63566	2.25762	0.01366	0.03876	0.59219	0.64461
2.20905	0.0138	0.0357	0.58485	0.63434	2.26762	0.01366	0.03874	0.59119	0.64359
2.21905	0.01381	0.03567	0.58356	0.63304	2.27762	0.01367	0.03871	0.5902	0.64259
2.22905	0.01381	0.03564	0.58228	0.63173	2.28762	0.01368	0.03869	0.5892	0.64157
2.23905	0.01382	0.03561	0.581	0.63043	2.29762	0.01368	0.03867	0.58821	0.64056
2.24905	0.01382	0.03558	0.57972	0.62912	2.30762	0.01369	0.03865	0.58721	0.63955
2.25905	0.01383	0.03555	0.57842	0.6278	2.31762	0.0137	0.03863	0.58621	0.63853
2.26905	0.01383	0.03552	0.57714	0.6265	2.32762	0.0137	0.0386	0.58522	0.63752
2.27905	0.01384	0.03549	0.57586	0.62519	2.33762	0.01371	0.03858	0.58422	0.63652
2.28905	0.01384	0.03546	0.57457	0.62388	2.34762	0.01372	0.03856	0.58323	0.63551
2.29905	0.01385	0.03543	0.57329	0.62257	2.35762	0.01372	0.03854	0.58223	0.63449
2.30905	0.01386	0.03541	0.57201	0.62127	2.36762	0.01373	0.03851	0.58123	0.63348
2.31905	0.01386	0.03537	0.57072	0.61996	2.37762	0.01374	0.03849	0.58025	0.63247
2.32905	0.01387	0.03535	0.56945	0.61866	2.38762	0.01374	0.03847	0.57924	0.63146
2.33905	0.01387	0.03532	0.56816	0.61735	2.39762	0.01375	0.03845	0.57825	0.63044
2.34905	0.01388	0.03529	0.56688	0.61604	2.40762	0.01375	0.03843	0.57725	0.62943
2.35905	0.01388	0.03526	0.56559	0.61473	2.41762	0.01376	0.0384	0.57626	0.62842
2.36905	0.01389	0.03523	0.56431	0.61343	2.42762	0.01377	0.03838	0.57526	0.62741
2.37905	0.01389	0.03519	0.56303	0.61212	2.43762	0.01377	0.03836	0.57427	0.6264
2.38905	0.0139	0.03517	0.56175	0.61081	2.44762	0.01378	0.03834	0.57327	0.62538
2.39905	0.0139	0.03514	0.56046	0.6095	2.45762	0.01379	0.03832	0.57227	0.62438
2.40905	0.01391	0.0351	0.55918	0.6082	2.46762	0.01379	0.03829	0.57128	0.62337
2.41905	0.01391	0.03507	0.5579	0.60689	2.47762	0.0138	0.03827	0.57028	0.62235
2.42905	0.01392	0.03504	0.55661	0.60557	2.48762	0.01381	0.03825	0.56928	0.62134
2.43905	0.01392	0.03501	0.55533	0.60427	2.49762	0.01381	0.03823	0.56829	0.62033
2.44905	0.01393	0.03498	0.55405	0.60296	2.50762	0.01382	0.03821	0.56729	0.61932
2.45905	0.01393	0.03495	0.55277	0.60165	2.51762	0.01383	0.03818	0.56629	0.6183
2.46905	0.01394	0.03492	0.55148	0.60034	2.52762	0.01383	0.03816	0.5653	0.6173
2.47905	0.01395	0.03489	0.5502	0.59903	2.53762	0.01384	0.03814	0.5643	0.61628
2.48905	0.01395	0.03486	0.54892	0.59773	2.54762	0.01385	0.03812	0.56331	0.61527
2.49905	0.01396	0.03483	0.54763	0.59641	2.55762	0.01385	0.0381	0.56231	0.61426
2.50905	0.01396	0.03479	0.54636	0.59511	2.56762	0.01386	0.03807	0.56132	0.61325
2.51905	0.01397	0.03476	0.54507	0.5938	2.57762	0.01387	0.03805	0.56031	0.61223
2.52905	0.01397	0.03473	0.54379	0.59249	2.58762	0.01387	0.03803	0.55932	0.61122
2.53905	0.01398	0.0347	0.54251	0.59118	2.59762	0.01388	0.03801	0.55832	0.61021
2.54905	0.01398	0.03467	0.54122	0.58987	2.60762	0.01389	0.03799	0.55733	0.6092
2.55905	0.01399	0.03464	0.53995	0.58857	2.61762	0.01389	0.03796	0.55633	0.60819
2.56905	0.01399	0.03461	0.53866	0.58726	2.62762	0.0139	0.03794	0.55533	0.60717
2.57905	0.014	0.03457	0.53738	0.58595	2.63762	0.01391	0.03792	0.55433	0.60616
2.58905	0.014	0.03454	0.5361	0.58464	2.64762	0.01391	0.0379	0.55334	0.60516
2.59905	0.01401	0.03451	0.53481	0.58333	2.65762	0.01392	0.03788	0.55234	0.60414
2.60905	0.01401	0.03448	0.53354	0.58202	2.66762	0.01393	0.03786	0.55135	0.60313
2.61905	0.01402	0.03445	0.53225	0.58071	2.67762	0.01393	0.03783	0.55035	0.60212
2.62905	0.01402	0.03441	0.53097	0.5794	2.68762	0.01394	0.03781	0.54936	0.60111
2.63905	0.01403	0.03438	0.52969	0.5781	2.69762	0.01395	0.03779	0.54836	0.60009
2.64905	0.01403	0.03435	0.52841	0.57679	2.70762	0.01395	0.03777	0.54736	0.59908
2.65905	0.01404	0.03432	0.52712	0.57547	2.71762	0.01396	0.03775	0.54637	0.59807
2.66905	0.01404	0.03428	0.52585	0.57417	2.72762	0.01397	0.03773	0.54537	0.59706
2.67905	0.01405	0.03425	0.52456	0.57286	2.73762	0.01397	0.0377	0.54437	0.59605
2.68905	0.01405	0.03422	0.52328	0.57155	2.74762	0.01398	0.03768	0.54337	0.59504
2.69905	0.01406	0.03418	0.52201	0.57024	2.75762	0.01399	0.03766	0.54238	0.59403
2.70905	0.01406	0.03415	0.52072	0.56893	2.76762	0.01399	0.03764	0.54138	0.59301
2.71905	0.01406	0.03412	0.51944	0.56762	2.77762	0.014	0.03762	0.54039	0.592
2.72905	0.01407	0.03408	0.51816	0.56632	2.78762	0.01401	0.0376	0.53939	0.59099
2.73905	0.01408	0.03405	0.51688	0.565	2.79762	0.01401	0.03757	0.53839	0.58998
2.74905	0.01408	0.03402	0.5156	0.5637	2.80762	0.01402	0.03755	0.5374	0.58897
2.75905	0.01408	0.03398	0.51432	0.56239	2.81762	0.01403	0.03753	0.5364	0.58796
2.76905	0.01409	0.03395	0.51304	0.56108	2.82762	0.01403	0.03751	0.5354	0.58695
2.77905	0.01409	0.03392	0.51176	0.55977	2.83762	0.01404	0.03749	0.5344	0.58593
2.78905	0.0141	0.03388	0.51048	0.55846	2.84762	0.01405	0.03747	0.53341	0.58493
2.79905	0.0141	0.03385	0.5092	0.55715	2.85762	0.01405	0.03745	0.53241	0.58391
2.80905	0.01411	0.03382	0.50791	0.55583	2.86762	0.01406	0.03742	0.53141	0.5829
2.81905	0.01411	0.03378	0.50664	0.55453	2.87762	0.01407	0.0374	0.53041	0.58188
2.82905	0.01412	0.03375	0.50536	0.55322	2.88762	0.01407	0.03738	0.52942	0.58087
2.83905	0.01412	0.03371	0.50408	0.55191	2.89762	0.01408	0.03736	0.52843	0.57987
2.84905	0.01413	0.03368	0.50279	0.5506	2.90762	0.01409	0.03734	0.52743	0.57885
2.85905	0.01413	0.03364	0.50152	0.54929	2.91762	0.01409	0.03732	0.52643	0.57784
2.86905	0.01413	0.03361	0.50024	0.54798	2.92762	0.0141	0.0373	0.52544	0.57683
2.87905	0.01414	0.03358	0.49896	0.54668	2.93762	0.01411	0.03727	0.52444	0.57582
2.89005	0.01414	0.03354	0.49767	0.54536	2.94862	0.01411	0.03725	0.52344	0.57481
2.90005	0.01415	0.03351	0.4964	0.54405	2.95862	0.01412	0.03723	0.52244	0.57379
2.91005	0.01415	0.03347	0.49512	0.54274	2.96862	0.01413	0.03721	0.52145	0.57279
2.92005	0.01416	0.03344	0.49385	0.54144	2.97862	0.01414	0.03719	0.52045	0.57177
2.93005	0.01416	0.0334	0.49262	0.54017	2.98862	0.01414	0.03717	0.51945	0.57076
2.94005	0.01415	0.03336	0.49139	0.5389	2.99862	0.01415	0.03715	0.51845	0.56975
2.95005	0.01415	0.03332	0.49017	0.53763	3.00862	0.01416	0.03713	0.51746	0.56874
2.96005	0.01415	0.03327	0.48893	0.53635	3.01862	0.01415	0.03708	0.51612	0.56736
2.97005	0.01415	0.03324	0.48771	0.53509	3.02862	0.01412	0.03696	0.51361	0.56469
2.98005	0.01415	0.03319	0.48647	0.53382	3.03862	0.01409	0.03683	0.51109	0.56202
2.99005	0.01415	0.03315	0.48525	0.53255	3.04862	0.01406	0.0367	0.50858	0.55935
3.00005	0.01415	0.03311	0.48402	0.53128	3.05862	0.01404	0.03658	0.50607	0.55669
3.01005	0.01415	0.03307	0.4828	0.53002	3.06862	0.01401	0.03645	0.50356	0.55402
3.02005	0.01415	0.03303	0.48157	0.52875	3.07862	0.01397	0.03633	0.50105	0.55135
3.03005	0.01415	0.03299	0.48035	0.52749	3.08862	0.01395	0.0362	0.49855	0.54869
3.04005	0.01414	0.03295	0.47912	0.52622	3.09862	0.01391	0.03607	0.49604	0.54603
3.05005	0.01414	0.03291	0.47789	0.52495	3.10862	0.01389	0.03594	0.49354	0.54337
3.06005	0.01414	0.03287	0.47667	0.52369	3.11862	0.01386	0.03582	0.49103	0.54071
3.07005	0.01414	0.03283	0.47545	0.52243	3.12862	0.01383	0.03571	0.48915	0.53869
3.08005	0.01414	0.03279	0.47423	0.52116	3.13862	0.01381	0.0356	0.48729	0.5367
3.09005	0.01414	0.03275	0.47301	0.5199	3.14862	0.01378	0.03549	0.48545	0.53472
3.10005	0.01414	0.03271	0.47179	0.51864	3.15862	0.01376	0.03538	0.4836	0.53275
3.11005	0.01414	0.03267	0.47056	0.51737	3.16862	0.01373	0.03528	0.48175	0.53076
3.12005	0.01414	0.03263	0.46934	0.51611	3.17862	0.01371	0.03517	0.47991	0.52879
3.13005	0.01414	0.03259	0.46812	0.51485	3.18862	0.01369	0.03506	0.47807	0.52682
3.14005	0.01413	0.03255	0.46691	0.51359	3.19862	0.01366	0.03495	0.47623	0.52484
3.15005	0.01413	0.03251	0.46569	0.51233	3.20862	0.01364	0.03485	0.47439	0.52287
3.16005	0.01413	0.03247	0.46447	0.51107	3.21862	0.01361	0.03474	0.47256	0.52091
3.17005	0.01413	0.03243	0.46325	0.50981	3.22862	0.01359	0.03463	0.47072	0.51894
3.18005	0.01413	0.03239	0.46203	0.50855	3.23862	0.01356	0.03453	0.46889	0.51698
3.19005	0.01413	0.03235	0.46081	0.50728	3.24862	0.01354	0.03442	0.46706	0.51502
3.20005	0.01413	0.03231	0.45959	0.50602	3.25862	0.01352	0.03431	0.46523	0.51306
3.21005	0.01413	0.03227	0.45837	0.50477	3.26862	0.01349	0.03421	0.46341	0.51111
3.22005	0.01413	0.03223	0.45716	0.50351	3.27862	0.01347	0.0341	0.46158	0.50915
3.23005	0.01412	0.03219	0.45594	0.50225	3.28862	0.01344	0.03399	0.45976	0.5072
3.24005	0.01412	0.03214	0.45473	0.501	3.29862	0.01342	0.03389	0.45794	0.50525
3.25005	0.01412	0.0321	0.45352	0.49974	3.30862	0.01339	0.03378	0.45613	0.5033
3.26005	0.01412	0.03206	0.4523	0.49849	3.31862	0.01337	0.03368	0.45438	0.50143
3.27005	0.01412	0.03202	0.45109	0.49723	3.32862	0.01337	0.03361	0.45293	0.49991
3.28005	0.01412	0.03198	0.44987	0.49597	3.33862	0.01336	0.03355	0.45147	0.49838
3.29005	0.01412	0.03194	0.44866	0.49472	3.34862	0.01335	0.03348	0.45002	0.49685
3.30005	0.01411	0.0319	0.44745	0.49347	3.35862	0.01335	0.03342	0.44856	0.49533
3.31005	0.01411	0.03186	0.44624	0.49221	3.36862	0.01334	0.03335	0.44711	0.4938
3.32005	0.01411	0.03182	0.44502	0.49095	3.37862	0.01333	0.03329	0.44566	0.49228
3.33005	0.01411	0.03178	0.44381	0.4897	3.38862	0.01333	0.03322	0.44421	0.49076
3.34005	0.01411	0.03174	0.4426	0.48845	3.39862	0.01332	0.03316	0.44276	0.48924
3.35005	0.01411	0.0317	0.44139	0.4872	3.40862	0.01331	0.03309	0.44132	0.48772
3.36005	0.01411	0.03166	0.44018	0.48594	3.41862	0.01331	0.03302	0.43986	0.48619
3.37005	0.01411	0.03161	0.43898	0.4847	3.42862	0.0133	0.03296	0.43842	0.48467
3.38005	0.0141	0.03157	0.43777	0.48344	3.43862	0.01329	0.03289	0.43697	0.48316
3.39005	0.0141	0.03153	0.43656	0.48219	3.44862	0.01329	0.03283	0.43552	0.48163
3.40005	0.0141	0.03149	0.43535	0.48094	3.45862	0.01328	0.03276	0.43408	0.48012
3.41005	0.0141	0.03145	0.43414	0.47969	3.46862	0.01327	0.0327	0.43263	0.4786
3.42005	0.0141	0.03141	0.43293	0.47844	3.47862	0.01327	0.03263	0.43119	0.47708
3.43005	0.0141	0.03137	0.43172	0.47719	3.48862	0.01326	0.03256	0.42975	0.47557
3.44005	0.01409	0.03133	0.43053	0.47595	3.49862	0.01325	0.0325	0.42831	0.47406
3.45005	0.01409	0.03129	0.42932	0.4747	3.50862	0.01325	0.03243	0.42687	0.47254
3.46005	0.01409	0.03125	0.42811	0.47345	3.51862	0.01324	0.03237	0.42543	0.47104
3.47005	0.01409	0.0312	0.42691	0.4722	3.52862	0.01323	0.0323	0.42399	0.46952
3.48005	0.01409	0.03116	0.4257	0.47095	3.53862	0.01322	0.03224	0.42255	0.46801
3.49005	0.01409	0.03112	0.4245	0.46971	3.54862	0.01322	0.03217	0.42111	0.4665
3.50005	0.01409	0.03108	0.42329	0.46846	3.55862	0.01321	0.03211	0.41967	0.46499
3.51005	0.01408	0.03104	0.42209	0.46722	3.56862	0.0132	0.03204	0.41824	0.46348
3.52005	0.01408	0.031	0.42089	0.46597	3.57862	0.0132	0.03198	0.4168	0.46198
3.53005	0.01408	0.03096	0.41969	0.46473	3.58862	0.01319	0.03191	0.41537	0.46047
3.54005	0.01408	0.03092	0.41849	0.46348	3.59862	0.01318	0.03185	0.41394	0.45897
3.55005	0.01408	0.03088	0.41729	0.46224	3.60862	0.01318	0.03178	0.4125	0.45746
3.56005	0.01408	0.03083	0.41609	0.461	3.61862	0.01317	0.03171	0.41107	0.45596
3.57005	0.01407	0.03079	0.41489	0.45976	3.62862	0.01316	0.03165	0.40964	0.45446
3.58005	0.01407	0.03075	0.41369	0.45851	3.63862	0.01316	0.03158	0.40821	0.45295
3.59005	0.01407	0.03071	0.41249	0.45727	3.64862	0.01315	0.03152	0.40679	0.45145
3.60005	0.01407	0.03067	0.41129	0.45602	3.65862	0.01314	0.03145	0.40536	0.44995
3.61005	0.01407	0.03063	0.41009	0.45479	3.66862	0.01314	0.03139	0.40393	0.44845
3.62005	0.01407	0.03059	0.40889	0.45355	3.67862	0.01313	0.03132	0.4025	0.44695
3.63005	0.01406	0.03054	0.4077	0.45231	3.68862	0.01312	0.03126	0.40108	0.44546
3.64005	0.01406	0.0305	0.40651	0.45107	3.69862	0.01312	0.03119	0.39965	0.44396
3.65005	0.01406	0.03046	0.4053	0.44983	3.70862	0.01311	0.03113	0.39822	0.44246
3.66005	0.01406	0.03042	0.40411	0.44859	3.71862	0.0131	0.03106	0.3968	0.44097
3.67005	0.01406	0.03038	0.40291	0.44735	3.72862	0.01309	0.031	0.39538	0.43947
3.68005	0.01406	0.03034	0.40172	0.44611	3.73862	0.01309	0.03093	0.39395	0.43798
3.69005	0.01405	0.0303	0.40052	0.44487	3.74862	0.01308	0.03087	0.39254	0.43649
3.70005	0.01405	0.03025	0.39933	0.44364	3.75862	0.01307	0.0308	0.39112	0.435
3.71005	0.01405	0.03021	0.39813	0.4424	3.76862	0.01307	0.03074	0.38969	0.4335
3.72005	0.01405	0.03017	0.39694	0.44117	3.77862	0.01306	0.03067	0.38828	0.43202
3.73005	0.01405	0.03013	0.39575	0.43993	3.78862	0.01305	0.03061	0.38686	0.43052
3.74005	0.01405	0.03009	0.39456	0.43869	3.79862	0.01305	0.03054	0.38544	0.42903
3.75005	0.01404	0.03005	0.39337	0.43746	3.80862	0.01304	0.03048	0.38403	0.42755
3.76005	0.01404	0.03001	0.39218	0.43622	3.81862	0.01303	0.03041	0.38261	0.42606
3.77005	0.01404	0.02996	0.39099	0.43499	3.82862	0.01303	0.03035	0.3812	0.42458
3.78005	0.01404	0.02992	0.3898	0.43375	3.83862	0.01302	0.03028	0.37979	0.42309
3.79005	0.01404	0.02988	0.3886	0.43252	3.84862	0.01301	0.03022	0.37838	0.42161
3.80005	0.01403	0.02984	0.38742	0.43129	3.85862	0.01301	0.03016	0.37697	0.42013
3.81005	0.01403	0.0298	0.38623	0.43006	3.86862	0.013	0.03009	0.37555	0.41864
3.82005	0.01403	0.02975	0.38504	0.42883	3.87862	0.01299	0.03003	0.37415	0.41716
3.83005	0.01403	0.02971	0.38385	0.42759	3.88862	0.01298	0.02996	0.37273	0.41568
3.84005	0.01403	0.02967	0.38266	0.42636	3.89862	0.01298	0.0299	0.37133	0.4142
3.85005	0.01402	0.02963	0.38148	0.42513	3.90862	0.01297	0.02983	0.36992	0.41272
3.86005	0.01402	0.02959	0.38029	0.4239	3.91862	0.01297	0.02978	0.3686	0.41135
3.87005	0.01402	0.02955	0.3791	0.42267	3.92862	0.01309	0.02991	0.36912	0.41212
3.88005	0.01402	0.0295	0.37792	0.42144	3.93862	0.01321	0.03005	0.36963	0.41288
3.89005	0.01402	0.02946	0.37673	0.42021	3.94862	0.01332	0.03019	0.37013	0.41365
3.90005	0.01401	0.02942	0.37554	0.41898	3.95862	0.01344	0.03033	0.37064	0.41441
3.91005	0.01401	0.02938	0.37436	0.41775	3.96862	0.01356	0.03047	0.37111	0.41514
3.92005	0.01401	0.02934	0.37318	0.41652	3.97862	0.01368	0.03061	0.37159	0.41587
3.93005	0.01401	0.02929	0.372	0.4153	3.98862	0.0138	0.03074	0.37206	0.4166
3.94005	0.01401	0.02925	0.37081	0.41407	3.99862	0.01392	0.03088	0.37252	0.41732
3.95005	0.014	0.02921	0.36963	0.41285	4.00862	0.01404	0.03102	0.37296	0.41802
3.96005	0.014	0.02917	0.36845	0.41162	4.01862	0.01415	0.03116	0.3734	0.41872
3.97005	0.014	0.02913	0.36726	0.41039	4.02862	0.01427	0.0313	0.37383	0.4194
3.98005	0.014	0.02908	0.36609	0.40917	4.03862	0.01439	0.03144	0.37426	0.42009
3.99005	0.014	0.02904	0.36491	0.40795	4.04862	0.01451	0.03157	0.37467	0.42075
4.00005	0.01399	0.029	0.36373	0.40672	4.05862	0.01463	0.03171	0.37507	0.42141
4.01005	0.01399	0.02896	0.36255	0.4055	4.06862	0.01475	0.03185	0.37547	0.42206
4.02005	0.01399	0.02892	0.36137	0.40427	4.07862	0.01487	0.03199	0.37585	0.4227
4.03005	0.01399	0.02887	0.36019	0.40305	4.08862	0.01498	0.03213	0.37623	0.42334
4.04005	0.01399	0.02883	0.35902	0.40183	4.09862	0.0151	0.03227	0.37659	0.42396
4.05005	0.01398	0.02879	0.35783	0.4006	4.10862	0.01522	0.0324	0.37695	0.42458
4.06005	0.01398	0.02875	0.35666	0.39938	4.11862	0.01534	0.03254	0.3773	0.42519
4.07005	0.01398	0.02871	0.35548	0.39816	4.12862	0.01546	0.03268	0.37764	0.42578
4.08005	0.01398	0.02866	0.35431	0.39694	4.13862	0.01558	0.03282	0.37797	0.42637
4.09005	0.01397	0.02862	0.35313	0.39572	4.14862	0.0157	0.03296	0.37829	0.42695
4.10005	0.01397	0.02858	0.35195	0.3945	4.15862	0.01582	0.0331	0.3786	0.42751
4.11005	0.01397	0.02854	0.35078	0.39328	4.16862	0.01594	0.03323	0.3789	0.42807
4.12005	0.01397	0.02849	0.34961	0.39207	4.17862	0.01605	0.03337	0.3792	0.42863
4.13005	0.01397	0.02845	0.34843	0.39085	4.18862	0.01617	0.03351	0.37949	0.42917
4.14005	0.01396	0.02841	0.34725	0.38963	4.19862	0.01629	0.03365	0.37976	0.4297
4.15005	0.01396	0.02837	0.34608	0.38841	4.20862	0.01641	0.03379	0.38002	0.43022
4.16005	0.01396	0.02832	0.34491	0.38719	4.21862	0.01653	0.03393	0.38029	0.43074
4.17005	0.01396	0.02828	0.34373	0.38597	4.22862	0.01666	0.03408	0.38041	0.43116
4.18005	0.01395	0.02824	0.34257	0.38476	4.23862	0.01681	0.03425	0.38064	0.4317
4.19005	0.01395	0.0282	0.34139	0.38354	4.24862	0.01695	0.03442	0.38086	0.43223
4.20005	0.01395	0.02816	0.34022	0.38233	4.25862	0.01709	0.03459	0.38106	0.43275
4.21005	0.01395	0.02811	0.33905	0.38111	4.26862	0.01724	0.03476	0.38126	0.43325
4.22005	0.01394	0.02807	0.33788	0.3799	4.27862	0.01738	0.03493	0.38145	0.43375
4.23005	0.01394	0.02803	0.33671	0.37868	4.28862	0.01752	0.03509	0.38162	0.43424
4.24005	0.01394	0.02798	0.33554	0.37747	4.29862	0.01766	0.03526	0.38179	0.43471
4.25005	0.01394	0.02794	0.33438	0.37626	4.30862	0.01781	0.03543	0.38194	0.43518
4.26005	0.01393	0.0279	0.33321	0.37504	4.31862	0.01795	0.03559	0.38209	0.43563
4.27005	0.01393	0.02786	0.33204	0.37383	4.32862	0.01809	0.03576	0.38222	0.43607
4.28005	0.01393	0.02781	0.33087	0.37262	4.33862	0.01823	0.03592	0.38235	0.43651
4.29005	0.01393	0.02777	0.32971	0.37141	4.34862	0.01837	0.03609	0.38246	0.43692
4.30005	0.01392	0.02773	0.32854	0.37019	4.35862	0.01852	0.03625	0.38257	0.43733
4.31005	0.01392	0.02769	0.32737	0.36898	4.36862	0.01871	0.03652	0.38324	0.43848
4.32005	0.01392	0.02764	0.32621	0.36777	4.37862	0.01892	0.0368	0.38395	0.43967
4.33005	0.01392	0.0276	0.32505	0.36657	4.38862	0.01912	0.03708	0.38464	0.44084
4.34005	0.01391	0.02756	0.32388	0.36535	4.39862	0.01933	0.03736	0.38532	0.442
4.35005	0.01391	0.02752	0.32272	0.36415	4.40862	0.01953	0.03764	0.38599	0.44316
4.36005	0.01391	0.02747	0.32156	0.36294	4.41862	0.01973	0.03791	0.38664	0.44429
4.37005	0.01391	0.02743	0.32039	0.36173	4.42862	0.01994	0.03818	0.38728	0.4454
4.38005	0.0139	0.02739	0.31923	0.36052	4.43862	0.02014	0.03846	0.38791	0.44651
4.39005	0.0139	0.02734	0.31807	0.35932	4.44862	0.02034	0.03873	0.38853	0.4476
4.40005	0.0139	0.0273	0.31691	0.35811	4.45862	0.02055	0.039	0.38913	0.44867
4.41005	0.0139	0.02726	0.31575	0.3569	4.46862	0.02075	0.03927	0.38972	0.44974
4.42005	0.01389	0.02722	0.31458	0.35569	4.47862	0.02095	0.03954	0.39029	0.45078
4.43005	0.01389	0.02717	0.31342	0.35449	4.48862	0.02115	0.0398	0.39086	0.45181
4.44005	0.01389	0.02713	0.31226	0.35328	4.49862	0.02136	0.04007	0.39141	0.45283
4.45005	0.01389	0.02709	0.31111	0.35208	4.50862	0.0216	0.0404	0.39223	0.45422
4.46005	0.01388	0.02704	0.30995	0.35088	4.51862	0.0219	0.04082	0.39345	0.45617
4.47005	0.01388	0.027	0.30879	0.34967	4.52862	0.02219	0.04123	0.39465	0.45808
4.48005	0.0141	0.02728	0.30947	0.35085	4.53862	0.02249	0.04165	0.39584	0.45998
4.49005	0.01529	0.02895	0.31816	0.3624	4.54862	0.02279	0.04206	0.397	0.46185
4.50005	0.01645	0.03059	0.3267	0.37374	4.55862	0.02309	0.04247	0.39815	0.46371
4.51005	0.01757	0.03222	0.33509	0.38489	4.56862	0.02338	0.04288	0.39929	0.46555
4.52005	0.01867	0.03383	0.34333	0.39583	4.57862	0.0237	0.04331	0.40053	0.46754
4.53005	0.01963	0.03529	0.35042	0.40535	4.58862	0.02403	0.04376	0.40185	0.46964
4.54005	0.02049	0.03666	0.35651	0.41366	4.59862	0.02436	0.04421	0.40315	0.47173
4.55005	0.02136	0.03803	0.36262	0.42202	4.60862	0.0247	0.04467	0.4045	0.47387
4.56005	0.02224	0.03942	0.36876	0.43042	4.61862	0.02504	0.04513	0.40595	0.47611
4.57005	0.02311	0.04077	0.37452	0.4384	4.62862	0.02537	0.04559	0.40738	0.47834
4.58005	0.02366	0.04158	0.37745	0.44269	4.63862	0.02571	0.04605	0.40878	0.48055
4.59005	0.02395	0.04197	0.37815	0.44407	4.64862	0.02605	0.04651	0.41017	0.48273
4.60005	0.02425	0.04236	0.37883	0.44544	4.65862	0.02639	0.04696	0.41154	0.4849
4.61005	0.02502	0.04347	0.38381	0.4523	4.66862	0.02673	0.04742	0.41289	0.48704
4.62005	0.02664	0.04586	0.39593	0.46843	4.67862	0.02706	0.04787	0.41422	0.48915
4.63005	0.02836	0.04834	0.40831	0.48502	4.68862	0.0274	0.04832	0.41553	0.49125
4.64005	0.03057	0.05169	0.4247	0.50697	4.69862	0.02774	0.04877	0.41682	0.49332
4.65005	0.03298	0.05537	0.44259	0.53094	4.70862	0.02807	0.04921	0.41808	0.49537
4.66005	0.03541	0.05904	0.46034	0.55479	4.71862	0.02841	0.04966	0.41934	0.4974
4.67005	0.03784	0.0627	0.47797	0.57851	4.72862	0.02875	0.0501	0.42057	0.49941
4.68005	0.04029	0.06634	0.49542	0.60205	4.73862	0.02737	0.0478	0.40234	0.47751
4.69005	0.04274	0.06997	0.51267	0.62538	4.74862	0.02689	0.04693	0.39313	0.46694
4.70005	0.0452	0.07357	0.52973	0.64851	4.75862	0.02806	0.04861	0.40016	0.47683
4.71005	0.04731	0.07656	0.54282	0.66669	4.76862	0.02923	0.05028	0.40713	0.48664
4.72005	0.04902	0.07884	0.55139	0.67926	4.77862	0.03038	0.05196	0.41403	0.49636
4.73005	0.05085	0.08127	0.56059	0.69271	4.78862	0.03123	0.05297	0.41592	0.50012
4.74005	0.05273	0.08376	0.57004	0.70654	4.79862	0.032	0.05379	0.41627	0.50206
4.75005	0.05471	0.08639	0.58029	0.72139	4.80862	0.03305	0.05505	0.41891	0.507
4.76005	0.0567	0.08901	0.59046	0.73617	4.81862	0.0348	0.0576	0.43002	0.52242
4.77005	0.05908	0.09214	0.60296	0.75418	4.82862	0.03843	0.06216	0.45404	0.55462
4.78005	0.06216	0.09611	0.61918	0.77745	4.83862	0.04281	0.06761	0.48342	0.59384
4.79005	0.06566	0.10072	0.63726	0.80365	4.84862	0.04452	0.06918	0.49058	0.60428
4.80005	0.06812	0.10355	0.64714	0.81881	4.85862	0.05109	0.07636	0.52515	0.65259
4.81005	0.06923	0.10402	0.64622	0.81947	4.86862	0.05778	0.08365	0.56118	0.70261
4.82005	0.0702	0.10445	0.64557	0.82022	4.87862	0.0646	0.09107	0.59872	0.75438
4.83005	0.06869	0.10202	0.63131	0.80202	4.88862	0.06737	0.09416	0.61391	0.77544
4.84005	0.06877	0.10194	0.629	0.79971	4.89862	0.06996	0.0977	0.63064	0.79831
4.85005	0.06904	0.10205	0.62782	0.7989	4.90862	0.07289	0.10179	0.65019	0.82487
4.86005	0.06977	0.10277	0.6301	0.80264	4.91862	0.0758	0.10589	0.66974	0.85143
4.87005	0.07069	0.10369	0.63323	0.80761	4.92862	0.07863	0.10994	0.68861	0.87717
4.88005	0.06841	0.09952	0.60396	0.77188	4.93862	0.07968	0.11134	0.69376	0.88478
4.89105	0.06955	0.10066	0.60696	0.77717	4.94962	0.08056	0.11245	0.69708	0.8901
4.90105	0.07166	0.10329	0.61828	0.79322	4.95962	0.08195	0.11427	0.70407	0.9003
4.91105	0.07394	0.10615	0.63062	0.81071	4.96962	0.09001	0.12549	0.76311	0.97862
4.92105	0.07627	0.10895	0.6434	0.82862	4.97962	0.099	0.13811	0.82927	1.06639
4.93105	0.07861	0.11174	0.65613	0.84648	4.98962	0.10868	0.15179	0.90088	1.16135
4.94105	0.08235	0.11636	0.67835	0.87705	4.99962	0.11139	0.15661	0.93327	1.20127
4.95105	0.08613	0.12103	0.70093	0.90809	5.00962	0.13217	0.18287	0.99891	1.31395
4.96105	0.09897	0.13429	0.77455	1.00781	5.01962	0.12632	0.17421	0.95663	1.25716
4.97105	0.10157	0.13784	0.79051	1.02991	5.02962	0.11923	0.16331	0.91039	1.19293
4.98105	0.10445	0.14197	0.80861	1.05502	5.03962	0.11693	0.15873	0.89251	1.16818
4.99105	0.11533	0.1585	0.89194	1.16577	5.04962	0.12016	0.16233	0.90525	1.18774
5.00105	0.12007	0.16508	0.92123	1.20638	5.05962	0.12371	0.16642	0.91747	1.20761
5.01105	0.14757	0.20001	1.11418	1.46176	5.06962	0.1248	0.16747	0.91472	1.207
5.02105	0.15099	0.20439	1.13554	1.49092	5.07962	0.12757	0.17064	0.92392	1.22213
5.03105	0.14511	0.19728	1.07565	1.41804	5.08962	0.13119	0.17481	0.93747	1.24348
5.04105	0.14014	0.19148	1.02591	1.35752	5.09962	0.13461	0.17872	0.94992	1.26325
5.05105	0.14663	0.19972	1.05898	1.40533	5.10962	0.13639	0.18031	0.95265	1.26935
5.06105	0.15056	0.20504	1.07735	1.43295	5.11962	0.13561	0.17969	0.94415	1.25945
5.07105	0.16024	0.21721	1.12257	1.50002	5.12962	0.13246	0.17578	0.92796	1.2362
5.08105	0.16596	0.22533	1.15398	1.54527	5.13962	0.13708	0.18117	0.95102	1.26927
5.09105	0.17966	0.24509	1.24591	1.67066	5.14962	0.14271	0.18772	0.97964	1.31007
5.10105	0.18884	0.25825	1.30036	1.74745	5.15962	0.15715	0.20749	1.08845	1.45309
5.11105	0.20398	0.27988	1.38798	1.87184	5.16962	0.15378	0.20297	1.02818	1.38493
5.12105	0.2125	0.29158	1.42872	1.9328	5.17962	0.16614	0.21861	1.09485	1.47959
5.13105	0.22519	0.3094	1.49153	2.02612	5.18962	0.17689	0.23203	1.15106	1.55998
5.14105	0.23162	0.31635	1.52455	2.07252	5.19962	0.18914	0.24698	1.21567	1.65179
5.15105	0.23922	0.32506	1.56341	2.12769	5.20962	0.20277	0.26403	1.28438	1.75118
5.16105	0.25004	0.33873	1.60906	2.19783	5.21962	0.22001	0.28832	1.37651	1.88484
5.17105	0.2508	0.33814	1.60098	2.18992	5.22962	0.22353	0.2922	1.39109	1.90682
5.18105	0.24691	0.33195	1.56963	2.14849	5.23962	0.23027	0.30026	1.41958	1.95012
5.19105	0.2311	0.31259	1.44951	1.99319	5.24962	0.23444	0.30418	1.43796	1.97658
5.20105	0.21206	0.29575	1.3221	1.82991	5.25962	0.23907	0.31059	1.46746	2.01711
5.21105	0.20665	0.2884	1.27771	1.77276	5.26962	0.23496	0.30466	1.4388	1.97842
5.22105	0.21158	0.29468	1.28747	1.79373	5.27962	0.23067	0.29889	1.41075	1.94031
5.23105	0.19425	0.26386	1.1634	1.62151	5.28962	0.24113	0.32096	1.4762	2.03829
5.24105	0.21702	0.29547	1.26965	1.78214	5.29962	0.27636	0.36011	1.69334	2.32981
5.25105	0.21606	0.29075	1.25871	1.76552	5.30962	0.26141	0.3418	1.61601	2.21922
5.26105	0.21698	0.28854	1.25456	1.76007	5.31962	0.21816	0.28858	1.29394	1.80067
5.27105	0.21694	0.28538	1.25211	1.75444	5.32962	0.22592	0.29917	1.34807	1.87316
5.28105	0.21149	0.27824	1.22431	1.71404	5.33962	0.21068	0.27821	1.24112	1.73001
5.29105	0.20316	0.2703	1.18369	1.65714	5.34962	0.19617	0.25854	1.13651	1.59122
5.30105	0.19947	0.26762	1.17014	1.63723	5.35962	0.23035	0.31493	1.32952	1.87479
5.31105	0.19788	0.26744	1.16774	1.63306	5.36962	0.18939	0.24753	1.0569	1.49382
5.32105	0.18143	0.24577	1.0667	1.4939	5.37962	0.20558	0.26795	1.12919	1.60272
5.33105	0.17246	0.23331	1.01119	1.41696	5.38962	0.19738	0.25605	1.07985	1.53328
5.34105	0.17629	0.23721	1.019	1.43249	5.39962	0.19362	0.25022	1.05429	1.49813
5.35105	0.17516	0.23505	0.99875	1.40896	5.40962	0.18705	0.24042	1.01645	1.44392
5.36105	0.1729	0.22669	0.94264	1.34223	5.41962	0.19866	0.2537	1.08286	1.53522
5.37105	0.17751	0.23204	0.96778	1.37733	5.42962	0.20118	0.26198	1.10524	1.56841
5.38105	0.18182	0.2371	0.99055	1.40947	5.43962	0.19712	0.25895	1.08243	1.5385
5.39105	0.18938	0.24469	1.02839	1.46246	5.44962	0.18747	0.24788	1.02728	1.46263
5.40105	0.23375	0.29391	1.24602	1.77367	5.45962	0.17793	0.23711	0.97342	1.38846
5.41105	0.27759	0.34124	1.45864	2.07748	5.46962	0.17476	0.23471	0.95512	1.36459
5.42105	0.26465	0.32762	1.39928	1.99155	5.47962	0.18328	0.24738	0.99612	1.42678
5.43105	0.23229	0.29154	1.24288	1.76672	5.48962	0.17941	0.24435	0.97553	1.39929
5.44105	0.23629	0.3006	1.25915	1.79604	5.49962	0.17074	0.23262	0.92747	1.33083
5.45105	0.19864	0.24598	1.02925	1.47387	5.50962	0.15862	0.2149	0.85991	1.23343
5.46105	0.17542	0.21245	0.88568	1.27355	5.51962	0.14499	0.19368	0.78036	1.11903
5.47105	0.15945	0.19017	0.80397	1.15358	5.52962	0.12342	0.16165	0.65312	0.93819
5.48105	0.14305	0.16763	0.72158	1.03226	5.53962	0.11463	0.14701	0.59027	0.85192
5.49105	0.13324	0.15528	0.67092	0.95944	5.54962	0.11918	0.15188	0.60517	0.87623
5.50105	0.12691	0.14715	0.63662	0.91068	5.55962	0.12561	0.15887	0.62951	0.91399
5.51105	0.12323	0.14219	0.61406	0.87949	5.56962	0.13325	0.16756	0.66235	0.96316
5.52105	0.12218	0.14027	0.60472	0.86716	5.57962	0.13864	0.17332	0.68552	0.99748
5.53105	0.12146	0.13883	0.59743	0.85772	5.58962	0.1313	0.16335	0.64705	0.9417
5.54105	0.11582	0.13276	0.56952	0.81809	5.59962	0.12311	0.15218	0.60287	0.87816
5.55105	0.10342	0.12157	0.52116	0.74616	5.60962	0.11547	0.14155	0.55973	0.81675
5.56105	0.10347	0.12156	0.51755	0.74258	5.61962	0.1106	0.13434	0.53062	0.77556
5.57105	0.12237	0.14244	0.59209	0.8569	5.62962	0.12814	0.16353	0.61778	0.90946
5.58105	0.1441	0.16692	0.68536	0.99639	5.63962	0.10869	0.13202	0.51432	0.75503
5.59105	0.12918	0.14937	0.61196	0.89051	5.64962	0.09269	0.10466	0.42801	0.62536
5.60105	0.11579	0.13384	0.54737	0.797	5.65962	0.0895	0.09957	0.40834	0.59741
5.61105	0.10323	0.11956	0.48845	0.71124	5.66962	0.08649	0.09449	0.38882	0.56981
5.62105	0.09643	0.11212	0.45712	0.66567	5.67962	0.08356	0.08955	0.36978	0.54288
5.63105	0.1015	0.11995	0.47581	0.69725	5.68962	0.08082	0.08553	0.35375	0.52011
5.64105	0.09187	0.1072	0.42459	0.62366	5.69962	0.0785	0.08208	0.33967	0.50025
5.65105	0.09092	0.1063	0.41831	0.61553	5.70962	0.07421	0.077	0.3188	0.47001
5.66105	0.08615	0.10149	0.39771	0.58536	5.71962	0.06261	0.06592	0.27331	0.40184
5.67105	0.08095	0.09612	0.37523	0.5523	5.72962	0.05314	0.0575	0.23772	0.34836
5.68105	0.07559	0.09033	0.35079	0.51671	5.73962	0.07273	0.08092	0.3179	0.47155
5.69105	0.07346	0.08804	0.33953	0.50104	5.74962	0.09129	0.10162	0.38092	0.57383
5.70105	0.07163	0.08595	0.32875	0.48633	5.75962	0.06872	0.07508	0.28632	0.43012
5.71105	0.06978	0.08384	0.31794	0.47157	5.76962	0.04918	0.05204	0.20349	0.30471
5.72105	0.06917	0.08306	0.31268	0.4649	5.77962	0.0361	0.03769	0.14888	0.22267
5.73105	0.0668	0.08057	0.30142	0.4488	5.78962	0.02275	0.0235	0.09384	0.14009
5.74105	0.05965	0.07126	0.26993	0.40084	5.79962	0.0131	0.0141	0.05931	0.08651
5.75105	0.04978	0.05808	0.22785	0.33571	5.80962	0.00449	0.00596	0.02943	0.03988
5.76105	0.04036	0.04602	0.18789	0.27427	5.81962	0.0044	0.00583	0.0287	0.03893
5.77105	0.03159	0.03542	0.14429	0.2113	5.82962	0.00432	0.0057	0.02798	0.038
5.78105	0.02329	0.0254	0.10181	0.1505	5.83962	0.00424	0.00557	0.02727	0.03708
5.79105	0.01685	0.01727	0.06568	0.09979	5.84962	0.00416	0.00544	0.02656	0.03616
5.80105	0.01443	0.0143	0.05292	0.08165	5.85962	0.00408	0.00532	0.02585	0.03524
5.81105	0.01335	0.01322	0.04899	0.07557	5.86962	0.004	0.00519	0.02514	0.03433
5.82105	0.01227	0.01214	0.04507	0.06948	5.87962	0.00392	0.00506	0.02444	0.03341
5.83105	0.01118	0.01106	0.04115	0.06339	5.88962	0.00383	0.00494	0.02376	0.03254
5.84105	0.01008	0.00998	0.03723	0.05729	5.89962	0.00375	0.00482	0.02313	0.0317
5.85105	0.00898	0.0089	0.03332	0.0512	5.90962	0.00366	0.0047	0.0225	0.03086
5.86105	0.00788	0.00782	0.02941	0.0451	5.91962	0.00358	0.00458	0.02187	0.03002
5.87105	0.00677	0.00674	0.0255	0.039	5.92962	0.00349	0.00445	0.02124	0.02919
5.88105	0.00565	0.00566	0.0216	0.0329	5.93962	0.0034	0.00433	0.02062	0.02835
5.89105	0.00453	0.00457	0.0177	0.0268	5.94962	0.00331	0.00421	0.01999	0.02752
5.90105	0.0034	0.00349	0.0138	0.02069	5.95962	0.00323	0.00409	0.01937	0.02668
5.91105	0.00227	0.00241	0.00991	0.01459	5.96962	0.00314	0.00397	0.01874	0.02585
5.92105	0.00113	0.00133	0.00602	0.00848	5.97962	0.00305	0.00385	0.01812	0.02502
5.93105	0.00041	0.00065	0.00355	0.00461	5.98962	0.00296	0.00373	0.0175	0.02419
5.94105	0.00039	0.00062	0.00337	0.00438	5.99962	0.00287	0.00361	0.01688	0.02336
5.95105	0.00037	0.00059	0.0032	0.00416	6.00962	0.00278	0.00348	0.01627	0.02253
5.96105	0.00035	0.00055	0.00303	0.00394	6.01962	0.00269	0.00336	0.01565	0.0217
5.97105	0.00033	0.00052	0.00286	0.00371	6.02962	0.0026	0.00324	0.01504	0.02087
5.98105	0.00031	0.00049	0.00268	0.00349	6.03962	0.0025	0.00312	0.01442	0.02005
5.99105	0.00029	0.00046	0.00251	0.00327	6.04962	0.00241	0.003	0.01381	0.01922
6.00105	0.00027	0.00043	0.00234	0.00305	6.05962	0.00232	0.00287	0.0132	0.01839
6.01105	0.00025	0.0004	0.00218	0.00283	6.06962	0.00223	0.00275	0.01259	0.01757
6.02105	0.00023	0.00037	0.00201	0.00261	6.07962	0.00213	0.00263	0.01199	0.01675
6.03105	0.00021	0.00034	0.00184	0.00239	6.08962	0.00204	0.00251	0.01138	0.01593
6.04105	0.0002	0.00031	0.00167	0.00218	6.09962	0.00194	0.00239	0.01077	0.01511
6.05105	0.00018	0.00028	0.00151	0.00196	6.10962	0.00185	0.00226	0.01017	0.01428
6.06105	0.00016	0.00025	0.00134	0.00175	6.11962	0.00175	0.00214	0.00957	0.01347
6.07105	0.00014	0.00022	0.00118	0.00153	6.12962	0.00166	0.00202	0.00897	0.01265
6.08105	0.00012	0.00019	0.00101	0.00132	6.13962	0.00158	0.00192	0.00847	0.01196
6.09105	0.0001	0.00016	0.00085	0.00111	6.14962	0.00152	0.00184	0.00809	0.01144
6.10105	8e-05	0.00013	0.00069	0.00089	6.15962	0.00145	0.00176	0.00771	0.01093
6.11105	6e-05	0.0001	0.00052	0.00068	6.16962	0.00139	0.00168	0.00733	0.01041
6.12105	4e-05	7e-05	0.00036	0.00047	6.17962	0.00133	0.00161	0.00696	0.00989
6.13105	2e-05	4e-05	0.0002	0.00027	6.18962	0.00119	0.00144	0.00622	0.00885
6.14105	1e-05	1e-05	4e-05	6e-05	6.19962	0.00084	0.001	0.00432	0.00615
6.15105	0	0	0	0	6.20962	0.00047	0.00056	0.00241	0.00344
6.16105	0	0	0	0	6.21962	0.0001	0.00011	0.0005	0.00071
6.17105	0	0	0	0	6.22962	0	0	0	0
6.18105	0	0	0	0	6.23962	0	0	0	0
6.19105	0	0	0	0	6.24962	0	0	0	0
6.20105	0	0	0	0	6.25962	0	0	0	0
6.21105	0	0	0	0	6.26962	0	0	0	0
6.22105	0	0	0	0	6.27962	0	0	0	0
6.23105	0	0	0	0	6.28962	0	0	0	0
6.24105	0	0	0	0	6.29962	0	0	0	0
6.25105	0	0	0	0	6.30962	0	0	0	0
6.26105	0	0	0	0	6.31962	0	0	0	0
6.27105	0	0	0	0	6.32962	0	0	0	0
6.28105	0	0	0	0	6.33962	0	0	0	0
6.29105	0	0	0	0	6.34962	0	0	0	0
6.30105	0	0	0	0	6.35962	0	0	0	0
6.31105	0	0	0	0	6.36962	0	0	0	0
6.32105	0	0	0	0	6.37962	0	0	0	0
6.33105	0	0	0	0	6.38962	0	0	0	0
6.34105	0	0	0	0	6.39962	0	0	0	0
6.35105	0	0	0	0	6.40962	0	0	0	0
6.36105	0	0	0	0	6.41962	0	0	0	0
6.37105	0	0	0	0	6.42962	0	0	0	0
6.38105	0	0	0	0	6.43962	0	0	0	0
6.39105	0	0	0	0	6.44962	0	0	0	0
6.40105	0	0	0	0	6.45962	0	0	0	0
6.41105	0	0	0	0	6.46962	0	0	0	0
6.42105	0	0	0	0	6.47962	0	0	0	0
6.43105	0	0	0	0	6.48962	0	0	0	0
6.44105	0	0	0	0	6.49962	0	0	0	0
6.45105	0	0	0	0	6.50962	0	0	0	0
6.46105	0	0	0	0	6.51962	0	0	0	0
6.47105	0	0	0	0	6.52962	0	0	0	0
6.48105	0	0	0	0	6.53962	0	0	0	0
6.49105	0	0	0	0	6.54962	0	0	0	0
6.50105	0	0	0	0	6.55962	0	0	0	0
6.51105	0	0	0	0	6.56962	0	0	0	0
6.52105	0	0	0	0	6.57962	0	0	0	0
6.53105	0	0	0	0	6.58962	0	0	0	0
6.54105	0	0	0	0	6.59962	0	0	0	0
6.55105	0	0	0	0	6.60962	0	0	0	0
6.56105	0	0	0	0	6.61962	0	0	0	0
6.57105	0	0	0	0	6.62962	0	0	0	0
6.58105	0	0	0	0	6.63962	0	0	0	0
6.59105	0	0	0	0	6.64962	0	0	0	0
6.60105	0	0	0	0	6.65962	0	0	0	0
6.61105	0	0	0	0	6.66962	0	0	0	0
6.62105	0	0	0	0	6.67962	0	0	0	0
6.63105	0	0	0	0	6.68962	0	0	0	0
6.64105	0	0	0	0	6.69962	0	0	0	0
6.65105	0	0	0	0	6.70962	0	0	0	0
6.66105	0	0	0	0	6.71962	0	0	0	0
6.67105	0	0	0	0	6.72962	0	0	0	0
6.68105	0	0	0	0	6.73962	0	0	0	0
6.69105	0	0	0	0	6.74962	0	0	0	0
6.70105	0	0	0	0	6.75962	0	0	0	0
6.71105	0	0	0	0	6.76962	0	0	0	0
6.72105	0	0	0	0	6.77962	0	0	0	0
6.73105	0	0	0	0	6.78962	0	0	0	0
6.74105	0	0	0	0	6.79962	0	0	0	0
6.75105	0	0	0	0	6.80962	0	0	0	0
6.76105	0	0	0	0	6.81962	0	0	0	0
6.77105	0	0	0	0	6.82962	0	0	0	0
6.78105	0	0	0	0	6.83962	0	0	0	0
6.79105	0	0	0	0	6.84962	0	0	0	0
6.80105	0	0	0	0	6.85962	0	0	0	0
6.81105	0	0	0	0	6.86962	0	0	0	0
6.82105	0	0	0	0	6.87962	0	0	0	0
6.83105	0	0	0	0	6.88962	0	0	0	0
6.84105	0	0	0	0	6.89962	0	0	0	0
6.85105	0	0	0	0	6.90962	0	0	0	0
6.86105	0	0	0	0	6.91962	0	0	0	0
6.87105	0	0	0	0	6.92962	0	0	0	0
6.88105	0	0	0	0	6.93962	0	0	0	0
6.89205	0	0	0	0	6.95062	0	0	0	0
6.90205	0	0	0	0	6.96062	0	0	0	0
6.91205	0	0	0	0	6.97062	0	0	0	0
6.92205	0	0	0	0	6.98062	0	0	0	0
6.93205	0	0	0	0	6.99062	0	0	0	0
6.94205	0	0	0	0	7.00062	0	0	0	0
6.95205	0	0	0	0	7.01062	0	0	0	0
6.96205	0	0	0	0	7.02062	0	0	0	0
6.97205	0	0	0	0	7.03062	0	0	0	0
6.98205	0	0	0	0	7.04062	0	0	0	0
6.99205	0	0	0	0	7.05062	0	0	0	0
7.00205	0	0	0	0	7.06062	0	0	0	0
7.01205	0	0	0	0	7.07062	0	0	0	0
7.02205	0	0	0	0	7.08062	0	0	0	0
7.03205	0	0	0	0	7.09062	0	0	0	0
7.04205	0	0	0	0	7.10062	0	0	0	0
7.05205	0	0	0	0	7.11062	0	0	0	0
7.06205	0	0	0	0	7.12062	0	0	0	0
7.07205	0	0	0	0	7.13062	0	0	0	0
7.08205	0	0	0	0	7.14062	0	0	0	0
7.09205	0	0	0	0	7.15062	0	0	0	0
7.10205	0	0	0	0	7.16062	0	0	0	0
7.11205	0	0	0	0	7.17062	0	0	0	0
7.12205	0	0	0	0	7.18062	0	0	0	0
7.13205	0	0	0	0	7.19062	0	0	0	0
7.14205	0	0	0	0	7.20062	0	0	0	0
7.15205	0	0	0	0	7.21062	0	0	0	0
7.16205	0	0	0	0	7.22062	0	0	0	0
7.17205	0	0	0	0	7.23062	0	0	0	0
7.18205	0	0	0	0	7.24062	0	0	0	0
7.19205	0	0	0	0	7.25062	0	0	0	0
7.20205	0	0	0	0	7.26062	0	0	0	0
7.21205	0	0	0	0	7.27062	0	0	0	0
7.22205	0	0	0	0	7.28062	0	0	0	0
7.23205	0	0	0	0	7.29062	0	0	0	0
7.24205	0	0	0	0	7.30062	0	0	0	0
7.25205	0	0	0	0	7.31062	0	0	0	0
7.26205	0	0	0	0	7.32062	0	0	0	0
7.27205	0	0	0	0	7.33062	0	0	0	0
7.28205	0	0	0	0	7.34062	0	0	0	0
7.29205	0	0	0	0	7.35062	0	0	0	0
7.30205	0	0	0	0	7.36062	0	0	0	0
7.31205	0	0	0	0	7.37062	0	0	0	0
7.32205	0	0	0	0	7.38062	0	0	0	0
7.33205	0	0	0	0	7.39062	0	0	0	0
7.34205	0	0	0	0	7.40062	0	0	0	0
7.35205	0	0	0	0	7.41062	0	0	0	0
7.36205	0	0	0	0	7.42062	0	0	0	0
7.37205	0	0	0	0	7.43062	0	0	0	0
7.38205	0	0	0	0	7.44062	0	0	0	0
7.39205	0	0	0	0	7.45062	0	0	0	0
7.40205	0	0	0	0	7.46062	0	0	0	0
7.41205	0	0	0	0	7.47062	0	0	0	0
7.42205	0	0	0	0	7.48062	0	0	0	0
7.43205	0	0	0	0	7.49062	0	0	0	0
7.44205	0	0	0	0	7.50062	0	0	0	0
7.45205	0	0	0	0	7.51062	0	0	0	0
7.46205	0	0	0	0	7.52062	0	0	0	0
7.47205	0	0	0	0	7.53062	0	0	0	0
7.48205	0	0	0	0	7.54062	0	0	0	0
7.49205	0	0	0	0	7.55062	0	0	0	0
7.50205	0	0	0	0	7.56062	0	0	0	0
7.51205	0	0	0	0	7.57062	0	0	0	0
7.52205	0	0	0	0	7.58062	0	0	0	0
7.53205	0	0	0	0	7.59062	0	0	0	0
7.54205	0	0	0	0	7.60062	0	0	0	0
7.55205	0	0	0	0	7.61062	0	0	0	0
7.56205	0	0	0	0	7.62062	0	0	0	0
7.57205	0	0	0	0	7.63062	0	0	0	0
7.58205	0	0	0	0	7.64062	0	0	0	0
7.59205	0	0	0	0	7.65062	0	0	0	0
7.60205	0	0	0	0	7.66062	0	0	0	0
7.61205	0	0	0	0	7.67062	0	0	0	0
7.62205	0	0	0	0	7.68062	0	0	0	0
7.63205	0	0	0	0	7.69062	0	0	0	0
7.64205	0	0	0	0	7.70062	0	0	0	0
7.65205	0	0	0	0	7.71062	0	0	0	0
7.66205	0	0	0	0	7.72062	0	0	0	0
7.67205	0	0	0	0	7.73062	0	0	0	0
7.68205	0	0	0	0	7.74062	0	0	0	0
7.69205	0	0	0	0	7.75062	0	0	0	0
7.70205	0	0	0	0	7.76062	0	0	0	0
7.71205	0	0	0	0	7.77062	0	0	0	0
7.72205	0	0	0	0	7.78062	0	0	0	0
7.73205	0	0	0	0	7.79062	0	0	0	0
7.74205	0	0	0	0	7.80062	0	0	0	0
7.75205	0	0	0	0	7.81062	0	0	0	0
7.76205	0	0	0	0	7.82062	0	0	0	0
7.77205	0	0	0	0	7.83062	0	0	0	0
7.78205	0	0	0	0	7.84062	0	0	0	0
7.79205	0	0	0	0	7.85062	0	0	0	0
7.80205	0	0	0	0	7.86062	0	0	0	0
7.81205	0	0	0	0	7.87062	0	0	0	0
7.82205	0	0	0	0	7.88062	0	0	0	0
7.83205	0	0	0	0	7.89062	0	0	0	0
7.84205	0	0	0	0	7.90062	0	0	0	0
7.85205	0	0	0	0	7.91062	0	0	0	0
7.86205	0	0	0	0	7.92062	0	0	0	0
7.87205	0	0	0	0	7.93062	0	0	0	0
7.88205	0	0	0	0	7.94062	0	0	0	0
7.89205	0	0	0	0	7.95062	0	0	0	0
7.90205	0	0	0	0	7.96062	0	0	0	0
7.91205	0	0	0	0	7.97062	0	0	0	0
7.92205	0	0	0	0	7.98062	0	0	0	0
7.93205	0	0	0	0	7.99062	0	0	0	0
7.94205	0	0	0	0	8.00062	0	0	0	0
7.95205	0	0	0	0	8.01062	0	0	0	0
7.96205	0	0	0	0	8.02062	0	0	0	0
7.97205	0	0	0	0	8.03062	0	0	0	0
7.98205	0	0	0	0	8.04062	0	0	0	0
7.99205	0	0	0	0	8.05062	0	0	0	0
8.00205	0	0	0	0	8.06062	0	0	0	0
8.01205	0	0	0	0	8.07062	0	0	0	0
8.02205	0	0	0	0	8.08062	0	0	0	0
8.03205	0	0	0	0	8.09062	0	0	0	0
8.04205	0	0	0	0	8.10062	0	0	0	0
8.05205	0	0	0	0	8.11062	0	0	0	0
8.06205	0	0	0	0	8.12062	0	0	0	0
8.07205	0	0	0	0	8.13062	0	0	0	0
8.08205	0	0	0	0	8.14062	0	0	0	0
8.09205	0	0	0	0	8.15062	0	0	0	0
8.10205	0	0	0	0	8.16062	0	0	0	0
8.11205	0	0	0	0	8.17062	0	0	0	0
8.12205	0	0	0	0	8.18062	0	0	0	0
8.13205	0	0	0	0	8.19062	0	0	0	0
8.14205	0	0	0	0	8.20062	0	0	0	0
8.15205	0	0	0	0	8.21062	0	0	0	0
8.16205	0	0	0	0	8.22062	0	0	0	0
8.17205	0	0	0	0	8.23062	0	0	0	0
8.18205	0	0	0	0	8.24062	0	0	0	0
8.19205	0	0	0	0	8.25062	0	0	0	0
8.20205	0	0	0	0	8.26062	0	0	0	0
8.21205	0	0	0	0	8.27062	0	0	0	0
8.22205	0	0	0	0	8.28062	0	0	0	0
8.23205	0	0	0	0	8.29062	0	0	0	0
8.24205	0	0	0	0	8.30062	0	0	0	0
8.25205	0	0	0	0	8.31062	0	0	0	0
8.26205	0	0	0	0	8.32062	0	0	0	0
8.27205	0	0	0	0	8.33062	0	0	0	0
8.28205	0	0	0	0	8.34062	0	0	0	0
8.29205	0	0	0	0	8.35062	0	0	0	0
8.30205	0	0	0	0	8.36062	0	0	0	0
8.31205	0	0	0	0	8.37062	0	0	0	0
8.32205	0	0	0	0	8.38062	0	0	0	0
8.33205	0	0	0	0	8.39062	0	0	0	0
8.34205	0	0	0	0	8.40062	0	0	0	0
8.35205	0	0	0	0	8.41062	0	0	0	0
8.36205	0	0	0	0	8.42062	0	0	0	0
8.37205	0	0	0	0	8.43062	0	0	0	0
8.38205	0	0	0	0	8.44062	0	0	0	0
8.39205	0	0	0	0	8.45062	0	0	0	0
8.40205	0	0	0	0	8.46062	0	0	0	0
8.41205	0	0	0	0	8.47062	0	0	0	0
8.42205	0	0	0	0	8.48062	0	0	0	0
8.43205	0	0	0	0	8.49062	0	0	0	0
8.44205	0	0	0	0	8.50062	0	0	0	0
8.45205	0	0	0	0	8.51062	0	0	0	0
8.46205	0	0	0	0	8.52062	0	0	0	0
8.47205	0	0	0	0	8.53062	0	0	0	0
8.48205	0	0	0	0	8.54062	0	0	0	0
8.49205	0	0	0	0	8.55062	0	0	0	0
8.50205	0	0	0	0	8.56062	0	0	0	0
8.51205	0	0	0	0	8.57062	0	0	0	0
8.52205	0	0	0	0	8.58062	0	0	0	0
8.53205	0	0	0	0	8.59062	0	0	0	0
8.54205	0	0	0	0	8.60062	0	0	0	0
8.55205	0	0	0	0	8.61062	0	0	0	0
8.56205	0	0	0	0	8.62062	0	0	0	0
8.57205	0	0	0	0	8.63062	0	0	0	0
8.58205	0	0	0	0	8.64062	0	0	0	0
8.59205	0	0	0	0	8.65062	0	0	0	0
8.60205	0	0	0	0	8.66062	0	0	0	0
8.61205	0	0	0	0	8.67062	0	0	0	0
8.62205	0	0	0	0	8.68062	0	0	0	0
8.63205	0	0	0	0	8.69062	0	0	0	0
8.64205	0	0	0	0	8.70062	0	0	0	0
8.65205	0	0	0	0	8.71062	0	0	0	0
8.66205	0	0	0	0	8.72062	0	0	0	0
8.67205	0	0	0	0	8.73062	0	0	0	0
8.68205	0	0	0	0	8.74062	0	0	0	0
8.69205	0	0	0	0	8.75062	0	0	0	0
8.70205	0	0	0	0	8.76062	0	0	0	0
8.71205	0	0	0	0	8.77062	0	0	0	0
8.72205	0	0	0	0	8.78062	0	0	0	0
8.73205	0	0	0	0	8.79062	0	0	0	0
8.74205	0	0	0	0	8.80062	0	0	0	0
8.75205	0	0	0	0	8.81062	0	0	0	0
8.76205	0	0	0	0	8.82062	0	0	0	0
8.77205	0	0	0	0	8.83062	0	0	0	0
8.78205	0	0	0	0	8.84062	0	0	0	0
8.79205	0	0	0	0	8.85062	0	0	0	0
8.80205	0	0	0	0	8.86062	0	0	0	0
8.81205	0	0	0	0	8.87062	0	0	0	0
8.82205	0	0	0	0	8.88062	0	0	0	0
8.83205	0	0	0	0	8.89062	0	0	0	0
8.84205	0	0	0	0	8.90062	0	0	0	0
8.85205	0	0	0	0	8.91062	0	0	0	0
8.86205	0	0	0	0	8.92062	0	0	0	0
8.87205	0	0	0	0	8.93062	0	0	0	0
8.88205	0	0	0	0	8.94062	0	0	0	0
8.89305	0	0	0	0	8.95162	0	0	0	0
8.90305	0	0	0	0	8.96162	0	0	0	0
8.91305	0	0	0	0	8.97162	0	0	0	0
8.92305	0	0	0	0	8.98162	0	0	0	0
8.93305	0	0	0	0	8.99162	0	0	0	0
8.94305	0	0	0	0	9.00162	0	0	0	0
8.95305	0	0	0	0	9.01162	0	0	0	0
8.96305	0	0	0	0	9.02162	0	0	0	0
8.97305	0	0	0	0	9.03162	0	0	0	0
8.98305	0	0	0	0	9.04162	0	0	0	0
8.99305	0	0	0	0	9.05162	0	0	0	0
9.00305	0	0	0	0	9.06162	0	0	0	0
9.01305	0	0	0	0	9.07162	0	0	0	0
9.02305	0	0	0	0	9.08162	0	0	0	0
9.03305	0	0	0	0	9.09162	0	0	0	0
9.04305	0	0	0	0	9.10162	0	0	0	0
9.05305	0	0	0	0	9.11162	0	0	0	0
9.06305	0	0	0	0	9.12162	0	0	0	0
9.07305	0	0	0	0	9.13162	0	0	0	0
9.08305	0	0	0	0	9.14162	0	0	0	0
9.09305	0	0	0	0	9.15162	0	0	0	0
9.10305	0	0	0	0	9.16162	0	0	0	0
9.11305	0	0	0	0	9.17162	0	0	0	0
9.12305	0	0	0	0	9.18162	0	0	0	0
9.13305	0	0	0	0	9.19162	0	0	0	0
9.14305	0	0	0	0	9.20162	0	0	0	0
9.15305	0	0	0	0	9.21162	0	0	0	0
9.16305	0	0	0	0	9.22162	0	0	0	0
9.17305	0	0	0	0	9.23162	0	0	0	0
9.18305	0	0	0	0	9.24162	0	0	0	0
9.19305	0	0	0	0	9.25162	0	0	0	0
9.20305	0	0	0	0	9.26162	0	0	0	0
9.21305	0	0	0	0	9.27162	0	0	0	0
9.22305	0	0	0	0	9.28162	0	0	0	0
9.23305	0	0	0	0	9.29162	0	0	0	0
9.24305	0	0	0	0	9.30162	0	0	0	0
9.25305	0	0	0	0	9.31162	0	0	0	0
9.26305	0	0	0	0	9.32162	0	0	0	0
9.27305	0	0	0	0	9.33162	0	0	0	0
9.28305	0	0	0	0	9.34162	0	0	0	0
9.29305	0	0	0	0	9.35162	0	0	0	0
9.30305	0	0	0	0	9.36162	0	0	0	0
9.31305	0	0	0	0	9.37162	0	0	0	0
9.32305	0	0	0	0	9.38162	0	0	0	0
9.33305	0	0	0	0	9.39162	0	0	0	0
9.34305	0	0	0	0	9.40162	0	0	0	0
9.35305	0	0	0	0	9.41162	0	0	0	0
9.36305	0	0	0	0	9.42162	0	0	0	0
9.37305	0	0	0	0	9.43162	0	0	0	0
9.38305	0	0	0	0	9.44162	0	0	0	0
9.39305	0	0	0	0	9.45162	0	0	0	0
9.40305	0	0	0	0	9.46162	0	0	0	0
9.41305	0	0	0	0	9.47162	0	0	0	0
9.42305	0	0	0	0	9.48162	0	0	0	0
9.43305	0	0	0	0	9.49162	0	0	0	0
9.44305	0	0	0	0	9.50162	0	0	0	0
9.45305	0	0	0	0	9.51162	0	0	0	0
9.46305	0	0	0	0	9.52162	0	0	0	0
9.47305	0	0	0	0	9.53162	0	0	0	0
9.48305	0	0	0	0	9.54162	0	0	0	0
9.49305	0	0	0	0	9.55162	0	0	0	0
9.50305	0	0	0	0	9.56162	0	0	0	0
9.51305	0	0	0	0	9.57162	0	0	0	0
9.52305	0	0	0	0	9.58162	0	0	0	0
9.53305	0	0	0	0	9.59162	0	0	0	0
9.54305	0	0	0	0	9.60162	0	0	0	0
9.55305	0	0	0	0	9.61162	0	0	0	0
9.56305	0	0	0	0	9.62162	0	0	0	0
9.57305	0	0	0	0	9.63162	0	0	0	0
9.58305	0	0	0	0	9.64162	0	0	0	0
9.59305	0	0	0	0	9.65162	0	0	0	0
9.60305	0	0	0	0	9.66162	0	0	0	0
9.61305	0	0	0	0	9.67162	0	0	0	0
9.62305	0	0	0	0	9.68162	0	0	0	0
9.63305	0	0	0	0	9.69162	0	0	0	0
9.64305	0	0	0	0	9.70162	0	0	0	0
9.65305	0	0	0	0	9.71162	0	0	0	0
9.66305	0	0	0	0	9.72162	0	0	0	0
9.67305	0	0	0	0	9.73162	0	0	0	0
9.68305	0	0	0	0	9.74162	0	0	0	0
9.69305	0	0	0	0	9.75162	0	0	0	0
9.70305	0	0	0	0	9.76162	0	0	0	0
9.71305	0	0	0	0	9.77162	0	0	0	0
9.72305	0	0	0	0	9.78162	0	0	0	0
9.73305	0	0	0	0	9.79162	0	0	0	0
9.74305	0	0	0	0	9.80162	0	0	0	0
9.75305	0	0	0	0	9.81162	0	0	0	0
9.76305	0	0	0	0	9.82162	0	0	0	0
9.77305	0	0	0	0	9.83162	0	0	0	0
9.78305	0	0	0	0	9.84162	0	0	0	0
9.79305	0	0	0	0	9.85162	0	0	0	0
9.80305	0	0	0	0	9.86162	0	0	0	0
9.81305	0	0	0	0	9.87162	0	0	0	0
9.82305	0	0	0	0	9.88162	0	0	0	0
9.83305	0	0	0	0	9.89162	0	0	0	0
9.84305	0	0	0	0	9.90162	0	0	0	0
9.85305	0	0	0	0	9.91162	0	0	0	0
9.86305	0	0	0	0	9.92162	0	0	0	0
[truncated: 2 more rows]
